# Supplementary material for: Integrated Multi-Omic Analysis of Mycobacterium tuberculosis H37Ra Redefines Virulence Attributes
Source: Front Microbiol. 2018 Jun 19;9:1314. doi: 10.3389/fmicb.2018.01314 (PMC6018540; doi:10.3389/fmicb.2018.01314)
Supplement: Supplementary Table 1 — (A) List of mutations identified in H37Ra when data was aligned with H37Ra reference genome (Zheng et al.). (B) List of INDELS identified in H37Ra when data was aligned with H37Ra reference genome (Zheng et al.). (C) List of mutations identified in H37Ra when data was aligned with H37Ra reference genome (Elghraoui et al.). (D) List of INDELS identified in H37Ra when data was aligned with H37Ra reference genome (Elghraoui et al.). [file Data_Sheet_1.xlsx]

## Sheet: A
Integrated multi-omic analysis of Mycobacterium tuberculosis H37Ra redefines virulence attributes.
Supplementary Table 1 (A): List of mutations identified in H37Ra with data aligned to H37Ra reference genome (Zheng et al.)
Chromosome	Position	Reference allele<->Alternate allele	Reference codon<->Alternate codon	Reference amino acid<->Alternate amino acid	Ra_ID	Description_Ra
NC_009525.1	42031	T<->C	GAC<->GGC	D177G	MRA_RS00215	MFS transporter
NC_009525.1	111636	A<->G	TAG<->TGG	*93W	MRA_RS00555	hypothetical protein
NC_009525.1	151991	T<->C	GTT<->GCT	V367A	MRA_RS00680	PE family protein
NC_009525.1	222233	C<->A	GGA<->GTA	G284V	MRA_RS01025	dihydroxy-acid dehydratase
NC_009525.1	326260	G<->T	GGG<->GTG	G111V	MRA_RS01440	MULTISPECIES: acyl-CoA synthetase
NC_009525.1	338059	A<->T	TAT<->AAT	Y793N	MRA_RS01490	PE family protein
NC_009525.1	338102	T<->G	AAA<->AAC	K778N	MRA_RS01490	PE family protein
NC_009525.1	338103	T<->C	AAA<->AGA	K778R	MRA_RS01490	PE family protein
NC_009525.1	338104	T<->C	AAA<->GAA	K778E	MRA_RS01490	PE family protein
NC_009525.1	338105	T<->G	AAA<->AAC	K777N	MRA_RS01490	PE family protein
NC_009525.1	676400	C<->T	AGG<->AAG	R276K	MRA_RS03035	PE family protein
NC_009525.1	676401	T<->C	AGG<->GGG	R276G	MRA_RS03035	PE family protein
NC_009525.1	980440	A<->G	AAA<->AGA	K67R	MRA_RS04660	MarR family transcriptional regulator
NC_009525.1	1092860	T<->G	TCC<->GCC	S394A	MRA_RS05170	PE family protein
NC_009525.1	1092891	T<->G	GTC<->GGC	V404G	MRA_RS05170	PE family protein
NC_009525.1	1144634	A<->C	GAA<->GCA	E219A	MRA_RS05415	nucleoside triphosphate pyrophosphohydrolase
NC_009525.1	1192748	A<->C	GTC<->GGC	V237G	MRA_RS05685	PE family protein
NC_009525.1	1219188	A<->G	AGC<->GGC	S471G	MRA_RS21195	PE family protein
NC_009525.1	1223990	A<->G	GAC<->GGC	D241G	MRA_RS05835	MULTISPECIES: acyl-ACP desaturase
NC_009525.1	1534027	G<->C	GCT<->GGT	A306G	MRA_RS07240	PPE family protein PPE19
NC_009525.1	1634199	A<->C	ATC<->AGC	I649S	MRA_RS07710	PE family protein
NC_009525.1	1783027	C<->T	GTG<->ATG	V186M	MRA_RS08360	phage capsid protein
NC_009525.1	1853795	G<->C	AGC<->ACC	S23T	MRA_RS08695	MULTISPECIES: translation initiation factor IF-3, partial
NC_009525.1	2007372	T<->A	GAG<->GTG	E359V	MRA_RS09375	HNH endonuclease
NC_009525.1	2007373	C<->T	GAG<->AAG	E359K	MRA_RS09375	HNH endonuclease
NC_009525.1	2069885	T<->G	CTG<->CGG	L120R	MRA_RS09635	MULTISPECIES: hypothetical protein
NC_009525.1	2313721	C<->G	GCA<->CCA	A1056P	MRA_RS10840	polyketide synthase
NC_009525.1	2705335	G<->A	GGC<->GAC	G190D	MRA_RS12745	PE family protein
NC_009525.1	3253827	T<->A	AAG<->ATG	K42M	MRA_RS15550	MULTISPECIES: hypothetical protein
NC_009525.1	3376383	G<->A	CGG<->TGG	R107W	MRA_RS15980	MULTISPECIES: hypothetical protein
NC_009525.1	3812015	A<->G	ACC<->GCC	T414A	MRA_RS18000	PE family protein
NC_009525.1	3812023	A<->G	TCC<->CCC	S483P	MRA_RS18005	dehydrogenase
NC_009525.1	3812025	A<->G	GTT<->GCT	V482A	MRA_RS18005	dehydrogenase
NC_009525.1	3812025	A<->G	AAC<->AGC	N417S	MRA_RS18000	PE family protein
NC_009525.1	3812030	G<->C	GGG<->CGG	G419R	MRA_RS18000	PE family protein
NC_009525.1	3812041	C<->A	GCC<->TCC	A477S	MRA_RS18005	dehydrogenase
NC_009525.1	3812061	C<->A	GGC<->GTC	G470V	MRA_RS18005	dehydrogenase
NC_009525.1	3812061	C<->A	GCC<->GAC	A429D	MRA_RS18000	PE family protein
NC_009525.1	3812116	C<->G	GCC<->CCC	A452P	MRA_RS18005	dehydrogenase
NC_009525.1	3812623	A<->T	TCG<->ACG	S283T	MRA_RS18005	dehydrogenase
NC_009525.1	3812626	C<->T	GCG<->ACG	A282T	MRA_RS18005	dehydrogenase
NC_009525.1	3812638	A<->C	TGC<->GGC	C278G	MRA_RS18005	dehydrogenase
NC_009525.1	3936806	C<->A	CAC<->AAC	H521N	MRA_RS18600	PE family protein
NC_009525.1	3956959	A<->G	ACC<->GCC	T556A	MRA_RS20880	PE family protein
NC_009525.1	3957608	C<->A	GCC<->GAC	A772D	MRA_RS20880	PE family protein
NC_009525.1	3957640	A<->G	AGC<->GGC	S783G	MRA_RS20880	PE family protein
NC_009525.1	3957670	A<->G	ACC<->GCC	T793A	MRA_RS20880	PE family protein
NC_009525.1	3958198	G<->C	GCC<->CCC	A969P	MRA_RS20880	PE family protein
NC_009525.1	3958243	G<->A	GCC<->ACC	A984T	MRA_RS20880	PE family protein
NC_009525.1	3958247	T<->A	ATC<->AAC	I985N	MRA_RS20880	PE family protein
NC_009525.1	3958274	T<->G	GTC<->GGC	V994G	MRA_RS20880	PE family protein
NC_009525.1	3958279	T<->G	TGC<->GGC	C996G	MRA_RS20880	PE family protein
NC_009525.1	3958316	T<->G	GTC<->GGC	V1008G	MRA_RS20880	PE family protein
NC_009525.1	3958450	T<->G	TCC<->GCC	S1053A	MRA_RS20880	PE family protein
NC_009525.1	3958474	C<->T	CTC<->TTC	L1061F	MRA_RS20880	PE family protein
NC_009525.1	3958477	T<->A	TAC<->AAC	Y1062N	MRA_RS20880	PE family protein
NC_009525.1	3958516	A<->G	AGC<->GGC	S1075G	MRA_RS20880	PE family protein
NC_009525.1	3958648	C<->G	CCC<->GCC	P1119A	MRA_RS20880	PE family protein
NC_009525.1	4124949	G<->C	GGA<->GCA	G9A	MRA_RS19475	MULTISPECIES: cAMP receptor protein
NC_009525.1	4294003	C<->T	CGC<->CAC	R90H	MRA_RS20260	MULTISPECIES: trehalose-2-sulfate acyltransferase

## Sheet: B
Integrated multi-omic analysis of Mycobacterium tuberculosis H37Ra redefines virulence attributes.
Supplementary Table 1 (B): List of INDELS identified in H37Ra with data aligned to H37Ra reference genome (Zheng et al.)
Chromosome	Start_Position	Reference	Variant	Type	Number of bp inserted/deleted	Ra_ID	Description_Ra
NC_009525.1	178884	A	-	Deletion	1 bp deletion	Intergenic	-
NC_009525.1	3135093	TG	-	Deletion	2 bp deletion	Intergenic	-
NC_009525.1	3135100	T	-	Deletion	1 bp deletion	Intergenic	-
NC_009525.1	3145567	G	-	Deletion	1 bp deletion	Intergenic	-
NC_009525.1	370719	GT	-	Deletion	2 bp deletion	MRA_RS20950	PPE family protein
NC_009525.1	733669		GCCGT	Insertion	5 bp Insertion	MRA_RS03355	3-hydroxyacyl-ACP dehydratase
NC_009525.1	1122971	GGGATGCCGATGCCC	-	Deletion	15 bp deletion	MRA_RS05325	hypothetical protein
NC_009525.1	1219271	G	-	Deletion	1 bp deletion	MRA_RS21195	PE family protein
NC_009525.1	1341580		A	Insertion	1 bp Insertion	MRA_RS06365	hypothetical protein
NC_009525.1	1918062	G	-	Deletion	1 bp deletion	MRA_RS08940	hypothetical protein
NC_009525.1	2366892	G	-	Deletion	1 bp deletion	MRA_RS11115	hypothetical protein
NC_009525.1	2366908	A	-	Deletion	1 bp deletion	MRA_RS11115	hypothetical protein
NC_009525.1	3384053		T	Insertion	1 bp Insertion	MRA_RS16020	hypothetical protein
NC_009525.1	3569552		CGGCGCGGCCGGTGG	Insertion	15 bp Insertion	MRA_RS16960	hypothetical protein
NC_009525.1	3812635	GC	-	Deletion	2 bp deletion	MRA_RS18005	dehydrogenase
NC_009525.1	3951007	CCGGCGGAA	-	Deletion	9 bp deletion	MRA_RS18625	PE family protein
NC_009525.1	4046228		T	Insertion	1 bp Insertion	MRA_RS19065	PE family protein

## Sheet: C
Integrated multi-omic analysis of Mycobacterium tuberculosis H37Ra redefines virulence attributes.
Supplementary Table 1 (C): List of mutations identified in H37Ra with data aligned to H37Ra genome (Elghraoui et al.)
Chromosome	Position	Reference allele<->Alternate allele	Reference codon<->Alternate codon	Reference amino acid<->Alternate amino acid	Ra_ID	Description_Ra
NZ_CP016972.1	111636	A<->G	TAG<->TGG	*93W	BB988_RS00570	hypothetical protein
NZ_CP016972.1	326259	G<->T	GGG<->GTG	G111V	BB988_RS01465	acyl-CoA synthetase
NZ_CP016972.1	1144688	A<->C	GAA<->GCA	E219A	BB988_RS05585	nucleoside triphosphate pyrophosphohydrolase
NZ_CP016972.1	1224043	A<->G	GAC<->GGC	D241G	BB988_RS06020	acyl-ACP desaturase
NZ_CP016972.1	1783081	C<->T	GTG<->ATG	V186M	BB988_RS08650	phage major capsid protein
NZ_CP016972.1	1853849	G<->C	AGC<->ACC	S2T	BB988_RS09000	translation initiation factor IF-3
NZ_CP016972.1	2008537	T<->A	GAG<->GTG	E359V	BB988_RS09700	hypothetical protein
NZ_CP016972.1	2008538	C<->T	GAG<->AAG	E359K	BB988_RS09700	hypothetical protein
NZ_CP016972.1	2071050	T<->G	CTG<->CGG	L120R	BB988_RS09975	hypothetical protein
NZ_CP016972.1	3254999	T<->A	AAG<->ATG	K42M	BB988_RS16140	hypothetical protein
NZ_CP016972.1	3377555	G<->A	CGG<->TGG	R107W	BB988_RS16585	hypothetical protein
NZ_CP016972.1	4131081	G<->C	GGA<->GCA	G9A	BB988_RS20240	cAMP receptor protein
NZ_CP016972.1	4300135	C<->T	CGC<->CAC	R90H	BB988_RS21035	trehalose-2-sulfate acyltransferase

## Sheet: D
Integrated multi-omic analysis of Mycobacterium tuberculosis H37Ra redefines virulence attributes.
Supplementary Table 1 (D): List of INDELS identified in H37Ra with data aligned to H37Ra genome (Elghraoui et al.)
Chromosome	Start_Position	Reference	Variant	Type	Number of bp inserted/deleted	Ra_ID	Description_Ra
NZ_CP016972.1	370718	GT	-	Deletion	2 bp Deletion	BB988_RS01640	PPE family protein
NZ_CP016972.1	1123025	GGGATGCCGATGCCC	-	Deletion	15 bp Deletion	BB988_RS05490	hypothetical protein
NZ_CP016972.1	1918116	G	-	Deletion	1 bp Deletion	BB988_RS09250	hypothetical protein
NZ_CP016972.1	733723	-	GCCGT	Insertion	5 bp Insertion	BB988_RS03435	3-hydroxyacyl-ACP dehydratase
NZ_CP016972.1	3385225	-	T	Insertion	1 bp Insertion	BB988_RS16625	hypothetical protein
