# Supplementary material for: Integrated Multi-Omic Analysis of Mycobacterium tuberculosis H37Ra Redefines Virulence Attributes
Source: Front Microbiol. 2018 Jun 19;9:1314. doi: 10.3389/fmicb.2018.01314 (PMC6018540; doi:10.3389/fmicb.2018.01314)
Supplement: Supplementary Table 2 — (A) List of mutations identified in H37Ra when data was aligned with H37Rv reference genome. (B) List of INDELS identified in H37Ra when data was aligned with H37Rv reference genome. (C) List of mutations in the promoter regions of 7 genes. [file Data_Sheet_2.xlsx]

## Sheet: A
Integrated multi-omic analysis of Mycobacterium tuberculosis H37Ra redefines virulence attributes.
Supplementary Table 2 (A): List of mutations common in our study, Zheng et al. and Elghraoui et al.
Chromosome	Position	Reference allele<->Alternate allele	Reference codon<->Alternate codon	Reference amino acid<->Alternate amino acid	Rv_ID	Description_Rv	Ra_ID	Description_Ra
NC_000962.3	14785	T<->C	TGC<->CGC	C233R	Rv0012	membrane protein	MRA_RS00085	membrane protein
NC_000962.3	55553	C<->T	CCG<->TCG	P631S	Rv0050	bifunctional penicillin-insensitive transglycosylase/penicillin-sensitive transpeptidase	MRA_RS00280	penicillin-binding protein
NC_000962.3	69989	G<->A	GGT<->GAT	G457D	Rv0064	transmembrane protein	MRA_RS00355	membrane protein
NC_000962.3	132417	C<->G	CGC<->GGC	R346G	Rv0109	PE-PGRS family protein PE_PGRS1	MRA_RS00600	MULTISPECIES: PE family protein
NC_000962.3	234477	T<->G	TAT<->TAG	Y749*	Rv0197	oxidoreductase	MRA_RS01065	molybdopterin oxidoreductase
NC_000962.3	333892	G<->C	CGC<->GGC	R807G	Rv0278c	PE-PGRS family protein PE_PGRS3	MRA_RS01485	PE family protein
NC_000962.3	337959	A<->C	ATC<->AGC	I372S	Rv0279c	PE-PGRS family protein PE_PGRS4	MRA_RS01490	PE family protein
NC_000962.3	338020	A<->C	TGC<->GGC	C352G	Rv0279c	PE-PGRS family protein PE_PGRS4	MRA_RS01490	PE family protein
NC_000962.3	338100	T<->C	AAC<->AGC	N325S	Rv0279c	PE-PGRS family protein PE_PGRS4	MRA_RS01490	PE family protein
NC_000962.3	390828	T<->C	AGT<->GGT	S142G	Rv0323c	hypothetical protein Rv0323c	MRA_RS01720	MULTISPECIES: PIG-L domain-containing protein
NC_000962.3	623472	A<->G	GAC<->GGC	D227G	Rv0532	PE-PGRS family protein PE_PGRS6	MRA_RS02800	PE family protein
NC_000962.3	623508	C<->G	GCC<->GGC	A239G	Rv0532	PE-PGRS family protein PE_PGRS6	MRA_RS02800	PE family protein
NC_000962.3	754186	A<->G	CTC<->CCC	L75P	Rv0658c	integral membrane protein	MRA_RS03475	MULTISPECIES: CAAX protease family protein
NC_000962.3	836272	A<->G	GAG<->GGG	E191G	Rv0746	PE-PGRS family protein PE_PGRS9	MRA_RS03935	PE family protein
NC_000962.3	836454	A<->G	ACT<->GCT	T252A	Rv0746	PE-PGRS family protein PE_PGRS9	MRA_RS03935	PE family protein
NC_000962.3	836538	A<->G	AAC<->GAC	N280D	Rv0746	PE-PGRS family protein PE_PGRS9	MRA_RS03935	PE family protein
NC_000962.3	836658	A<->G	ACC<->GCC	T320A	Rv0746	PE-PGRS family protein PE_PGRS9	MRA_RS03935	PE family protein
NC_000962.3	837033	A<->G	ACC<->GCC	T445A	Rv0746	PE-PGRS family protein PE_PGRS9	MRA_RS03935	PE family protein
NC_000962.3	839123	A<->G	AGG<->GGG	R225G	Rv0747	PE-PGRS family protein PE_PGRS10	MRA_RS03940	PE family protein
NC_000962.3	839129	C<->G	CGC<->GGC	R227G	Rv0747	PE-PGRS family protein PE_PGRS10	MRA_RS03940	PE family protein
NC_000962.3	839334	A<->G	AAA<->AGA	K295R	Rv0747	PE-PGRS family protein PE_PGRS10	MRA_RS03940	PE family protein
NC_000962.3	839348	A<->G	AGC<->GGC	S300G	Rv0747	PE-PGRS family protein PE_PGRS10	MRA_RS03940	PE family protein
NC_000962.3	852263	C<->T	TCG<->TTG	S219L	Rv0757	two component system response transcriptional positive regulator PhoP	MRA_RS04005	DNA-binding response regulator
NC_000962.3	927110	A<->G	AGT<->GGT	S584G	Rv0833	PE-PGRS family protein PE_PGRS13	MRA_RS20850	hypothetical protein
NC_000962.3	990001	G<->C	CCC<->GCC	P866A	Rv0890c	HTH-type transcriptional regulator	MRA_RS04710	MULTISPECIES: LuxR family transcriptional regulator
NC_000962.3	1037911	C<->T	CGA<->TGA	R305*	Rv0930	phosphate ABC transporter permease PstA	MRA_RS04930	phosphate ABC transporter, permease protein PstA
NC_000962.3	1077312	A<->G	GTG<->GCG	V175A	Rv0966c	hypothetical protein Rv0966c	MRA_RS05115	MULTISPECIES: hypothetical protein
NC_000962.3	1315191	A<->C	TAA<->TAC	*489Y	Rv1180	polyketide beta-ketoacyl synthase	MRA_RS06290	MULTISPECIES: polyketide synthase
NC_000962.3	1414021	C<->T	CGG<->CAG	R607Q	Rv1266c	serine/threonine-protein kinase PknH	MRA_RS06715	MULTISPECIES: serine/threonine protein kinase
NC_000962.3	2057774	A<->T	ATC<->TTC	I83F	Rv1815	hypothetical protein Rv1815	MRA_RS09625	MULTISPECIES: hypothetical protein
NC_000962.3	2282787	C<->T	TGT<->TAT	C312Y	Rv2037c	transmembrane protein	MRA_RS10785	MULTISPECIES: membrane protein
NC_000962.3	2751804	C<->T	CGG<->CAG	R126Q	Rv2450c	resuscitation-promoting factor RpfE	MRA_RS13045	MULTISPECIES: resuscitation-promoting factor rpfE
NC_000962.3	2809621	T<->C	ACC<->GCC	T107A	Rv2495c	branched-chain keto acid dehydrogenase E2 component	MRA_RS13295	MULTISPECIES: branched-chain alpha-ketoacid dehydrogenase complex dihydrolipoyllysine-residue acyltransferase
NC_000962.3	2954439	T<->C	AGA<->GGA	R104G	Rv2627c	hypothetical protein Rv2627c	MRA_RS14000	MULTISPECIES: alpha/beta hydrolase
NC_000962.3	3054724	A<->G	AGC<->GGC	S271G	Rv2741	PE-PGRS family protein PE_PGRS47	MRA_RS14590	MULTISPECIES: PE family protein
NC_000962.3	3718357	C<->T	CCG<->CTG	P423L	Rv3331	sugar-transport integral membrane protein SugI	MRA_RS17710	MULTISPECIES: MFS transporter
NC_000962.3	3896340	T<->G	CTC<->CGC	L174R	Rv3479	transmembrane protein	MRA_RS18460	membrane protein
NC_000962.3	3940802	A<->G	AAC<->GAC	N396D	Rv3511	PE-PGRS family protein PE_PGRS55	MRA_RS18625	PE family protein
NC_000962.3	4359099	G<->C	ATC<->ATG	I228M	Rv3879c	ESX-1 secretion-associated protein EspK	MRA_RS20565	ESX-1 secretion-associated protein EspK

## Sheet: B
Integrated multi-omic analysis of Mycobacterium tuberculosis H37Ra redefines virulence attributes.
Supplementary Table 2 (B): List of INDELS common in our study, Zheng et al. and Elghraoui et al.
Chromosome	Start_Position	Reference	Variant	Type	Number of bp inserted/deleted	Consequence	Rv_ID	Description_Rv	Ra_ID	Description_Ra
NC_000962.3	131175	-	G	Insertion	1 bp insertion	Upstream gene variant	Rv0108c	hypothetical protein Rv0108c	MRA_RS00595	MULTISPECIES: hypothetical protein
NC_000962.3	234497	-	GT	Insertion	2 bp insertion	Frameshift variant	Rv0197	oxidoreductase	MRA_RS01065	molybdopterin oxidoreductase family protein
NC_000962.3	424321	-	C	Insertion	1 bp insertion	Frameshift variant	Rv0354c	PPE family protein PPE7	-	-
NC_000962.3	467498	-	G	Insertion	1 bp insertion	Frameshift variant	Rv0388c	PPE family protein PPE9	-	-
NC_000962.3	732910	-	C	Insertion	1 bp insertion	Frameshift variant	Rv0637	(3R)-hydroxyacyl-ACP dehydratase subunit HadC	-	-
NC_000962.3	976898	-	G	Insertion	1 bp insertion	Frameshift variant	Rv0878c	PPE family protein PPE13	MRA_RS04650	MULTISPECIES: PPE family protein
NC_000962.3	1010205	-	G	Insertion	1 bp insertion	Frameshift variant	Rv0907	hypothetical protein	MRA_RS04795	MULTISPECIES: hypothetical protein
NC_000962.3	1168716	-	T	Insertion	1 bp insertion	Frameshift variant	Rv1046c	hypothetical protein	MRA_RS05555	MULTISPECIES: hypothetical protein
NC_000962.3	1780587	-	G	Insertion	1 bp insertion	Frameshift variant	Rv1575	phage protein	MRA_RS08355	MULTISPECIES: hypothetical protein
NC_000962.3	2207592	-	C	Insertion	1 bp insertion	Upstream gene variant	Rv1963c	transcriptional repressor Mce3R	MRA_RS10375	MULTISPECIES: TetR family transcriptional regulator
NC_000962.3	2523206	-	CGC	Insertion	3 bp insertion	Upstream gene variant	Rv2250A	Possible flavoprotein	-	-
NC_000962.3	3590687	-	C	Insertion	1 bp insertion	Upstream gene variant	Rv3214	phosphoglycerate mutase	MRA_RS17105	MULTISPECIES: phosphoglycerate mutase
NC_000962.3	3779672	-	GGCAACGGT	Insertion	9 bp insertion	Inframe insertion	Rv3367	PE-PGRS family protein PE_PGRS51	MRA_RS17890	MULTISPECIES: PE family protein
NC_000962.3	1313338	-	G	Insertion	1 bp insertion	Upstream gene variant	Rv1180	polyketide beta-ketoacyl synthase	MRA_RS06290	MULTISPECIES: polyketide synthase
NC_000962.3	2525723	G	-	Deletion	1 bp deletion	Frameshift variant	Rv2251	flavoprotein	MRA_RS11950	MULTISPECIES: FAD-binding oxidoreductase
NC_000962.3	3415181	CACCTAGGGGGTGG	-	Deletion	14 bp deletion	Upstream gene variant	Rv3053c	glutaredoxin electron transport protein NrdH	MRA_RS16235	MULTISPECIES: NrdH-redoxin
NC_000962.3	3551227	TCGATGAACCGCCCCGGCATGTCCGGAGACTCCAGTTCTTGGAAAGGATGGGGTCATGTCAGGTGGTTCATCGAGGAGGTACCCGCCGGAGCTGCGTGAGCGGGCGGTGCGGATGGTCGCAGAGATCCGCGGTCAGCACGATTCGGAGTGGGCAGCGATCAGTGAGGTCGCCCGTCTACTTGGTGTTGGCTGCGCGGAGACGGTGCGTAAGTGGGTGCGCCAGGCGCAGGTCGATGCCGGCGCACGGCCCGGGACCACGACCGAAGAATCCGCTGAGCTGAAGCGCTTGCGGCGGGACAACGCCGAATTGCGAAGGGCGAACGCGATTTTAAAGACCGCGTCGGCTTTCTTCGCGGCCGAGCTCGACCGGCCAGCACGCTAATTACCCGGTTCATCGCC…	-	Deletion	1358 bp deletion	Transcript ablation	Rv3184	insertion sequence element IS6110 transposase(fragment)	-	-
NC_000962.3	3551227	TCGATGAACCGCCCCGGCATGTCCGGAGACTCCAGTTCTTGGAAAGGATGGGGTCATGTCAGGTGGTTCATCGAGGAGGTACCCGCCGGAGCTGCGTGAGCGGGCGGTGCGGATGGTCGCAGAGATCCGCGGTCAGCACGATTCGGAGTGGGCAGCGATCAGTGAGGTCGCCCGTCTACTTGGTGTTGGCTGCGCGGAGACGGTGCGTAAGTGGGTGCGCCAGGCGCAGGTCGATGCCGGCGCACGGCCCGGGACCACGACCGAAGAATCCGCTGAGCTGAAGCGCTTGCGGCGGGACAACGCCGAATTGCGAAGGGCGAACGCGATTTTAAAGACCGCGTCGGCTTTCTTCGCGGCCGAGCTCGACCGGCCAGCACGCTAATTACCCGGTTCATCGCC…	-	Deletion	1358 bp deletion	Transcript ablation	Rv3185	insertion sequence element IS986/IS6110 transposase	MRA_RS00070	MULTISPECIES: IS3 family transposase
NC_000962.3	3580637	T	-	Deletion	1 bp deletion	Upstream gene variant	Rv3203	lipase LipV	MRA_RS17045	MULTISPECIES: Lipase LipV
NC_000962.3	3580637	T	-	Deletion	1 bp deletion	Upstream gene variant	Rv3202c	ATP-dependent DNA helicase	MRA_RS17035	ATP-dependent DNA helicase
NC_000962.3	3862473	A	-	Deletion	1 bp deletion	Upstream gene variant	Rv3443c	50S ribosomal protein L13	MRA_RS18285	MULTISPECIES: 50S ribosomal protein L13
NC_000962.3	4095002	G	-	Deletion	1 bp deletion	Frameshift variant	Rv3655c	hypothetical protein Rv3655c	MRA_RS19365	MULTISPECIES: hypothetical protein
NC_000962.3	4400661	C	-	Deletion	1 bp deletion	Frameshift variant	Rv3911	ECF RNA polymerase sigma factor SigM	MRA_RS20725	MULTISPECIES: ECF RNA polymerase sigma factor SigM
