# Supplementary material for: Integrated Multi-Omic Analysis of Mycobacterium tuberculosis H37Ra Redefines Virulence Attributes
Source: Front Microbiol. 2018 Jun 19;9:1314. doi: 10.3389/fmicb.2018.01314 (PMC6018540; doi:10.3389/fmicb.2018.01314)
Supplement: Supplementary Table 3 — (A) List of mutations common in our study, Zheng et al. and Elghraoui et al. (B) List of INDELS common in our study, Zheng et al. and Elghraoui et al. [file Data_Sheet_3.xlsx]

## Sheet: A
Integrated multi-omic analysis of Mycobacterium tuberculosis H37Ra redefines virulence attributes.
Supplementary Table 3 (A): List of mutations identified in H37Ra with aligned to H37Rv reference genome
Chromosome	Position	Reference allele<->Alternate allele	Reference codon<->Alternate codon	Reference amino acid<->Alternate amino acid	Rv_ID	Description_Rv	RA_ID	Description_Ra
NC_000962.3	4116503	G<->C	GGA<->GCA	G9A	Rv3676	cAMP receptor protein	MRA_RS19475	Crp/Fnr family transcriptional regulator
NC_000962.3	1222680	A<->G	GAC<->GGC	D241G	Rv1094	acyl-ACP desaturase DesA	MRA_RS05835	acyl-(acyl-carrier-protein) desaturase
NC_000962.3	324898	G<->T	GGG<->GTG	G111V	Rv0270	fatty-acid--CoA ligase FadD2	MRA_RS01440	acyl-CoA synthetase
NC_000962.3	1852277	G<->C	AGC<->ACC	S2T	Rv1641	initiation factor IF-3	MRA_RS08695	translation initiation factor IF-3
NC_000962.3	4285557	C<->T	CGC<->CAC	R90H	Rv3820c	trehalose-2-sulfate acyltransferase	MRA_RS20260	polyketide synthase associated protein PapA2
NC_000962.3	1636996	G<->C	CGC<->GGC	R412G	Rv1452c	PE-PGRS family protein PE_PGRS28	MRA_RS07720	PE-PGRS family protein
NC_000962.3	3934699	G<->A	AGC<->AAC	S1232N	Rv3508	PE-PGRS family protein PE_PGRS54	MRA_RS18605	PE-PGRS family protein
NC_000962.3	3934734	G<->A	GCC<->ACC	A1244T	Rv3508	PE-PGRS family protein PE_PGRS54	MRA_RS18605	PE-PGRS family protein
NC_000962.3	3947463	G<->A	GGC<->GAC	G557D	Rv3514	PE-PGRS family protein PE_PGRS57	-	-
NC_000962.3	3949001	G<->A	GCC<->ACC	A1070T	Rv3514	PE-PGRS family protein PE_PGRS57	-	-
NC_000962.3	2631556	C<->G	GGC<->CGC	G174R	Rv2351c	membrane-associated phospholipase A	MRA_RS12495	membrane-associated phospholipase C 1
NC_000962.3	2631565	T<->C	ATC<->GTC	I171V	Rv2351c	membrane-associated phospholipase A	MRA_RS12495	membrane-associated phospholipase C 1
NC_000962.3	2631574	T<->C	ACG<->GCG	T168A	Rv2351c	membrane-associated phospholipase A	MRA_RS12495	membrane-associated phospholipase C 1
NC_000962.3	2631967	G<->A	CCC<->TCC	P37S	Rv2351c	membrane-associated phospholipase A	MRA_RS12495	membrane-associated phospholipase C 1
NC_000962.3	2630173	C<->G	TTG<->TTC	L49F	Rv2350c	membrane-associated phospholipase B	MRA_RS12490	membrane-associated phospholipase C 2
NC_000962.3	2630176	C<->G	TTG<->TTC	L48F	Rv2350c	membrane-associated phospholipase B	MRA_RS12490	membrane-associated phospholipase C 2
NC_000962.3	2630184	T<->A	ATC<->TTC	I46F	Rv2350c	membrane-associated phospholipase B	MRA_RS12490	membrane-associated phospholipase C 2
NC_000962.3	2630211	G<->A	CCC<->TCC	P37S	Rv2350c	membrane-associated phospholipase B	MRA_RS12490	membrane-associated phospholipase C 2
NC_000962.3	333580	G<->C	CAA<->GAA	Q911E	Rv0278c	PE-PGRS family protein PE_PGRS3	MRA_RS01485	PE family protein
NC_000962.3	333637	A<->G	TGG<->CGG	W892R	Rv0278c	PE-PGRS family protein PE_PGRS3	MRA_RS01485	PE family protein
NC_000962.3	333640	G<->A	CGG<->TGG	R891W	Rv0278c	PE-PGRS family protein PE_PGRS3	MRA_RS01485	PE family protein
NC_000962.3	1781509	C<->T	GTG<->ATG	V186M	Rv1576c	phage capsid protein	MRA_RS08360	phiRv1 phage protein
NC_000962.3	1997440	T<->A	GAG<->GTG	E359V	Rv1765c	hypothetical protein Rv1765c	MRA_RS09375	hypothetical protein
NC_000962.3	1997441	C<->T	GAG<->AAG	E359K	Rv1765c	hypothetical protein Rv1765c	MRA_RS09375	hypothetical protein
NC_000962.3	2059953	T<->G	CTG<->CGG	L120R	Rv1817	flavoprotein	MRA_RS09635	hypothetical protein
NC_000962.3	3241835	T<->A	AAG<->ATG	K42M	Rv2927c	hypothetical protein Rv2927c	MRA_RS15550	hypothetical protein
NC_000962.3	3364214	G<->A	CGG<->TGG	R107W	Rv3005c	hypothetical protein Rv3005c	MRA_RS15980	hypothetical protein
NC_000962.3	14785	T<->C	TGC<->CGC	C233R	Rv0012	membrane protein	MRA_RS00085	membrane protein
NC_000962.3	55553	C<->T	CCG<->TCG	P631S	Rv0050	bifunctional penicillin-insensitive transglycosylase/penicillin-sensitive transpeptidase	MRA_RS00280	penicillin-binding protein
NC_000962.3	69989	G<->A	GGT<->GAT	G457D	Rv0064	transmembrane protein	MRA_RS00355	membrane protein
NC_000962.3	132417	C<->G	CGC<->GGC	R346G	Rv0109	PE-PGRS family protein PE_PGRS1	MRA_RS00600	MULTISPECIES: PE family protein
NC_000962.3	234477	T<->G	TAT<->TAG	Y749*	Rv0197	oxidoreductase	MRA_RS01065	molybdopterin oxidoreductase
NC_000962.3	333892	G<->C	CGC<->GGC	R807G	Rv0278c	PE-PGRS family protein PE_PGRS3	MRA_RS01485	PE family protein
NC_000962.3	337959	A<->C	ATC<->AGC	I372S	Rv0279c	PE-PGRS family protein PE_PGRS4	MRA_RS01490	PE family protein
NC_000962.3	338020	A<->C	TGC<->GGC	C352G	Rv0279c	PE-PGRS family protein PE_PGRS4	MRA_RS01490	PE family protein
NC_000962.3	338100	T<->C	AAC<->AGC	N325S	Rv0279c	PE-PGRS family protein PE_PGRS4	MRA_RS01490	PE family protein
NC_000962.3	390828	T<->C	AGT<->GGT	S142G	Rv0323c	hypothetical protein Rv0323c	MRA_RS01720	MULTISPECIES: PIG-L domain-containing protein
NC_000962.3	623472	A<->G	GAC<->GGC	D227G	Rv0532	PE-PGRS family protein PE_PGRS6	MRA_RS02800	PE family protein
NC_000962.3	623508	C<->G	GCC<->GGC	A239G	Rv0532	PE-PGRS family protein PE_PGRS6	MRA_RS02800	PE family protein
NC_000962.3	754186	A<->G	CTC<->CCC	L75P	Rv0658c	integral membrane protein	MRA_RS03475	MULTISPECIES: CAAX protease family protein
NC_000962.3	836272	A<->G	GAG<->GGG	E191G	Rv0746	PE-PGRS family protein PE_PGRS9	MRA_RS03935	PE family protein
NC_000962.3	836454	A<->G	ACT<->GCT	T252A	Rv0746	PE-PGRS family protein PE_PGRS9	MRA_RS03935	PE family protein
NC_000962.3	836538	A<->G	AAC<->GAC	N280D	Rv0746	PE-PGRS family protein PE_PGRS9	MRA_RS03935	PE family protein
NC_000962.3	836658	A<->G	ACC<->GCC	T320A	Rv0746	PE-PGRS family protein PE_PGRS9	MRA_RS03935	PE family protein
NC_000962.3	837033	A<->G	ACC<->GCC	T445A	Rv0746	PE-PGRS family protein PE_PGRS9	MRA_RS03935	PE family protein
NC_000962.3	839123	A<->G	AGG<->GGG	R225G	Rv0747	PE-PGRS family protein PE_PGRS10	MRA_RS03940	PE family protein
NC_000962.3	839129	C<->G	CGC<->GGC	R227G	Rv0747	PE-PGRS family protein PE_PGRS10	MRA_RS03940	PE family protein
NC_000962.3	839334	A<->G	AAA<->AGA	K295R	Rv0747	PE-PGRS family protein PE_PGRS10	MRA_RS03940	PE family protein
NC_000962.3	839348	A<->G	AGC<->GGC	S300G	Rv0747	PE-PGRS family protein PE_PGRS10	MRA_RS03940	PE family protein
NC_000962.3	852263	C<->T	TCG<->TTG	S219L	Rv0757	two component system response transcriptional positive regulator PhoP	MRA_RS04005	DNA-binding response regulator
NC_000962.3	927110	A<->G	AGT<->GGT	S584G	Rv0833	PE-PGRS family protein PE_PGRS13	MRA_RS20850	hypothetical protein
NC_000962.3	990001	G<->C	CCC<->GCC	P866A	Rv0890c	HTH-type transcriptional regulator	MRA_RS04710	MULTISPECIES: LuxR family transcriptional regulator
NC_000962.3	1037911	C<->T	CGA<->TGA	R305*	Rv0930	phosphate ABC transporter permease PstA	MRA_RS04930	phosphate ABC transporter, permease protein PstA
NC_000962.3	1077312	A<->G	GTG<->GCG	V175A	Rv0966c	hypothetical protein Rv0966c	MRA_RS05115	MULTISPECIES: hypothetical protein
NC_000962.3	1315191	A<->C	TAA<->TAC	*489Y	Rv1180	polyketide beta-ketoacyl synthase	MRA_RS06290	MULTISPECIES: polyketide synthase
NC_000962.3	1414021	C<->T	CGG<->CAG	R607Q	Rv1266c	serine/threonine-protein kinase PknH	MRA_RS06715	MULTISPECIES: serine/threonine protein kinase
NC_000962.3	2057774	A<->T	ATC<->TTC	I83F	Rv1815	hypothetical protein Rv1815	MRA_RS09625	MULTISPECIES: hypothetical protein
NC_000962.3	2282787	C<->T	TGT<->TAT	C312Y	Rv2037c	transmembrane protein	MRA_RS10785	MULTISPECIES: membrane protein
NC_000962.3	2751804	C<->T	CGG<->CAG	R126Q	Rv2450c	resuscitation-promoting factor RpfE	MRA_RS13045	MULTISPECIES: resuscitation-promoting factor rpfE
NC_000962.3	2809621	T<->C	ACC<->GCC	T107A	Rv2495c	branched-chain keto acid dehydrogenase E2 component	MRA_RS13295	MULTISPECIES: branched-chain alpha-ketoacid dehydrogenase complex dihydrolipoyllysine-residue acyltransferase
NC_000962.3	2954439	T<->C	AGA<->GGA	R104G	Rv2627c	hypothetical protein Rv2627c	MRA_RS14000	MULTISPECIES: alpha/beta hydrolase
NC_000962.3	3054724	A<->G	AGC<->GGC	S271G	Rv2741	PE-PGRS family protein PE_PGRS47	MRA_RS14590	MULTISPECIES: PE family protein
NC_000962.3	3718357	C<->T	CCG<->CTG	P423L	Rv3331	sugar-transport integral membrane protein SugI	MRA_RS17710	MULTISPECIES: MFS transporter
NC_000962.3	3896340	T<->G	CTC<->CGC	L174R	Rv3479	transmembrane protein	MRA_RS18460	membrane protein
NC_000962.3	3940802	A<->G	AAC<->GAC	N396D	Rv3511	PE-PGRS family protein PE_PGRS55	MRA_RS18625	PE family protein
NC_000962.3	4359099	G<->C	ATC<->ATG	I228M	Rv3879c	ESX-1 secretion-associated protein EspK	MRA_RS20565	ESX-1 secretion-associated protein EspK

## Sheet: B
Integrated multi-omic analysis of Mycobacterium tuberculosis H37Ra redefines virulence attributes.
Supplementary Table 3 (B): List of INDELS identified in H37Ra with data aligned to H37Rv reference genome
Chromosome	Start_Position	Reference	Variant	Type	Number of bp inserted/deleted	Rv_ID	Description_Rv	Ra_ID	Description_Ra
NC_000962.3	369358	GT	-	Deletion	2 bp deletion	Rv0304c	PPE family protein PPE5	MRA_RS01615	hypothetical protein
NC_000962.3	1916545	G	-	Deletion	1 bp deletion	Rv1691	hypothetical protein Rv1691	MRA_RS08940	MULTISPECIES: hypothetical protein
NC_000962.3	2525723	G	-	Deletion	1 bp deletion	Rv2251	flavoprotein	MRA_RS11950	MULTISPECIES: flavoprotein
NC_000962.3	3415181	CACCTAGGGGGTGG	-	Deletion	14 bp deletion	Rv3053c	glutaredoxin electron transport protein NrdH	MRA_RS16235	MULTISPECIES: NrdH-redoxin
NC_000962.3	3551227	TCGATGAACCGCCCCGGCATGTCCGGAGACTCCAGTTCTTGGAAAGGATGGGGTCATGTCAGGTGGTTCATCGAGGAGGTACCCGCCGGAGCTGCGTGAGCGGGCGGTGCGGATGGTCGCAGAGATCCGCGGTCAGCACGATTCGGAGTGGGCAGCGATCAGTGAGGTCGCCCGTCTACTTGGTGTTGGCTGCGCGGAGACGGTGCGTAAGTGGGTGCGCCAGGCGCAGGTCGATGCCGGCGCACGGCCCGGGACCACGACCGAAGAATCCGCTGAGCTGAAGCGCTTGCGGCGGGACAACGCCGAATTGCGAAGGGCGAACGCGATTTTAAAGACCGCGTCGGCTTTCTTCGCGGCCGAGCTCGACCGGCCAGCACGCTAATTACCCGGTTCATCGCC…	-	Deletion	1358 bp deletion	Rv3184	insertion sequence element IS6110 transposase(fragment)	MRA_RS00075	MULTISPECIES: transposase
NC_000962.3	3551227	TCGATGAACCGCCCCGGCATGTCCGGAGACTCCAGTTCTTGGAAAGGATGGGGTCATGTCAGGTGGTTCATCGAGGAGGTACCCGCCGGAGCTGCGTGAGCGGGCGGTGCGGATGGTCGCAGAGATCCGCGGTCAGCACGATTCGGAGTGGGCAGCGATCAGTGAGGTCGCCCGTCTACTTGGTGTTGGCTGCGCGGAGACGGTGCGTAAGTGGGTGCGCCAGGCGCAGGTCGATGCCGGCGCACGGCCCGGGACCACGACCGAAGAATCCGCTGAGCTGAAGCGCTTGCGGCGGGACAACGCCGAATTGCGAAGGGCGAACGCGATTTTAAAGACCGCGTCGGCTTTCTTCGCGGCCGAGCTCGACCGGCCAGCACGCTAATTACCCGGTTCATCGCC…	-	Deletion	1358 bp deletion	Rv3185	insertion sequence element IS986/IS6110 transposase	MRA_RS00070	MULTISPECIES: transposase
NC_000962.3	3580637	T	-	Deletion	1 bp deletion	Rv3203	lipase LipV	MRA_RS17045	MULTISPECIES: Lipase LipV
NC_000962.3	3580637	T	-	Deletion	1 bp deletion	Rv3202c	ATP-dependent DNA helicase	MRA_RS17035	ATP-dependent DNA helicase
NC_000962.3	3862473	A	-	Deletion	1 bp deletion	Rv3443c	50S ribosomal protein L13	MRA_RS18285	MULTISPECIES: 50S ribosomal protein L13
NC_000962.3	4095002	G	-	Deletion	1 bp deletion	Rv3655c	hypothetical protein Rv3655c	MRA_RS19365	MULTISPECIES: hypothetical protein
NC_000962.3	4400661	C	-	Deletion	1 bp deletion	Rv3911	ECF RNA polymerase sigma factor SigM	MRA_RS20725	MULTISPECIES: RNA polymerase sigma factor SigM
NC_000962.3	131175	-	G	Insertion	1 bp insertion	Rv0108c	hypothetical protein Rv0108c	MRA_RS00595	MULTISPECIES: hypothetical protein
NC_000962.3	234497	-	GT	Insertion	2 bp insertion	Rv0197	oxidoreductase	MRA_RS01065	molybdopterin oxidoreductase
NC_000962.3	424321	-	C	Insertion	1 bp insertion	Rv0354c	PPE family protein PPE7	MRA_RS01875	hypothetical protein
NC_000962.3	467498	-	G	Insertion	1 bp insertion	Rv0388c	PPE family protein PPE9	-	-
NC_000962.3	732910	-	C	Insertion	1 bp insertion	Rv0637	(3R)-hydroxyacyl-ACP dehydratase subunit HadC	MRA_RS03365	(3R)-hydroxyacyl-ACP dehydratase subunit HadC
NC_000962.3	976898	-	G	Insertion	1 bp insertion	Rv0878c	PPE family protein PPE13	MRA_RS04650	MULTISPECIES: PPE family protein
NC_000962.3	1010205	-	G	Insertion	1 bp insertion	Rv0907	hypothetical protein	MRA_RS04795	MULTISPECIES: hypothetical protein
NC_000962.3	1168716	-	T	Insertion	1 bp insertion	Rv1046c	hypothetical protein	MRA_RS05555	MULTISPECIES: hypothetical protein
NC_000962.3	1780587	-	G	Insertion	1 bp insertion	Rv1575	phage protein	MRA_RS08355	MULTISPECIES: hypothetical protein
NC_000962.3	2207592	-	C	Insertion	1 bp insertion	Rv1963c	transcriptional repressor Mce3R	MRA_RS10375	MULTISPECIES: transcriptional regulator
NC_000962.3	2523206	-	CGC	Insertion	3 bp insertion	Rv2250A	Possible flavoprotein	-	-
NC_000962.3	3371885	-	T	Insertion	1 bp insertion	Rv3013	hypothetical protein Rv3013	MRA_RS16020	MULTISPECIES: amino acid-binding protein
NC_000962.3	3590687	-	C	Insertion	1 bp insertion	Rv3214	phosphoglycerate mutase	MRA_RS17105	MULTISPECIES: phosphoglycerate mutase
NC_000962.3	3779672	-	GGCAACGGT	Insertion	9 bp insertion	Rv3367	PE-PGRS family protein PE_PGRS51	MRA_RS17890	MULTISPECIES: PE family protein
NC_000962.3	3947387	-	GCCGGCGGG	Insertion	9 bp insertion	Rv3514	PE-PGRS family protein PE_PGRS57	-	-
NC_000962.3	1313338	-	G	Insertion	1 bp insertion	Rv1180	polyketide beta-ketoacyl synthase	MRA_RS06290	MULTISPECIES: polyketide synthase

## Sheet: C
Integrated multi-omic analysis of Mycobacterium tuberculosis H37Ra redefines virulence attributes.
Supplementary Table 3 (C): List of mutations in the promoter regions of 7 genes
Chromosome	Position	Reference allele<->Alternate allele	Distance_from_gene	Rv_ID	Rv_Description	Ra_ID	Ra_Description
NC_000962.3	42417	T<->C	-66	Rv0039c	transmembrane protein	MRA_RS00225	hypothetical protein
NC_000962.3	459399	A<->C	-84	Rv0383c	hypothetical protein	MRA_RS02015	hypothetical protein
NC_000962.3	794704	G<->T	-11	Rv0695	mycofactocin system creatinine amidohydrolase family protein MftE	MRA_RS03670	mycofactocin biosynthesis peptidyl-dipeptidase MftE
NC_000962.3	1313338	A<->C	-39	Rv1179c	hypothetical protein	MRA_RS06285	hypothetical protein
NC_000962.3	2074570	G<->C	-133	Rv1829	hypothetical protein	MRA_RS09695	hypothetical protein
NC_000962.3	2251999	A<->G	-3	Rv2006	trehalose-6-phosphate phosphatase OtsB	MRA_RS10625	trehalose-6-phosphate phosphatase OtsB
NC_000962.3	2718852	T<->G	-44	Rv2421c	nicotinate-nucleotide adenylyltransferase	MRA_RS12880	nicotinic acid mononucleotide adenylyltransferas
