# Supplementary material for: Integrated Multi-Omic Analysis of Mycobacterium tuberculosis H37Ra Redefines Virulence Attributes
Source: Front Microbiol. 2018 Jun 19;9:1314. doi: 10.3389/fmicb.2018.01314 (PMC6018540; doi:10.3389/fmicb.2018.01314)
Supplement: Supplementary Table 4 — List of transcripts identified in this study. [file Data_Sheet_4.xlsx]

## Sheet: Sheet1
Integrated multi-omic analysis of Mycobacterium tuberculosis H37Ra redefines virulence attributes.
Supplementray Table 4: List of transcripts identified in this study
Ra_ID	Description	RPKM
MRA_RS20540	MULTISPECIES: ESAT-6-like protein EsxB	4007.03
MRA_RS19330	MULTISPECIES: cold-shock protein	2997.52
MRA_RS11915	MULTISPECIES: meromycolate extension acyl carrier protein	2823.66
MRA_RS18375	MULTISPECIES: 50S ribosomal protein L36	2480.66
MRA_RS18155	MULTISPECIES: molecular chaperone GroES	2342.24
MRA_RS20545	MULTISPECIES: WXG100 family type VII secretion target	1838.85
MRA_RS19870	MULTISPECIES: excisionase	1749.44
MRA_RS04280	MULTISPECIES: hypothetical protein	1549.21
MRA_RS02635	MULTISPECIES: hypothetical protein	1443.11
MRA_RS09910	alpha-hydroxy-acid oxidizing enzyme	1409.79
MRA_RS12470	MULTISPECIES: ESAT-6 like protein EsxO	1381
MRA_RS01010	MULTISPECIES: hypothetical protein	1372.11
MRA_RS16235	MULTISPECIES: NrdH-redoxin	1353.09
MRA_RS12475	MULTISPECIES: ESAT-6 like protein EsxP	1342.82
MRA_RS06895	MULTISPECIES: 50S ribosomal protein L31	1279.16
MRA_RS17130	MULTISPECIES: WhiB family transcriptional regulator	1260.42
MRA_RS14810	MULTISPECIES: 30S ribosomal protein S15	1065.59
MRA_RS02305	MULTISPECIES: molecular chaperone GroEL	1053.05
MRA_RS15865	MULTISPECIES: DNA-binding protein HU	983.572
MRA_RS12480	MULTISPECIES: hypothetical protein	956.511
MRA_RS18100	MULTISPECIES: antitoxin VapB47	948.836
MRA_RS09510	MULTISPECIES: hypothetical protein	928.924
MRA_RS18380	MULTISPECIES: translation initiation factor IF-1	927.957
MRA_RS03615	MULTISPECIES: elongation factor Tu	922.126
MRA_RS09905	MULTISPECIES: nitroreductase	914.647
MRA_RS04355	MULTISPECIES: acyl-ACP desaturase	821.158
MRA_RS11375	MULTISPECIES: cell wall synthesis protein Wag31	808.537
MRA_RS20625	EsxD	803.184
MRA_RS11910	MULTISPECIES: malonyl CoA-ACP transacylase	798.388
MRA_RS05705	MULTISPECIES: hypothetical protein	795.367
MRA_RS01535	MULTISPECIES: ESAT-6-like protein EsxH	793.427
MRA_RS09505	MULTISPECIES: PE family protein	731.781
MRA_RS04685	MULTISPECIES: hypothetical protein	712.891
MRA_RS03670	MULTISPECIES: mycofactocin biosynthesis peptidyl-dipeptidase MftE	703.697
MRA_RS19940	MULTISPECIES: hypothetical protein	703.036
MRA_RS09515	MULTISPECIES: ESAT-6-like protein EsxN	698.156
MRA_RS08665	MULTISPECIES: universal stress protein	689.491
MRA_RS07435	MULTISPECIES: antitoxin	686.751
MRA_RS03350	MULTISPECIES: 50S ribosomal protein L33	670.594
MRA_RS11320	MULTISPECIES: hypothetical protein	666.453
MRA_RS15810	MULTISPECIES: 50S ribosomal protein L28	664.367
MRA_RS06440	MULTISPECIES: hypothetical protein	654.886
MRA_RS11385	MULTISPECIES: cell division protein SepF	639.891
MRA_RS09970	MULTISPECIES: resuscitation-promoting factor RpfC	639.205
MRA_RS11920	MULTISPECIES: beta-ketoacyl	622.88
MRA_RS15430	MULTISPECIES: 50S ribosomal protein L19	611.855
MRA_RS11090	MULTISPECIES: protein translocase TatA	608.109
MRA_RS11690	MULTISPECIES: iron-sulfur cluster assembly accessory protein	579.933
MRA_RS00705	MULTISPECIES: diacylglycerol acyltransferase	575.636
MRA_RS12835	MULTISPECIES: 30S ribosomal protein S20	568.363
MRA_RS20400	MULTISPECIES: superoxide dismutase	562.755
MRA_RS03990	MULTISPECIES: transposase	558.068
MRA_RS16215	MULTISPECIES: monooxygenase	544.862
MRA_RS03460	MULTISPECIES: ABC transporter ATP-binding protein	533.148
MRA_RS17345	MULTISPECIES: WhiB family transcriptional regulator	524.624
MRA_RS20430	MULTISPECIES: histone-like protein Hns	521.546
MRA_RS09980	MULTISPECIES: diacylglycerol acyltransferase	517.765
MRA_RS00595	MULTISPECIES: hypothetical protein	508.73
MRA_RS00895	MULTISPECIES: cyclase	504.912
MRA_RS01645	MULTISPECIES: hypothetical protein	500.083
MRA_RS01480	hypothetical protein	492.227
MRA_RS10510	MULTISPECIES: chitinase	485.001
MRA_RS05835	MULTISPECIES: acyl-ACP desaturase	476.517
MRA_RS19005	MULTISPECIES: RNA polymerase-binding transcription factor CarD	475.246
MRA_RS10070	MULTISPECIES: hypothetical protein	469.617
MRA_RS01810	MULTISPECIES: isoniazid-induced protein IniB	468.963
MRA_RS12505	MULTISPECIES: hypothetical protein	468.913
MRA_RS15095	MULTISPECIES: hypothetical protein	466.315
MRA_RS03700	MULTISPECIES: 30S ribosomal protein S10	464.31
MRA_RS01470	MULTISPECIES: hypothetical protein	458.075
MRA_RS12510	MULTISPECIES: WXG100 family type VII secretion target	451.188
MRA_RS19495	MULTISPECIES: anion transporter ATPase	448.941
MRA_RS02790	MULTISPECIES: hypothetical protein	446.436
MRA_RS01530	MULTISPECIES: type VII secretion system protein EsxS	444.252
MRA_RS19075	MULTISPECIES: nucleoid-associated protein	443.705
MRA_RS17275	MULTISPECIES: DNA-binding response regulator	441.501
MRA_RS15780	MULTISPECIES: hypothetical protein	436.421
MRA_RS13005	MULTISPECIES: 50S ribosomal protein L21	433.725
MRA_RS02250	MULTISPECIES: hypothetical protein	433.431
MRA_RS09415	MULTISPECIES: transcription antitermination regulator	431.113
MRA_RS11775	MULTISPECIES: glutamine synthetase 1	428.482
MRA_RS02630	MULTISPECIES: DNA-binding protein	427.7
MRA_RS18105	ribonuclease VapC47	424.15
MRA_RS18125	MULTISPECIES: hypothetical protein	415.365
MRA_RS03385	MULTISPECIES: 50S ribosomal protein L11	409.564
MRA_RS00860	MULTISPECIES: hypothetical protein	407.017
MRA_RS20620	MULTISPECIES: ESAT-6 like protein EsxC	402.608
MRA_RS00260	inositol-3-phosphate synthase	401.962
MRA_RS06275	MULTISPECIES: ferredoxin FdxC	397.202
MRA_RS06490	MULTISPECIES: ECF RNA polymerase sigma factor SigE	394.067
MRA_RS03395	MULTISPECIES: SAM-dependent methyltransferase	392.727
MRA_RS07385	MULTISPECIES: hypothetical protein	392.485
MRA_RS09685	MULTISPECIES: glycogen accumulation regulator GarA	386.945
MRA_RS19295	MULTISPECIES: hypothetical protein	386.351
MRA_RS03715	MULTISPECIES: 50S ribosomal protein L23	383.826
MRA_RS14025	MULTISPECIES: hypothetical protein	381.507
MRA_RS20205	MULTISPECIES: exported repetitive protein	380.408
MRA_RS00060	MULTISPECIES: peptidyl-prolyl cis-trans isomerase	372.915
MRA_RS11585	MULTISPECIES: hypothetical protein	369.65
MRA_RS08315	MULTISPECIES: NLP/P60 family protein	367.337
MRA_RS11450	hypothetical protein	366.468
MRA_RS08635	MULTISPECIES: 30S ribosomal protein S1	364.79
MRA_RS14030	MULTISPECIES: hypothetical protein	362.722
MRA_RS00905	fatty-acid--CoA ligase FadD5	361.203
MRA_RS11610	MULTISPECIES: endopeptidase	361.006
MRA_RS16225	MULTISPECIES: ribonucleoside-diphosphate reductase subunit alpha	358.813
MRA_RS11445	MULTISPECIES: hypothetical protein	356.543
MRA_RS19490	MULTISPECIES: hypothetical protein	354.428
MRA_RS03675	MULTISPECIES: glycosyl transferase family 2	352.817
MRA_RS13080	MULTISPECIES: ATP-dependent Clp protease ATP-binding subunit ClpX	351.629
MRA_RS12205	MULTISPECIES: hypothetical protein	348.521
MRA_RS09965	hypothetical protein	348.172
MRA_RS06260	MULTISPECIES: hemophore-related protein	346.286
MRA_RS00230	MULTISPECIES: hypothetical protein	344.347
MRA_RS00305	MULTISPECIES: 30S ribosomal protein S18	340.649
MRA_RS20160	nitrate ABC transporter substrate-binding protein	339.783
MRA_RS03335	MULTISPECIES: antitoxin VapB	338.454
MRA_RS01030	MULTISPECIES: hypothetical protein	336.125
MRA_RS03785	MULTISPECIES: 30S ribosomal protein S14 type Z	334.108
MRA_RS13635	MULTISPECIES: hypothetical protein	330.864
MRA_RS08615	MULTISPECIES: response regulator	329.942
MRA_RS03600	MULTISPECIES: 30S ribosomal protein S12	327.144
MRA_RS20790	MULTISPECIES: 50S ribosomal protein L34	326.336
MRA_RS14435	MULTISPECIES: RNA polymerase sigma factor SigB	325.579
MRA_RS11460	MULTISPECIES: LLM class F420-dependent oxidoreductase	324.805
MRA_RS07395	MULTISPECIES: DNA-directed RNA polymerase subunit omega	324.646
MRA_RS04005	DNA-binding response regulator	324.403
MRA_RS02715	MULTISPECIES: sulfate transporter	324.031
MRA_RS04810	antitoxin	322.368
MRA_RS11185	MULTISPECIES: prokaryotic ubiquitin-like protein Pup	321.811
MRA_RS05745	MULTISPECIES: transcription elongation factor GreA	320.948
MRA_RS05735	proline-rich protein	320.289
MRA_RS20530	PE family protein PE35	317.922
MRA_RS10465	MULTISPECIES: hypothetical protein	315.44
MRA_RS03610	MULTISPECIES: elongation factor G	314.901
MRA_RS03725	MULTISPECIES: 30S ribosomal protein S19	311.89
MRA_RS09700	MULTISPECIES: MerR family transcriptional regulator	310.9
MRA_RS19155	MULTISPECIES: hypothetical protein	309.167
MRA_RS01585	MULTISPECIES: antitoxin	308.747
MRA_RS02650	MULTISPECIES: cyclopropane mycolic acid synthase	306.288
MRA_RS05910	MULTISPECIES: hypothetical protein	304.327
MRA_RS15550	MULTISPECIES: hypothetical protein	304.231
MRA_RS08695	MULTISPECIES: translation initiation factor IF-3, partial	304.069
MRA_RS14610	MULTISPECIES: transcriptional regulator	302.39
MRA_RS14060	MULTISPECIES: hypothetical protein	297.317
MRA_RS18370	MULTISPECIES: 30S ribosomal protein S13	297.217
MRA_RS01285	MULTISPECIES: antitoxin	296.369
MRA_RS11370	MULTISPECIES: hypothetical protein	295.51
MRA_RS11925	MULTISPECIES: 3-oxoacyl-ACP synthase II	293.062
MRA_RS19050	MULTISPECIES: heme-degrading monooxygenase HmoB	292.175
MRA_RS16230	MULTISPECIES: protein NrdI	291.907
MRA_RS13000	MULTISPECIES: 50S ribosomal protein L27	289.598
MRA_RS09680	glycine cleavage system protein H	285.762
MRA_RS16105	MULTISPECIES: electron transfer flavoprotein subunit beta	283.542
MRA_RS11930	MULTISPECIES: propionyl-CoA carboxylase subunit beta 6	281.891
MRA_RS10180	MULTISPECIES: hypothetical protein	280.683
MRA_RS18010	MULTISPECIES: histidine phosphatase family protein	280.076
MRA_RS19250	MULTISPECIES: hypothetical protein	279.178
MRA_RS04390	MULTISPECIES: TIGR04255 family protein	276.056
MRA_RS01340	MULTISPECIES: hypothetical protein	275.339
MRA_RS02935	MULTISPECIES: hypothetical protein	273.178
MRA_RS06885	MULTISPECIES: hypothetical protein	270.788
MRA_RS03750	MULTISPECIES: 30S ribosomal protein S17	269.766
MRA_RS20740	MULTISPECIES: thiol reductase thioredoxin	269.704
MRA_RS00265	MULTISPECIES: PadR family transcriptional regulator	267.076
MRA_RS19160	MULTISPECIES: secretion protein EspC	266.146
MRA_RS19695	MULTISPECIES: YbaB/EbfC family nucleoid-associated protein	263.477
MRA_RS01855	MULTISPECIES: molecular chaperone DnaK	262.555
MRA_RS00295	MULTISPECIES: 30S ribosomal protein S6	261.436
MRA_RS11020	MULTISPECIES: hypothetical protein	261.205
MRA_RS04745	MULTISPECIES: type II citrate synthase	261.066
MRA_RS19645	MULTISPECIES: hypothetical protein	259.919
MRA_RS03790	MULTISPECIES: 30S ribosomal protein S8	259.425
MRA_RS15685	MULTISPECIES: SAM-dependent methyltransferase	257.812
MRA_RS08720	MULTISPECIES: PE family protein	257.647
MRA_RS05245	MULTISPECIES: FmdB family transcriptional regulator	256.852
MRA_RS13095	MULTISPECIES: ATP-dependent Clp protease proteolytic subunit	256.559
MRA_RS06935	MULTISPECIES: ATP synthase subunit B	255.115
MRA_RS19070	MULTISPECIES: ATP-dependent Clp protease ATP-binding protein	254.811
MRA_RS00925	MULTISPECIES: Mce family protein Mce1B	251.614
MRA_RS00005	MULTISPECIES: chromosomal replication initiator protein DnaA	251.607
MRA_RS10325	MULTISPECIES: hypothetical protein	250.603
MRA_RS11890	MULTISPECIES: hypothetical protein	249.059
MRA_RS11875	MULTISPECIES: hypothetical protein	248.759
MRA_RS04940	phosphate-binding protein PstS	248.716
MRA_RS14415	MULTISPECIES: hypothetical protein	248.1
MRA_RS20395	MULTISPECIES: hypothetical protein	247.112
MRA_RS07390	MULTISPECIES: guanylate kinase	246.142
MRA_RS02380	MULTISPECIES: hypothetical protein	246.067
MRA_RS11485	MULTISPECIES: division/cell wall cluster transcriptional repressor MraZ	244.374
MRA_RS11500	MULTISPECIES: hypothetical protein	243.517
MRA_RS07080	MULTISPECIES: ATP-dependent Clp protease adaptor ClpS	243.219
MRA_RS06805	MULTISPECIES: carbonic anhydrase	242.982
MRA_RS06535	membrane protein	240.248
MRA_RS17250	MULTISPECIES: ribosomal subunit interface protein	239.942
MRA_RS00945	Mce family protein Mce1F	238.48
MRA_RS15295	MULTISPECIES: hypothetical protein	238.126
MRA_RS01345	MULTISPECIES: heat-shock protein Hsp20	235.916
MRA_RS00910	MULTISPECIES: membrane protein	235.787
MRA_RS11075	MULTISPECIES: membrane protein	234.751
MRA_RS14380	MULTISPECIES: hypothetical protein	233.425
MRA_RS00920	MCE-family protein MCE1A	232.446
MRA_RS00930	MULTISPECIES: Mce family protein Mce1C	232.055
MRA_RS04255	MULTISPECIES: phosphodiesterase	230.762
MRA_RS03775	MULTISPECIES: 50S ribosomal protein L24	230.758
MRA_RS08935	MULTISPECIES: hypothetical protein	230.479
MRA_RS03740	MULTISPECIES: 50S ribosomal protein L16	230.355
MRA_RS01540	MULTISPECIES: ESX-3 secretion-associated protein EspG3	229.23
MRA_RS02460	MULTISPECIES: SAM-dependent methyltransferase	225.304
MRA_RS03355	3-hydroxyacyl-ACP dehydratase	223.587
MRA_RS19475	MULTISPECIES: cAMP receptor protein	223.376
MRA_RS14605	MULTISPECIES: hypothetical protein	220.718
MRA_RS18365	MULTISPECIES: 30S ribosomal protein S11	218.871
MRA_RS09930	MULTISPECIES: bacterioferritin	218.215
MRA_RS20170	MULTISPECIES: MPT51/MPB51 antigen	217.764
MRA_RS12415	MULTISPECIES: hypothetical protein	217.206
MRA_RS06245	MULTISPECIES: hypothetical protein	217.095
MRA_RS15365	MULTISPECIES: 30S ribosomal protein S2	217.07
MRA_RS19470	MULTISPECIES: hypothetical protein	217.068
MRA_RS06550	MULTISPECIES: hypothetical protein	215.887
MRA_RS00125	phosphopeptide-binding protein	215.522
MRA_RS09695	MULTISPECIES: hypothetical protein	215.147
MRA_RS07035	MULTISPECIES: methylmalonyl-CoA epimerase	214.437
MRA_RS11670	MULTISPECIES: cytochrome c oxidase subunit 2	214.25
MRA_RS11295	MULTISPECIES: hypothetical protein	214.038
MRA_RS12685	MULTISPECIES: hypothetical protein	213.969
MRA_RS18285	MULTISPECIES: 50S ribosomal protein L13	213.604
MRA_RS19025	MULTISPECIES: hypothetical protein	213.471
MRA_RS00315	MULTISPECIES: hypothetical protein	212.296
MRA_RS06175	MULTISPECIES: hypothetical protein	212.212
MRA_RS04675	MULTISPECIES: hypothetical protein	211.801
MRA_RS10175	MULTISPECIES: nitrate ABC transporter substrate-binding protein	211.715
MRA_RS03650	MULTISPECIES: mycofactocin precursor	210.885
MRA_RS02495	MULTISPECIES: heparin-binding hemagglutinin	210.603
MRA_RS03905	MULTISPECIES: transposase	208.146
MRA_RS18510	MULTISPECIES: hypothetical protein	207.912
MRA_RS11980	MULTISPECIES: hypothetical protein	206.806
MRA_RS19165	ESX-1 secretion-associated protein EspA	204.946
MRA_RS10850	MULTISPECIES: RNA polymerase-binding protein RbpA	204.889
MRA_RS03605	MULTISPECIES: 30S ribosomal protein S7	203.668
MRA_RS20495	MULTISPECIES: ESX-1 secretion-associated protein EspF	202.433
MRA_RS14400	MULTISPECIES: RNA polymerase sigma factor SigA, partial	201.693
MRA_RS02465	MULTISPECIES: cyclopropane mycolic acid synthase	201.329
MRA_RS00965	MULTISPECIES: Mce associated membrane protein	199.006
MRA_RS03375	MULTISPECIES: protein translocase subunit SecE	196.546
MRA_RS20500	MULTISPECIES: ESX-1 secretion-associated protein EspG1	195.86
MRA_RS14355	MULTISPECIES: hypothetical protein	194.935
MRA_RS03390	MULTISPECIES: 50S ribosomal protein L1	194.86
MRA_RS01995	MULTISPECIES: calcium dodecin	194.264
MRA_RS11635	MULTISPECIES: cytochrome c oxidase subunit 3	193.561
MRA_RS11640	MULTISPECIES: ubiquinol-cytochrome c reductase cytochrome c subunit	192.948
MRA_RS19150	MULTISPECIES: hypothetical protein	192.608
MRA_RS17285	MULTISPECIES: adenosylhomocysteinase	192.175
MRA_RS08160	MULTISPECIES: hypothetical protein	191.917
MRA_RS09520	MULTISPECIES: ESX secretion-associated protein EspG	191.895
MRA_RS06925	MULTISPECIES: ATP synthase subunit A	191.534
MRA_RS09850	alanine and proline-rich secreted protein Apa	190.893
MRA_RS00935	MULTISPECIES: Mce family protein Mce1D	190.175
MRA_RS01305	MULTISPECIES: acetyl-CoA acetyltransferase	190.015
MRA_RS05390	MULTISPECIES: ribose-phosphate pyrophosphokinase	189.969
MRA_RS01270	MULTISPECIES: DUF2613 domain-containing protein	189.658
MRA_RS01020	MULTISPECIES: hypothetical protein	188.76
MRA_RS17075	MULTISPECIES: hypothetical protein	188.651
MRA_RS15125	MULTISPECIES: MFS-type transporter EfpA	186.98
MRA_RS06930	MULTISPECIES: ATP synthase subunit C	186.723
MRA_RS03380	MULTISPECIES: transcription termination/antitermination protein NusG	186.226
MRA_RS08700	MULTISPECIES: 50S ribosomal protein L35	186.186
MRA_RS12735	MULTISPECIES: hypothetical protein	186.006
MRA_RS06375	MULTISPECIES: ESAT-6-like protein EsxL	185.897
MRA_RS19500	MULTISPECIES: anion transporter ATPase	184.92
MRA_RS03360	MULTISPECIES: (3R)-hydroxyacyl-ACP dehydratase subunit HadB	184.436
MRA_RS07430	ribonuclease VapC10	184.235
MRA_RS03705	MULTISPECIES: 50S ribosomal protein L3	181.84
MRA_RS11015	MULTISPECIES: hypothetical protein	181.422
MRA_RS20155	polyketide synthase	181.063
MRA_RS13070	MULTISPECIES: 2-oxoglutarate ferredoxin oxidoreductase subunit alpha	180.915
MRA_RS11400	MULTISPECIES: cell division protein FtsZ	180.822
MRA_RS18350	MULTISPECIES: 50S ribosomal protein L17	180.427
MRA_RS03770	MULTISPECIES: 50S ribosomal protein L14	178.864
MRA_RS18135	MULTISPECIES: RNA polymerase sigma factor SigD	178.271
MRA_RS11650	MULTISPECIES: ubiquinol-cytochrome c reductase cytochrome b subunit	178.078
MRA_RS06495	MULTISPECIES: anti-sigma-E factor RseA	177.734
MRA_RS04575	MULTISPECIES: hypothetical protein	177.527
MRA_RS16950	MULTISPECIES: hypothetical protein	177.188
MRA_RS18720	MULTISPECIES: hypothetical protein	175.962
MRA_RS15455	MULTISPECIES: 30S ribosomal protein S16	175.504
MRA_RS05725	MULTISPECIES: esterase	175.241
MRA_RS05020	MULTISPECIES: hypothetical protein	174.576
MRA_RS14175	MULTISPECIES: helix-turn-helix domain-containing protein	174.065
MRA_RS03720	MULTISPECIES: 50S ribosomal protein L2	172.805
MRA_RS07500	MULTISPECIES: hypothetical protein	172.585
MRA_RS07650	MULTISPECIES: protein-export membrane protein SecG	172.443
MRA_RS20415	MULTISPECIES: nucleoid-associated protein	171.884
MRA_RS10470	MULTISPECIES: ribonucleoside-diphosphate reductase subunit beta nrdF1	171.658
MRA_RS01665	MULTISPECIES: hypothetical protein	171.632
MRA_RS09975	MULTISPECIES: chorismate mutase	171.213
MRA_RS02260	MULTISPECIES: superoxide dismutase	170.643
MRA_RS20370	MULTISPECIES: ferritin BfrB	170.619
MRA_RS06165	MULTISPECIES: hypothetical protein	170.071
MRA_RS00950	MULTISPECIES: hypothetical protein	168.975
MRA_RS20505	MULTISPECIES: ESX-1 secretion-associated protein EspH	168.896
MRA_RS10045	MULTISPECIES: hypothetical protein	168.822
MRA_RS05050	MULTISPECIES: hypothetical protein	168.571
MRA_RS03710	MULTISPECIES: 50S ribosomal protein L4	168.447
MRA_RS02665	MULTISPECIES: hypothetical protein	168.232
MRA_RS13170	MULTISPECIES: hypothetical protein	168.074
MRA_RS09705	MULTISPECIES: hypothetical protein	167.866
MRA_RS08450	MULTISPECIES: quinolinate synthase	167.764
MRA_RS17445	MULTISPECIES: propionyl-CoA carboxylase subunit beta 5	167.477
MRA_RS14440	MULTISPECIES: iron-dependent repressor IdeR	167.339
MRA_RS00940	MULTISPECIES: MCE family protein	167.132
MRA_RS00900	GntR family transcriptional regulator	163.195
MRA_RS17090	MULTISPECIES: ATP-dependent RNA helicase RhlE	160.692
MRA_RS00310	MULTISPECIES: 50S ribosomal protein L9	160.63
MRA_RS08240	MULTISPECIES: hypothetical protein	160.523
MRA_RS02230	MULTISPECIES: hypothetical protein	159.493
MRA_RS09780	MULTISPECIES: transcriptional regulator BlaI	158.902
MRA_RS11645	MULTISPECIES: menaquinol-cytochrome C reductase iron-sulfur subunit	158.775
MRA_RS06945	MULTISPECIES: ATP synthase subunit alpha	158.719
MRA_RS02645	MULTISPECIES: hypothetical protein	158.631
MRA_RS10005	MULTISPECIES: hypothetical protein	158.569
MRA_RS14775	MULTISPECIES: hypothetical protein	158.508
MRA_RS05030	MULTISPECIES: hypothetical protein	158.172
MRA_RS05185	MULTISPECIES: 50S ribosomal protein L32	157.826
MRA_RS01905	MULTISPECIES: membrane protein	156.323
MRA_RS13150	MULTISPECIES: hypothetical protein	155.899
MRA_RS11200	MULTISPECIES: hypothetical protein	155.798
MRA_RS06735	MULTISPECIES: hypothetical protein	155.606
MRA_RS13765	MULTISPECIES: peptidyl-prolyl cis-trans isomerase	154.956
MRA_RS20535	MULTISPECIES: PPE family protein	154.607
MRA_RS20175	MULTISPECIES: diacylglycerol acyltransferase	154.574
MRA_RS19790	MULTISPECIES: diacylglycerol O-acyltransferase	153.64
MRA_RS06250	MULTISPECIES: PE family protein PE12	153.283
MRA_RS13525	MULTISPECIES: hypothetical protein	153.09
MRA_RS15715	MULTISPECIES: rhamnosyl O-methyltransferase	152.931
MRA_RS05930	MULTISPECIES: antitoxin VapB32	152.756
MRA_RS06890	MULTISPECIES: transcription termination factor Rho	152.343
MRA_RS20575	MULTISPECIES: ESX-1 secretion-associated protein EspB	151.41
MRA_RS12805	MULTISPECIES: CBS domain-containing protein	150.401
MRA_RS12425	MULTISPECIES: hypothetical protein	149.796
MRA_RS04370	MULTISPECIES: transcriptional regulator	149.716
MRA_RS18355	MULTISPECIES: DNA-directed RNA polymerase subunit alpha	149.549
MRA_RS17155	MULTISPECIES: RNA polymerase sigma factor RpoE	148.335
MRA_RS18280	MULTISPECIES: 30S ribosomal protein S9	147.473
MRA_RS17450	MULTISPECIES: bifunctional protein acetyl-/propionyl-CoAcarboxylase subunit epsilon AccE	147.328
MRA_RS00025	MULTISPECIES: DNA gyrase subunit B	146.724
MRA_RS19010	MULTISPECIES: hypothetical protein	146.684
MRA_RS11380	MULTISPECIES: hypothetical protein	146.239
MRA_RS01115	MULTISPECIES: hypothetical protein	145.769
MRA_RS00960	MULTISPECIES: Mce associated protein	145.307
MRA_RS03815	50S ribosomal protein L15	145.026
MRA_RS00970	MULTISPECIES: hypothetical protein	143.844
MRA_RS15785	2,5-diketo-D-gluconic acid reductase	143.836
MRA_RS01430	MULTISPECIES: prevent-host-death family protein	143.742
MRA_RS07860	MULTISPECIES: ATPase	143.702
MRA_RS01675	beta-1,3-glucanase	142.929
MRA_RS16995	MULTISPECIES: hypothetical protein	142.827
MRA_RS10145	MULTISPECIES: MxaD family protein	142.748
MRA_RS14490	MULTISPECIES: hypothetical protein	142.563
MRA_RS02435	MULTISPECIES: carboxymuconolactone decarboxylase family protein	142.463
MRA_RS13100	MULTISPECIES: ATP-dependent Clp protease proteolytic subunit	142.168
MRA_RS05555	MULTISPECIES: hypothetical protein	142.108
MRA_RS12170	MULTISPECIES: hypothetical protein	141.975
MRA_RS03445	MULTISPECIES: 50S ribosomal protein L7/L12	141.82
MRA_RS19440	MULTISPECIES: hypothetical protein	141.473
MRA_RS10980	MULTISPECIES: PPOX class F420-dependent enzyme	141.404
MRA_RS04350	MULTISPECIES: tRNA dihydrouridine synthase DusB	141.081
MRA_RS02865	low-affinity inorganic phosphate transporter	140.889
MRA_RS03795	MULTISPECIES: 50S ribosomal protein L6	140.321
MRA_RS17985	MULTISPECIES: prevent-host-death family protein	140.213
MRA_RS10090	catalase peroxidase	139.684
MRA_RS13660	hypothetical protein	139.125
MRA_RS16210	MULTISPECIES: ribonucleoside-diphosphate reductase subunit beta nrdF2	139
MRA_RS18360	MULTISPECIES: 30S ribosomal protein S4	138.94
MRA_RS01465	MULTISPECIES: TetR family transcriptional regulator	138.858
MRA_RS15325	MULTISPECIES: ribosome-recycling factor	138.627
MRA_RS07850	MULTISPECIES: peptidoglycan endopeptidase RipA	138.096
MRA_RS00300	MULTISPECIES: single-stranded DNA-binding protein	137.993
MRA_RS06710	MULTISPECIES: hypothetical protein	137.896
MRA_RS01505	MULTISPECIES: type VII secretion AAA-ATPase EccA	137.74
MRA_RS08705	MULTISPECIES: 50S ribosomal protein L20	137.335
MRA_RS07040	MULTISPECIES: acetyl-CoA acetyltransferase	137.094
MRA_RS20150	MULTISPECIES: propionyl-CoA carboxylase subunit beta	136.565
MRA_RS11465	PE family protein	136.134
MRA_RS03485	MULTISPECIES: antitoxin	136.075
MRA_RS15885	MULTISPECIES: hypothetical protein	135.916
MRA_RS11205	MULTISPECIES: proteasome-associated ATPase	135.771
MRA_RS03765	MULTISPECIES: DUF4436 domain-containing protein	135.604
MRA_RS03405	MULTISPECIES: cyclopropane mycolic acid synthase	135.596
MRA_RS16100	MULTISPECIES: electron transfer flavoprotein subunit alpha	135.236
MRA_RS19640	MULTISPECIES: hypothetical protein	135.141
MRA_RS03400	MULTISPECIES: methoxy mycolic acid synthase MmaA3	134.867
MRA_RS15980	MULTISPECIES: hypothetical protein	134.844
MRA_RS17100	chromosome partitioning protein ParA	134.259
MRA_RS01860	MULTISPECIES: nucleotide exchange factor GrpE	133.689
MRA_RS16465	hypothetical protein	133.668
MRA_RS06195	MULTISPECIES: nitrate reductase subunit alpha	133.563
MRA_RS20490	ESX-1 secretion-associated protein EspE	132.461
MRA_RS10700	MULTISPECIES: transcriptional regulator	132.389
MRA_RS15620	MULTISPECIES: long-chain-fatty-acid--AMP ligase FadD28	132.366
MRA_RS11570	MULTISPECIES: 1-acylglycerol-3-phosphate O-acyltransferase	132.365
MRA_RS04700	MULTISPECIES: hypothetical protein	132.325
MRA_RS09985	MULTISPECIES: hypothetical protein	132.168
MRA_RS17160	MULTISPECIES: short chain dehydrogenase	131.997
MRA_RS10080	MULTISPECIES: hypothetical protein	131.818
MRA_RS18130	MULTISPECIES: anti-sigma-D factor RsdA	131.686
MRA_RS04935	MULTISPECIES: serine/threonine protein kinase	131.155
MRA_RS16260	MULTISPECIES: TetR family transcriptional regulator	131.095
MRA_RS00800	MULTISPECIES: short-chain type dehydrogenase/reductase	130.966
MRA_RS06955	MULTISPECIES: ATP synthase subunit beta	130.772
MRA_RS03805	MULTISPECIES: 30S ribosomal protein S5	130.647
MRA_RS05120	MULTISPECIES: transcriptional regulator	130.091
MRA_RS11595	long-chain-fatty-acid--CoA ligase FadD15	129.722
MRA_RS00275	MULTISPECIES: hypothetical protein	129.198
MRA_RS17520	MULTISPECIES: TetR family transcriptional regulator	129.057
MRA_RS00440	MULTISPECIES: hypothetical protein	128.883
MRA_RS07845	MULTISPECIES: hypothetical protein	128.814
MRA_RS03050	MULTISPECIES: antitoxin VapB26	128.682
MRA_RS16705	MULTISPECIES: hypothetical protein	128.5
MRA_RS17740	MULTISPECIES: alpha/beta hydrolase	128.291
MRA_RS17015	MULTISPECIES: NrdH-redoxin	128.22
MRA_RS09625	MULTISPECIES: hypothetical protein	128.121
MRA_RS06035	MULTISPECIES: 5-methyltetrahydropteroyltriglutamate--homocysteine methyltransferase	127.982
MRA_RS15105	MULTISPECIES: ribosome maturation factor RimP, partial	127.92
MRA_RS10015	MULTISPECIES: hypothetical protein	127.846
MRA_RS03320	MULTISPECIES: enoyl-CoA hydratase	127.807
MRA_RS07625	MULTISPECIES: aldehyde dehydrogenase	126.812
MRA_RS01295	MULTISPECIES: dehydratase	126.71
MRA_RS01325	MULTISPECIES: fumarate reductase	126.573
MRA_RS02015	MULTISPECIES: hypothetical protein	126.543
MRA_RS11105	MULTISPECIES: Pup--protein ligase	126.265
MRA_RS01525	MULTISPECIES: PPE family protein	126.253
MRA_RS17140	MULTISPECIES: acetyl-CoA carboxylase biotin carboxyl carrier protein subunit	126.198
MRA_RS08970	MULTISPECIES: hypothetical protein	125.894
MRA_RS09600	MULTISPECIES: hypothetical protein	124.893
MRA_RS03520	MULTISPECIES: DNA-directed RNA polymerase subunit beta	124.698
MRA_RS04340	MULTISPECIES: phosphate-specific transport system accessory protein PhoU	123.899
MRA_RS05715	MULTISPECIES: acetyl-CoA acetyltransferase	123.792
MRA_RS06345	MULTISPECIES: alpha/beta hydrolase	123.787
MRA_RS11960	MULTISPECIES: hypothetical protein	123.762
MRA_RS06020	MULTISPECIES: 2-methylcitrate dehydratase	123.581
MRA_RS13640	MULTISPECIES: hypothetical protein	123.012
MRA_RS11745	MULTISPECIES: dihydrolipoyllysine-residue acetyltransferase component of pyruvate dehydrogenase complex	123
MRA_RS16695	MULTISPECIES: acyl-CoA dehydrogenase	122.343
MRA_RS04025	MULTISPECIES: alcohol dehydrogenase	121.985
MRA_RS13795	MULTISPECIES: preprotein translocase subunit YajC	121.953
MRA_RS19855	MULTISPECIES: hypothetical protein	121.507
MRA_RS05920	MULTISPECIES: hypothetical protein	121.388
MRA_RS11665	MULTISPECIES: cytochrome c oxidase polypeptide 4	121.242
MRA_RS06160	MULTISPECIES: hypothetical protein	120.598
MRA_RS13590	MULTISPECIES: hypothetical protein	120.557
MRA_RS09690	MULTISPECIES: MerR family transcriptional regulator	120.457
MRA_RS11785	MULTISPECIES: glutamine synthetase	120.082
MRA_RS02085	MULTISPECIES: hypothetical protein	119.605
MRA_RS04530	MULTISPECIES: hypothetical protein	119.522
MRA_RS16715	PPE family protein PPE52	119.496
MRA_RS14785	MULTISPECIES: alanine dehydrogenase	119.477
MRA_RS02255	hypothetical protein	119.237
MRA_RS16220	MULTISPECIES: AsnC family transcriptional regulator	118.93
MRA_RS09735	MULTISPECIES: malate synthase G	118.027
MRA_RS09955	MULTISPECIES: hypothetical protein	117.863
MRA_RS05205	serine protease PepD	117.772
MRA_RS01135	MULTISPECIES: phosphoenolpyruvate carboxykinase	117.627
MRA_RS14455	MULTISPECIES: hypothetical protein	117.229
MRA_RS06590	MULTISPECIES: antitoxin VapB33	117.161
MRA_RS16180	MULTISPECIES: cytochrome ubiquinol oxidase subunit I	116.803
MRA_RS05035	MULTISPECIES: succinyl-CoA ligase subunit beta	116.493
MRA_RS13465	MULTISPECIES: hypothetical protein	116.316
MRA_RS14705	MULTISPECIES: thymidylate synthase	116.121
MRA_RS06355	MULTISPECIES: hypothetical protein	115.949
MRA_RS03745	MULTISPECIES: 50S ribosomal protein L29	115.747
MRA_RS08460	nicotinate-nucleotide pyrophosphorylase	115.183
MRA_RS05875	MULTISPECIES: mRNA interferase MazF3	115.158
MRA_RS06940	MULTISPECIES: ATP synthase subunit b-delta	115.151
MRA_RS04495	MULTISPECIES: hypothetical protein	115.109
MRA_RS19865	MULTISPECIES: hypothetical protein	114.857
MRA_RS18450	MULTISPECIES: PE family protein PE31	114.725
MRA_RS16565	MULTISPECIES: molybdopterin biosynthesis protein MoeZ	114.495
MRA_RS07965	MULTISPECIES: hypothetical protein	114.293
MRA_RS04905	MULTISPECIES: hypothetical protein	114.03
MRA_RS14840	MULTISPECIES: transposase	113.746
MRA_RS11180	MULTISPECIES: proteasome subunit beta	113.711
MRA_RS06585	MULTISPECIES: malate dehydrogenase	113.71
MRA_RS15250	MULTISPECIES: 4-hydroxy-3-methylbut-2-en-1-yl diphosphate synthase (flavodoxin)	113.217
MRA_RS07620	hypothetical protein	112.974
MRA_RS07260	MULTISPECIES: anti-sigma-F factor antagonist RsfA	112.96
MRA_RS02500	MULTISPECIES: hypothetical protein	112.809
MRA_RS06170	MULTISPECIES: hypothetical protein	112.578
MRA_RS20165	MULTISPECIES: membrane protein	112.495
MRA_RS17725	MULTISPECIES: heavy metal-responsive transcriptional regulator	112.378
MRA_RS12145	hypothetical protein	112.286
MRA_RS16690	MULTISPECIES: acyl-CoA dehydrogenase	112.161
MRA_RS08555	MULTISPECIES: membrane protein	111.711
MRA_RS02220	MULTISPECIES: hypothetical protein	111.525
MRA_RS15745	MULTISPECIES: hypothetical protein	111.317
MRA_RS12200	MULTISPECIES: cutinase	111.12
MRA_RS15415	MULTISPECIES: hypothetical protein	110.972
MRA_RS17070	MULTISPECIES: TetR family transcriptional regulator	110.866
MRA_RS03060	MULTISPECIES: hypothetical protein	110.866
MRA_RS00340	MULTISPECIES: hypothetical protein	110.821
MRA_RS17470	MULTISPECIES: acetyl-/propionyl-CoA carboxylase subunit alpha	110.8
MRA_RS08645	MULTISPECIES: hypothetical protein	110.606
MRA_RS00765	MULTISPECIES: hypothetical protein	110.597
MRA_RS03480	MULTISPECIES: toxin MazF2	110.552
MRA_RS20560	MULTISPECIES: ESX-1 secretion-associated protein EspJ	110.422
MRA_RS20210	MULTISPECIES: hypothetical protein	110.302
MRA_RS07280	MULTISPECIES: hypothetical protein	110.258
MRA_RS19465	MULTISPECIES: endonuclease III	109.948
MRA_RS01335	MULTISPECIES: succinate dehydrogenase membrane anchor subunit	109.257
MRA_RS06950	MULTISPECIES: ATP synthase subunit gamma	109.124
MRA_RS03865	MULTISPECIES: adenylate kinase	109.09
MRA_RS18675	MULTISPECIES: hypothetical protein	108.939
MRA_RS13650	hypothetical protein	108.597
MRA_RS03525	MULTISPECIES: DNA-directed RNA polymerase subunit beta\'	108.508
MRA_RS02360	MULTISPECIES: membrane protein	108.241
MRA_RS17390	MULTISPECIES: hypothetical protein	108.231
MRA_RS20525	MULTISPECIES: type VII secretion protein EccCb	108.198
MRA_RS14485	MULTISPECIES: LexA repressor	107.838
MRA_RS13875	MULTISPECIES: transcriptional regulator	107.805
MRA_RS20095	MULTISPECIES: nucleoside diphosphate kinase regulator	107.343
MRA_RS03045	MULTISPECIES: hypothetical protein	107.33
MRA_RS06500	MULTISPECIES: serine protease	107.104
MRA_RS18215	MULTISPECIES: PPE family protein PPE59	107.084
MRA_RS11025	MULTISPECIES: hypothetical protein	107.033
MRA_RS14880	MULTISPECIES: membrane protein	106.772
MRA_RS01110	MULTISPECIES: transporter MmpL3	106.768
MRA_RS19000	MULTISPECIES: 2-C-methyl-D-erythritol 4-phosphate cytidylyltransferase	106.724
MRA_RS06625	multifunctional 2-oxoglutarate metabolism protein SucA	106.564
MRA_RS13235	MULTISPECIES: carboxylesterase LipQ	106.351
MRA_RS05280	MULTISPECIES: hypothetical protein	106.328
MRA_RS12535	MULTISPECIES: PPE family protein	106.124
MRA_RS08455	MULTISPECIES: L-aspartate oxidase	106.036
MRA_RS00120	MULTISPECIES: phosphopeptide-binding protein	106.019
MRA_RS13195	MULTISPECIES: energy-dependent translational throttle protein EttA	105.87
MRA_RS02375	MULTISPECIES: hypothetical protein	105.433
MRA_RS17060	MULTISPECIES: adenylyltransferase/sulfurtransferase MoeZ	105.394
MRA_RS03850	MULTISPECIES: N-acetyltransferase	105.379
MRA_RS04950	MULTISPECIES: phosphate-binding protein PstS	105.207
MRA_RS00915	MULTISPECIES: membrane protein	105.145
MRA_RS18820	MULTISPECIES: deazaflavin-dependent nitroreductase	105.088
MRA_RS04690	MULTISPECIES: ferredoxin/ferredoxin--NADP reductase	104.936
MRA_RS03730	MULTISPECIES: 50S ribosomal protein L22	104.888
MRA_RS10330	MULTISPECIES: toxin	104.567
MRA_RS04815	MULTISPECIES: toxin Rv0910/MT0934	104.362
MRA_RS20520	MULTISPECIES: type VII secretion protein EccCa	103.957
MRA_RS02680	MULTISPECIES: glutamyl-tRNA reductase	103.855
MRA_RS00795	MULTISPECIES: aldehyde dehydrogenase family protein	103.539
MRA_RS05740	MULTISPECIES: cystathionine gamma-synthase	102.787
MRA_RS00320	intein-containing replicative DNA helicase	102.738
MRA_RS05955	MULTISPECIES: antibiotic biosynthesis monooxygenase	102.525
MRA_RS13460	type I polyketide synthase	102.437
MRA_RS00490	MULTISPECIES: hypothetical protein	102.402
MRA_RS05380	MULTISPECIES: 50S ribosomal protein L25/general stress protein Ctc	102.256
MRA_RS17245	MULTISPECIES: protein translocase subunit SecA 1	102.126
MRA_RS20065	MULTISPECIES: galactofuranosyl transferase GlfT1	102.002
MRA_RS04360	MULTISPECIES: hypothetical protein	101.992
MRA_RS01180	MULTISPECIES: esterase	101.926
MRA_RS17415	MULTISPECIES: acyl-CoA dehydrogenase	101.557
MRA_RS08470	MULTISPECIES: nitroreductase family deazaflavin-dependent oxidoreductase	101.319
MRA_RS05855	MULTISPECIES: class II fumarate hydratase	101.16
MRA_RS19735	MULTISPECIES: hypothetical protein	101.116
MRA_RS06730	MULTISPECIES: hypothetical protein	101.109
MRA_RS12050	MULTISPECIES: hypothetical protein	101.06
MRA_RS18520	MULTISPECIES: hypothetical protein	99.8425
MRA_RS20770	MULTISPECIES: hypothetical protein	99.8243
MRA_RS07765	MULTISPECIES: Fe-S cluster assembly protein SufB	99.481
MRA_RS06610	MULTISPECIES: short-chain type dehydrogenase/reductase	99.2271
MRA_RS17460	MULTISPECIES: thiosulfate sulfurtransferase SseA	99.1112
MRA_RS07190	MULTISPECIES: hypothetical protein	98.9618
MRA_RS13105	trigger factor	98.877
MRA_RS02655	MULTISPECIES: hypothetical protein	98.8617
MRA_RS00080	MULTISPECIES: cell division protein CrgA	98.616
MRA_RS19690	MULTISPECIES: recombination protein RecR	98.5339
MRA_RS13735	MULTISPECIES: hypothetical protein	98.5132
MRA_RS01670	MULTISPECIES: membrane protein	98.258
MRA_RS19835	MULTISPECIES: metal-transporting ATPase	97.993
MRA_RS07375	MULTISPECIES: PPE family protein PPE20	97.8347
MRA_RS17195	MULTISPECIES: stearoyl-CoA 9-desaturase	97.814
MRA_RS15425	MULTISPECIES: signal peptidase I	97.7763
MRA_RS06360	MULTISPECIES: PE family protein	97.7255
MRA_RS20570	MULTISPECIES: DNA-binding protein	97.6797
MRA_RS15045	antitoxin VapB22	97.4677
MRA_RS11305	MULTISPECIES: hypothetical protein	97.3773
MRA_RS09275	MULTISPECIES: hypothetical protein	96.9883
MRA_RS17485	MULTISPECIES: hypothetical protein	96.9875
MRA_RS07495	MULTISPECIES: MFS transporter	96.3468
MRA_RS16945	MULTISPECIES: hypothetical protein	96.2479
MRA_RS09950	MULTISPECIES: cytochrome P450	96.0457
MRA_RS09470	MULTISPECIES: type VII secretion protein EccC	95.94
MRA_RS09525	MULTISPECIES: type VII secretion integral membrane protein EccD	95.8279
MRA_RS05270	hypothetical protein	95.491
MRA_RS03185	MULTISPECIES: antitoxin VapB28	94.9529
MRA_RS16725	MULTISPECIES: NADH-quinone oxidoreductase subunit B	94.7028
MRA_RS01915	MULTISPECIES: class II fructose-bisphosphate aldolase	94.5609
MRA_RS20635	MULTISPECIES: hypothetical protein	94.5555
MRA_RS03575	MULTISPECIES: membrane protein	94.5329
MRA_RS17210	MULTISPECIES: polyphosphate kinase 2	94.1537
MRA_RS20455	MULTISPECIES: hypothetical protein	93.8063
MRA_RS12450	MULTISPECIES: hypothetical protein	93.5713
MRA_RS02515	MULTISPECIES: membrane protein	93.5463
MRA_RS04555	acyltransferase	93.4322
MRA_RS19700	MULTISPECIES: N-acetylmuramoyl-L-alanine amidase	93.327
MRA_RS01215	MULTISPECIES: hypothetical protein	92.9383
MRA_RS12625	MULTISPECIES: antitoxin VapB	92.741
MRA_RS16195	MULTISPECIES: NADP-dependent alcohol dehydrogenase C	92.5534
MRA_RS07465	MULTISPECIES: MarR family transcriptional regulator	92.4936
MRA_RS10480	MULTISPECIES: antitoxin VapB36	92.218
MRA_RS06140	MULTISPECIES: GntR family transcriptional regulator	91.7895
MRA_RS02215	MULTISPECIES: phosphomethylpyrimidine synthase	91.7144
MRA_RS05335	MULTISPECIES: hypothetical protein	91.6504
MRA_RS02970	MULTISPECIES: YajQ family cyclic di-GMP-binding protein	91.446
MRA_RS03860	MULTISPECIES: protein translocase subunit SecY	91.1621
MRA_RS05710	MULTISPECIES: hypothetical protein	91.1314
MRA_RS01515	type VII secretion protein EccC	91.0557
MRA_RS14365	MULTISPECIES: hypothetical protein	90.974
MRA_RS00785	MULTISPECIES: SAM-dependent methyltransferase	90.9628
MRA_RS08520	MULTISPECIES: peroxiredoxin	90.956
MRA_RS02660	MULTISPECIES: hydrolase	90.9347
MRA_RS04620	multidrug transporter subunit MdtJ	90.8099
MRA_RS13780	lipoprotein	90.4519
MRA_RS12190	MULTISPECIES: molecular chaperone HtpG	90.4194
MRA_RS15085	MULTISPECIES: ribosome-binding factor A	90.3056
MRA_RS13470	MULTISPECIES: antitoxin	89.9213
MRA_RS09865	MULTISPECIES: CAAX protease family protein	89.7228
MRA_RS01300	MULTISPECIES: 3-oxoacyl-ACP reductase	89.694
MRA_RS19225	MULTISPECIES: inorganic pyrophosphatase	89.457
MRA_RS06185	MULTISPECIES: 4a-hydroxytetrahydrobiopterin dehydratase	88.9292
MRA_RS12245	MULTISPECIES: hypothetical protein	88.8975
MRA_RS11680	MULTISPECIES: adenosine kinase	88.7359
MRA_RS11660	MULTISPECIES: membrane protein	88.7198
MRA_RS00780	MULTISPECIES: TetR family transcriptional regulator	88.683
MRA_RS08535	MULTISPECIES: indole-3-glycerol-phosphate synthase	88.5893
MRA_RS06225	MULTISPECIES: TetR family transcriptional regulator	88.5512
MRA_RS19515	MULTISPECIES: hypothetical protein	88.4006
MRA_RS05750	MULTISPECIES: membrane protein	88.3959
MRA_RS12595	MULTISPECIES: PhoH-like protein	88.1735
MRA_RS07370	MULTISPECIES: cell motility protein	88.1691
MRA_RS15090	MULTISPECIES: translation initiation factor IF-2	88.0742
MRA_RS03780	MULTISPECIES: 50S ribosomal protein L5	88.0243
MRA_RS02480	MULTISPECIES: TetR family transcriptional regulator	88.0037
MRA_RS15960	MULTISPECIES: ketol-acid reductoisomerase	87.7538
MRA_RS01440	MULTISPECIES: acyl-CoA synthetase	87.6938
MRA_RS09465	MULTISPECIES: type VII secretion protein EccB	87.2534
MRA_RS17055	MULTISPECIES: TIGR02569 family protein	87.1486
MRA_RS15770	MULTISPECIES: hypothetical protein	87.0149
MRA_RS18950	MULTISPECIES: hypothetical protein	86.9414
MRA_RS10515	MULTISPECIES: 23S rRNA (adenine(2058)-N(6))-methyltransferase Erm(37)	86.9154
MRA_RS09900	endonuclease	86.5952
MRA_RS02855	MULTISPECIES: hypothetical protein	86.5175
MRA_RS00685	MULTISPECIES: serine protease PepA	86.2765
MRA_RS06690	MULTISPECIES: nitroreductase family deazaflavin-dependent oxidoreductase	86.1905
MRA_RS16265	cytochrome P450 Cyp136	86.0156
MRA_RS18580	MULTISPECIES: ferredoxin FdxD	85.6367
MRA_RS06200	MULTISPECIES: nitrate reductase subunit beta	85.5694
MRA_RS03440	MULTISPECIES: 50S ribosomal protein L10	85.403
MRA_RS04010	two-component sensor histidine kinase	85.196
MRA_RS17200	MULTISPECIES: stearoyl-CoA 9-desaturase electron transfer partner	85.1947
MRA_RS07975	MULTISPECIES: glycosyltransferase	84.9528
MRA_RS01660	hypothetical protein	84.8402
MRA_RS01795	iron-sulfur-binding reductase	84.8285
MRA_RS09530	MULTISPECIES: type VII secretion-associated serine protease	84.7279
MRA_RS20550	MULTISPECIES: ESX-1 secretion-associated protein EspI	84.699
MRA_RS13355	MULTISPECIES: hypothetical protein	84.6147
MRA_RS11550	phospho-2-dehydro-3-deoxyheptonate aldolase AroG	84.4698
MRA_RS05110	MULTISPECIES: hypothetical protein	84.4068
MRA_RS04345	hypothetical protein	84.3713
MRA_RS04020	MULTISPECIES: hypothetical protein	84.3378
MRA_RS13130	MULTISPECIES: ribose-5-phosphate isomerase	84.1867
MRA_RS05125	MULTISPECIES: hypothetical protein	83.8227
MRA_RS20745	MULTISPECIES: hydrolase	83.5522
MRA_RS03585	MULTISPECIES: hypothetical protein	83.3857
MRA_RS08975	MULTISPECIES: copper transporter MctB	83.1602
MRA_RS08010	MULTISPECIES: hypothetical protein	82.9797
MRA_RS05845	MULTISPECIES: glycosyl hydrolase	82.9574
MRA_RS00035	MULTISPECIES: membrane protein	82.9393
MRA_RS19745	oxidoreductase	82.88
MRA_RS14450	MULTISPECIES: NAD(P)(+) transhydrogenase	82.552
MRA_RS03735	MULTISPECIES: 30S ribosomal protein S3	82.3386
MRA_RS00030	DNA gyrase subunit A	82.255
MRA_RS08425	MULTISPECIES: biotin synthase	82.0524
MRA_RS02685	MULTISPECIES: hydroxymethylbilane synthase	81.5548
MRA_RS13420	MULTISPECIES: hypothetical protein	81.4149
MRA_RS05880	MULTISPECIES: antitoxin MazE	81.3047
MRA_RS13855	MULTISPECIES: DUF350 domain-containing protein	81.189
MRA_RS10105	MULTISPECIES: hypothetical protein	81.1306
MRA_RS04015	MULTISPECIES: HIT family protein	81.1169
MRA_RS15555	MULTISPECIES: thioesterase TesA	81.093
MRA_RS10995	MULTISPECIES: hypothetical protein	80.8353
MRA_RS15545	MULTISPECIES: hypothetical protein	80.7398
MRA_RS13065	MULTISPECIES: 2-oxoacid ferredoxin oxidoreductase subunit beta	80.6094
MRA_RS20515	MULTISPECIES: ESX-1 secretion system protein eccB1	80.5351
MRA_RS07700	transketolase	80.4392
MRA_RS08570	acyl-CoA thioesterase II	80.0376
MRA_RS08090	MULTISPECIES: fatty-acid--CoA ligase FadD25	79.9698
MRA_RS16200	MULTISPECIES: hypothetical protein	79.9203
MRA_RS04560	MULTISPECIES: fatty oxidation protein FadB	79.8904
MRA_RS17600	MULTISPECIES: hypothetical protein	79.798
MRA_RS02320	MULTISPECIES: hypothetical protein	79.3248
MRA_RS02785	MULTISPECIES: hypothetical protein	79.1868
MRA_RS17270	two-component sensor histidine kinase	79.1762
MRA_RS07400	MULTISPECIES: phosphopantothenate synthase	79.1219
MRA_RS01640	MULTISPECIES: membrane protein	78.9273
MRA_RS20775	MULTISPECIES: protein translocase component YidC	78.7784
MRA_RS19785	MULTISPECIES: NUDIX domain-containing protein	78.7768
MRA_RS13790	MULTISPECIES: preprotein translocase subunit SecD	78.7612
MRA_RS08815	MULTISPECIES: alpha-pyrone synthesis polyketide synthase	78.7497
MRA_RS05370	MULTISPECIES: polyketide synthase	78.7043
MRA_RS16850	MULTISPECIES: alpha/beta hydrolase	78.6723
MRA_RS19510	MULTISPECIES: penicillin-binding protein	78.6408
MRA_RS12545	MULTISPECIES: transcriptional regulator	78.538
MRA_RS07675	MULTISPECIES: hypothetical protein	78.4234
MRA_RS11330	MULTISPECIES: hypothetical protein	78.4095
MRA_RS16760	NADH-quinone oxidoreductase subunit I	78.3654
MRA_RS02955	MULTISPECIES: protease HtpX	77.9865
MRA_RS10210	MULTISPECIES: 2-Cys peroxiredoxin	77.9121
MRA_RS16720	MULTISPECIES: NADH-quinone oxidoreductase subunit A	77.8543
MRA_RS17430	MULTISPECIES: hypothetical protein	77.8255
MRA_RS06920	MULTISPECIES: ATP synthase subunit I	77.7773
MRA_RS20565	ESX-1 secretion-associated protein EspK	77.5218
MRA_RS20860	MULTISPECIES: diaminopimelate decarboxylase	77.4882
MRA_RS04580	MULTISPECIES: cyclic pyranopterin monophosphate synthase accessory protein	77.4736
MRA_RS14385	MULTISPECIES: hypothetical protein	77.3966
MRA_RS05395	MULTISPECIES: bifunctional N-acetylglucosamine-1-phosphate uridyltransferase/glucosamine-1-phosphate acetyltransferase	77.0082
MRA_RS17065	MULTISPECIES: hypothetical protein	76.9775
MRA_RS01790	MULTISPECIES: aspartate aminotransferase	76.9139
MRA_RS13120	MULTISPECIES: esterase	76.9138
MRA_RS18120	MULTISPECIES: IMP dehydrogenase	76.8921
MRA_RS09405	MULTISPECIES: hypothetical protein	76.6084
MRA_RS00010	MULTISPECIES: DNA polymerase III subunit beta	76.5382
MRA_RS01400	MULTISPECIES: aminoglycoside N-acetyltransferase AAC(2\')-Ic	76.5331
MRA_RS09830	MULTISPECIES: oxidoreductase	76.5171
MRA_RS03655	MULTISPECIES: mycofactocin system protein MftB	76.3192
MRA_RS14075	MULTISPECIES: cadmium-induced protein CadI	76.1294
MRA_RS01330	MULTISPECIES: succinate dehydrogenase flavoprotein subunit	76.0823
MRA_RS04645	MULTISPECIES: hypothetical protein	75.9883
MRA_RS07855	MULTISPECIES: peptidoglycan endopeptidase RipB	75.9517
MRA_RS11340	MULTISPECIES: hypothetical protein	75.9372
MRA_RS01475	MULTISPECIES: ribonuclease VapC25	75.7751
MRA_RS09655	MULTISPECIES: accessory Sec system translocase SecA2	75.7601
MRA_RS12490	MULTISPECIES: phospholipase B	75.7282
MRA_RS09205	MULTISPECIES: antitoxin	75.696
MRA_RS10890	MULTISPECIES: 50S ribosomal protein L33	75.6601
MRA_RS12945	MULTISPECIES: PPE family protein	75.57
MRA_RS15210	MULTISPECIES: methionine aminopeptidase	75.5554
MRA_RS04755	MULTISPECIES: hypothetical protein	75.5173
MRA_RS00330	MULTISPECIES: hypothetical protein	75.3993
MRA_RS11170	MULTISPECIES: PPE family protein	75.3886
MRA_RS11030	hypothetical protein	75.3617
MRA_RS20045	MULTISPECIES: cysteine desulfurase-like protein	75.3432
MRA_RS00745	MULTISPECIES: peptide-methionine (S)-S-oxide reductase	75.2698
MRA_RS17000	MULTISPECIES: ABC transporter ATP-binding protein	75.2045
MRA_RS02355	MULTISPECIES: transporter MmpL4	75.0979
MRA_RS12095	MULTISPECIES: dehydrogenase	75.0918
MRA_RS17480	MULTISPECIES: anti-sigma-F factor RsbW	74.8801
MRA_RS07585	MULTISPECIES: hypothetical protein	74.8607
MRA_RS11290	MULTISPECIES: 3\'(2\'),5\'-bisphosphate nucleotidase CysQ	74.6507
MRA_RS04780	MULTISPECIES: DNA-binding response regulator	74.6034
MRA_RS10010	MULTISPECIES: hypothetical protein	74.5879
MRA_RS06505	Sec-independent protein translocase TatB	74.5837
MRA_RS19890	tRNA adenosine deaminase	74.5243
MRA_RS06755	hypothetical protein	74.3935
MRA_RS10125	isocitrate lyase subunit A	74.3616
MRA_RS04615	MULTISPECIES: cold-shock protein	74.2025
MRA_RS20735	MULTISPECIES: thioredoxin reductase	74.1077
MRA_RS03230	MULTISPECIES: hypothetical protein	73.9884
MRA_RS19505	MULTISPECIES: WhiB family transcriptional regulator	73.9588
MRA_RS02570	MULTISPECIES: two-component sensor histidine kinase	73.8674
MRA_RS12285	MULTISPECIES: hypothetical protein	73.8392
MRA_RS14930	MULTISPECIES: hypothetical protein	73.7318
MRA_RS09455	MULTISPECIES: hypothetical protein	73.6278
MRA_RS20055	MULTISPECIES: hypothetical protein	73.5989
MRA_RS05695	MULTISPECIES: enoyl-CoA hydratase	73.4708
MRA_RS01815	isoniazid-inducible protein iniA	73.396
MRA_RS20750	MULTISPECIES: hypothetical protein	73.3252
MRA_RS11885	MULTISPECIES: peroxiredoxin	73.2813
MRA_RS02690	MULTISPECIES: bifunctional uroporphyrinogen-III C-methyltransferase/uroporphyrinogen-III synthase	73.0005
MRA_RS19030	MULTISPECIES: carbonic anhydrase	72.822
MRA_RS11805	MULTISPECIES: 3-methyl-2-oxobutanoate hydroxymethyltransferase	72.7195
MRA_RS05215	MULTISPECIES: large-conductance mechanosensitive channel	72.5602
MRA_RS20015	MULTISPECIES: enoyl-CoA hydratase	72.4967
MRA_RS16735	MULTISPECIES: NADH-quinone oxidoreductase subunit D	72.4638
MRA_RS17935	MULTISPECIES: haloacid dehalogenase	72.408
MRA_RS16605	MULTISPECIES: transcriptional regulator	72.38
MRA_RS20660	hypothetical protein	72.3225
MRA_RS17825	MULTISPECIES: hypothetical protein	72.2364
MRA_RS05210	MULTISPECIES: molybdenum cofactor biosynthesis protein	72.2311
MRA_RS09000	MULTISPECIES: methyltransferase	72.226
MRA_RS00240	MULTISPECIES: MarR family transcriptional regulator	72.1227
MRA_RS04625	MULTISPECIES: acyl-CoA dehydrogenase	72.0883
MRA_RS10140	PPE family protein PPE35	72.0075
MRA_RS17080	MULTISPECIES: hypothetical protein	71.8505
MRA_RS00255	MULTISPECIES: alpha/beta hydrolase	71.8339
MRA_RS01580	MULTISPECIES: PE family protein	71.6639
MRA_RS03580	MULTISPECIES: hypothetical protein	71.565
MRA_RS20510	MULTISPECIES: type VII secretion AAA-ATPase EccA	71.4189
MRA_RS11900	MULTISPECIES: pyruvate dehydrogenase E1 component	71.4169
MRA_RS11700	MULTISPECIES: membrane protein	71.4158
MRA_RS03550	MULTISPECIES: acyl-CoA dehydrogenase	71.4108
MRA_RS12745	PE family protein	71.3485
MRA_RS03005	hypothetical protein	71.3096
MRA_RS13145	MULTISPECIES: DUF5130 domain-containing protein	71.2574
MRA_RS06620	MULTISPECIES: antitoxin RelB	71.1541
MRA_RS10340	MULTISPECIES: SecB-like chaperone Rv1957	71.0892
MRA_RS05040	succinyl-CoA synthetase subunit alpha, partial	70.7465
MRA_RS07980	MULTISPECIES: hypothetical protein	70.7327
MRA_RS15610	MULTISPECIES: phthiocerol/phthiodiolone dimycocerosyl transferase	70.7142
MRA_RS17635	succinate dehydrogenase hydrophobic membrane anchor subunit	70.6967
MRA_RS12550	transcriptional repressor	70.6151
MRA_RS11765	MULTISPECIES: hypothetical protein	70.3208
MRA_RS11440	MULTISPECIES: UDP-N-acetylmuramoyl-L-alanyl-D-glutamate--2,6-diaminopimelate ligase	70.2653
MRA_RS01120	MULTISPECIES: tRNA (guanosine(46)-N7)-methyltransferase TrmB	69.897
MRA_RS18475	MULTISPECIES: membrane protein	69.8486
MRA_RS02420	MULTISPECIES: hypothetical protein	69.5714
MRA_RS16730	MULTISPECIES: NADH-quinone oxidoreductase subunit C	69.5397
MRA_RS09495	MULTISPECIES: PPE family protein PPE26	69.5281
MRA_RS20405	MULTISPECIES: hypothetical protein	69.5099
MRA_RS00105	MULTISPECIES: penicillin-binding protein A	69.4612
MRA_RS15720	MULTISPECIES: hypothetical protein	69.3522
MRA_RS03810	MULTISPECIES: 50S ribosomal protein L30	69.2746
MRA_RS20755	MULTISPECIES: chromosome partitioning protein ParB	69.1905
MRA_RS04540	MULTISPECIES: hypothetical protein	69.0956
MRA_RS05615	MULTISPECIES: hypothetical protein	69.0598
MRA_RS20465	glutamate synthase subunit alpha	68.9952
MRA_RS07405	MULTISPECIES: S-adenosylmethionine synthase	68.9556
MRA_RS09535	MULTISPECIES: type VII secretion protein EccE	68.8392
MRA_RS02425	MULTISPECIES: dihydrolipoyl dehydrogenase	68.651
MRA_RS13020	MULTISPECIES: nucleoside-diphosphate kinase	68.6161
MRA_RS12420	hypothetical protein	68.5446
MRA_RS02735	MULTISPECIES: SAM-dependent methyltransferase	68.531
MRA_RS00115	serine/threonine protein phosphatase	68.5037
MRA_RS08980	MULTISPECIES: CTP synthetase	68.4704
MRA_RS06110	MULTISPECIES: hypothetical protein	68.3941
MRA_RS03945	MULTISPECIES: antitoxin VapB31	68.1693
MRA_RS02535	MULTISPECIES: transpeptidase	67.9835
MRA_RS01835	MULTISPECIES: L-asparagine permease 2	67.9607
MRA_RS17385	MULTISPECIES: TIGR03089 family protein	67.9577
MRA_RS09410	MULTISPECIES: L-gulono-1,4-lactone dehydrogenase	67.8776
MRA_RS02490	MULTISPECIES: transcriptional regulator	67.8692
MRA_RS08600	membrane protein	67.745
MRA_RS19545	MULTISPECIES: hypothetical protein	67.6324
MRA_RS01865	MULTISPECIES: molecular chaperone DnaJ	67.5537
MRA_RS02805	MULTISPECIES: 3-oxoacyl-ACP synthase III	67.5485
MRA_RS04545	MULTISPECIES: cyclase	67.5355
MRA_RS03820	MULTISPECIES: signal peptide peptidase SppA	67.2936
MRA_RS19485	MULTISPECIES: hypothetical protein	67.123
MRA_RS06370	MULTISPECIES: ESAT-6-like protein EsxK	67.0289
MRA_RS01590	MULTISPECIES: toxin Rv0299	66.9936
MRA_RS20195	MULTISPECIES: galactofuranosyl transferase GlfT2	66.9742
MRA_RS14370	MULTISPECIES: deoxyuridine 5\'-triphosphate nucleotidohydrolase	66.8528
MRA_RS07085	MULTISPECIES: hypothetical protein	66.8294
MRA_RS11685	MULTISPECIES: membrane protein	66.8266
MRA_RS07520	MULTISPECIES: riboflavin biosynthesis protein RibBA	66.8013
MRA_RS17380	MULTISPECIES: LytR family transcriptional regulator	66.6445
MRA_RS16520	MULTISPECIES: hypothetical protein	66.4553
MRA_RS07250	MULTISPECIES: membrane protein	66.2616
MRA_RS16580	MULTISPECIES: molybdopterin synthase catalytic subunit 1	66.1287
MRA_RS18700	MULTISPECIES: membrane protein	66.0338
MRA_RS01555	type VII secretion protein EccE	65.9894
MRA_RS16155	MULTISPECIES: SAM-dependent methyltransferase	65.9543
MRA_RS09140	MULTISPECIES: hypothetical protein	65.9527
MRA_RS15910	MULTISPECIES: 2-hydroxyhepta-2,4-diene-1,7-dioate isomerase	65.5559
MRA_RS13890	MULTISPECIES: pyridoxal 5\'-phosphate synthase subunit PdxS	65.5531
MRA_RS01510	MULTISPECIES: ESX-3 secretion system protein eccB3	65.3053
MRA_RS08540	MULTISPECIES: tryptophan synthase subunit beta	65.2355
MRA_RS14465	MULTISPECIES: hypothetical protein	65.152
MRA_RS06760	MULTISPECIES: hypothetical protein	65.02
MRA_RS08020	membrane protein	64.8845
MRA_RS07790	MULTISPECIES: hypothetical protein	64.872
MRA_RS18390	MULTISPECIES: dTDP-glucose 4,6-dehydratase	64.8539
MRA_RS13515	MULTISPECIES: elongation factor P	64.8357
MRA_RS04165	MULTISPECIES: phosphoribosylformylglycinamidine synthase subunit PurS	64.7637
MRA_RS20435	MULTISPECIES: ribonuclease	64.6046
MRA_RS00735	MULTISPECIES: TetR family transcriptional regulator	64.5053
MRA_RS02415	MULTISPECIES: hypothetical protein	64.0991
MRA_RS19970	MULTISPECIES: hypothetical protein	63.9458
MRA_RS14800	MULTISPECIES: polyribonucleotide nucleotidyltransferase	63.7868
MRA_RS09765	MULTISPECIES: inosine 5-monophosphate dehydrogenase	63.7587
MRA_RS06025	MULTISPECIES: 2-methylcitrate synthase	63.7382
MRA_RS05255	UTP--glucose-1-phosphate uridylyltransferase	63.7278
MRA_RS15330	MULTISPECIES: UMP kinase	63.7159
MRA_RS14255	MULTISPECIES: peptide-methionine (R)-S-oxide reductase	63.6066
MRA_RS01705	MULTISPECIES: hypothetical protein	63.5959
MRA_RS10910	MULTISPECIES: PPOX class F420-dependent oxidoreductase	63.4748
MRA_RS19140	MULTISPECIES: ATP-dependent zinc metalloprotease FtsH	63.4465
MRA_RS07880	MULTISPECIES: beta-ketoacyl-ACP reductase	63.4346
MRA_RS00855	MULTISPECIES: NAD(P) transhydrogenase subunit beta	63.3199
MRA_RS07540	MULTISPECIES: hypothetical protein	63.1975
MRA_RS00085	membrane protein	63.0253
MRA_RS19750	MULTISPECIES: dehydrogenase	63.0247
MRA_RS07045	MULTISPECIES: co-chaperone YbbN	62.8938
MRA_RS00220	MULTISPECIES: DUF179 domain-containing protein	62.6151
MRA_RS05860	MULTISPECIES: fructose 1,6-bisphosphatase	62.3897
MRA_RS13865	MULTISPECIES: antitoxin VapB41	62.327
MRA_RS08950	MULTISPECIES: hypothetical protein	62.1751
MRA_RS07695	transaldolase	62.0551
MRA_RS02160	membrane protein	62.0176
MRA_RS01095	MULTISPECIES: hemophore	61.9132
MRA_RS15565	long-chain-fatty-acid--AMP ligase FadD26	61.8456
MRA_RS13630	MULTISPECIES: hypothetical protein	61.7845
MRA_RS20785	MULTISPECIES: ribonuclease P protein component	61.7564
MRA_RS07725	transcriptional activator protein	61.6966
MRA_RS17290	MULTISPECIES: TetR family transcriptional regulator	61.6341
MRA_RS16780	MULTISPECIES: NADH-quinone oxidoreductase subunit M	61.4806
MRA_RS16000	MULTISPECIES: aspartyl/glutamyl-tRNA(Asn/Gln) amidotransferase subunit B	61.4089
MRA_RS07955	MULTISPECIES: esterase	61.3805
MRA_RS15995	MULTISPECIES: hypothetical protein	61.3433
MRA_RS18560	MULTISPECIES: Mce family protein Mce4A	61.3239
MRA_RS06960	MULTISPECIES: ATP synthase epsilon chain	61.2458
MRA_RS18710	MULTISPECIES: 3-ketosteroid-9-alpha-monooxygenase oxygenase subunit	61.1944
MRA_RS15660	MULTISPECIES: chorismate--pyruvate lyase	61.1872
MRA_RS03800	MULTISPECIES: 50S ribosomal protein L18	61.0622
MRA_RS14295	MULTISPECIES: 1-deoxy-D-xylulose-5-phosphate synthase	61.0152
MRA_RS06155	MULTISPECIES: PPOX class F420-dependent enzyme	60.969
MRA_RS04325	transcriptional regulator	60.9161
MRA_RS19925	MULTISPECIES: membrane protein	60.9054
MRA_RS06210	MULTISPECIES: nitrate reductase subunit gamma	60.6389
MRA_RS11135	MULTISPECIES: Uncharacterized protein Rv2102	60.6225
MRA_RS03325	MULTISPECIES: hypothetical protein	60.5692
MRA_RS02640	MULTISPECIES: UDP-glucose 4-epimerase	60.5613
MRA_RS08405	MULTISPECIES: hypothetical protein	60.5445
MRA_RS13495	MULTISPECIES: antitoxin VapB39	60.5105
MRA_RS01595	MULTISPECIES: antitoxin VapB2	60.4792
MRA_RS19725	MULTISPECIES: aminotransferase	60.339
MRA_RS04270	MULTISPECIES: amidophosphoribosyltransferase	60.2907
MRA_RS01500	MULTISPECIES: SAM-dependent methyltransferase	60.2783
MRA_RS18525	MULTISPECIES: Mce associated protein	60.2488
MRA_RS16775	MULTISPECIES: NADH-quinone oxidoreductase subunit L	60.2081
MRA_RS01235	MULTISPECIES: phosphotriesterase family protein	60.1404
MRA_RS00405	MULTISPECIES: glutamine ABC transporter ATP-binding protein	60.0707
MRA_RS03210	MULTISPECIES: DUF4926 domain-containing protein	59.9567
MRA_RS15235	MULTISPECIES: antitoxin RelF	59.9511
MRA_RS16350	MULTISPECIES: CoA ester lyase	59.8989
MRA_RS03540	MULTISPECIES: endonuclease	59.7357
MRA_RS07905	MULTISPECIES: hypothetical protein	59.5915
MRA_RS05900	MULTISPECIES: exodeoxyribonuclease 7 small subunit	59.5709
MRA_RS10950	MULTISPECIES: class A beta-lactamase	59.441
MRA_RS04790	MULTISPECIES: enoyl-CoA hydratase	59.4037
MRA_RS01825	MULTISPECIES: hypothetical protein	59.2463
MRA_RS12620	MULTISPECIES: HrcA family transcriptional regulator	59.2337
MRA_RS12880	MULTISPECIES: nicotinate-nicotinamide nucleotide adenylyltransferase	59.1828
MRA_RS14460	MULTISPECIES: hydrolase	59.142
MRA_RS11810	CHAD domain-containing protein	59.1257
MRA_RS12950	MULTISPECIES: PE family protein	59.1089
MRA_RS15985	MULTISPECIES: hypothetical protein	59.0251
MRA_RS02545	MULTISPECIES: transcriptional regulator	58.9221
MRA_RS06645	MULTISPECIES: hypothetical protein	58.8544
MRA_RS05830	serine hydroxymethyltransferase	58.7217
MRA_RS10525	MULTISPECIES: transcriptional regulator	58.7181
MRA_RS16455	hypothetical protein	58.6841
MRA_RS14510	MULTISPECIES: GTPase HflX	58.6762
MRA_RS05840	MULTISPECIES: ATP-binding protein	58.6655
MRA_RS05510	MULTISPECIES: WXG100 family type VII secretion target	58.5343
MRA_RS13230	diacylglycerol O-acyltransferase	58.518
MRA_RS09675	MULTISPECIES: hypothetical protein	58.4922
MRA_RS18480	MULTISPECIES: hypothetical protein	58.4784
MRA_RS16145	MULTISPECIES: DUF3298 domain-containing protein	58.4637
MRA_RS12775	MULTISPECIES: hypothetical protein	58.4435
MRA_RS01230	MULTISPECIES: hypothetical protein	58.2947
MRA_RS09030	hypothetical protein	58.2323
MRA_RS02155	MULTISPECIES: ABC transporter substrate-binding protein	58.012
MRA_RS10755	MULTISPECIES: alpha-crystallin	57.964
MRA_RS16475	MULTISPECIES: hypothetical protein	57.9633
MRA_RS14200	MULTISPECIES: hypothetical protein	57.9354
MRA_RS15675	MULTISPECIES: phthiotriol/phenolphthiotriol dimycocerosates methyltransferase	57.926
MRA_RS04275	MULTISPECIES: phosphoribosylformylglycinamidine cyclo-ligase	57.8517
MRA_RS00400	MULTISPECIES: glutamine ABC transporter permease	57.735
MRA_RS02195	lipoprotein peptidase LpqM	57.668
MRA_RS10955	MULTISPECIES: RNA polymerase sigma factor SigC	57.6076
MRA_RS08670	MULTISPECIES: MBL fold hydrolase	57.5696
MRA_RS01250	R2-like ligand-binding oxidase	57.5677
MRA_RS04500	pyridoxal-5\'-phosphate-dependent protein subunit beta	57.3887
MRA_RS15665	MULTISPECIES: long-chain-fatty-acid--AMP ligase FadD29	57.2957
MRA_RS17595	MULTISPECIES: acid phosphatase	57.2401
MRA_RS08275	MULTISPECIES: nitroreductase family deazaflavin-dependent oxidoreductase	57.1864
MRA_RS07775	MULTISPECIES: ABC transporter ATP-binding protein	57.1647
MRA_RS11430	MULTISPECIES: phospho-N-acetylmuramoyl-pentapeptide-transferase	57.071
MRA_RS12935	MULTISPECIES: alkyl hydroperoxide reductase subunit C	57.0603
MRA_RS12135	MULTISPECIES: hypothetical protein	56.8466
MRA_RS20460	MULTISPECIES: glutamate synthase	56.6828
MRA_RS17890	MULTISPECIES: PE family protein	56.6094
MRA_RS19435	MULTISPECIES: protease	56.6075
MRA_RS14205	MULTISPECIES: hypothetical protein	56.5758
MRA_RS03570	transporter MmpL5	56.5699
MRA_RS19205	MULTISPECIES: hypoxanthine-guanine phosphoribosyltransferase	56.545
MRA_RS16740	MULTISPECIES: NADH-quinone oxidoreductase subunit E	56.5264
MRA_RS18515	trehalose-6-phosphate synthase	56.4828
MRA_RS12920	MULTISPECIES: gamma-glutamyl-phosphate reductase	56.4754
MRA_RS05220	adhesion component ABC transporter ATP-binding protein	56.4251
MRA_RS20710	MULTISPECIES: DNA mismatch repair protein MutT	56.4057
MRA_RS08220	MULTISPECIES: DNA polymerase III subunit alpha	56.37
MRA_RS18995	MULTISPECIES: 2-C-methyl-D-erythritol 2,4-cyclodiphosphate synthase	56.3057
MRA_RS14225	hypothetical protein	56.2752
MRA_RS08040	MULTISPECIES: GDP-mannose 4,6-dehydratase	56.1123
MRA_RS12800	MULTISPECIES: hypothetical protein	56.0977
MRA_RS12600	MULTISPECIES: hypothetical protein	56.0111
MRA_RS11360	MULTISPECIES: antitoxin ParD2	55.9835
MRA_RS20110	MULTISPECIES: decaprenylphosphoryl-D-2-keto erythropentose reductase	55.9504
MRA_RS10130	isocitrate lyase subunit B	55.926
MRA_RS16745	MULTISPECIES: NADH-quinone oxidoreductase subunit F	55.8625
MRA_RS02980	MULTISPECIES: methyltransferase	55.8571
MRA_RS06390	MULTISPECIES: 2,3,4,5-tetrahydropyridine-2,6-dicarboxylate N-succinyltransferase	55.8339
MRA_RS09730	MULTISPECIES: hypothetical protein	55.8018
MRA_RS00095	MULTISPECIES: serine/threonine protein kinase	55.654
MRA_RS18485	MULTISPECIES: hypothetical protein	55.642
MRA_RS17550	MULTISPECIES: phosphate-specific transport system accessory protein PhoU	55.6243
MRA_RS13015	MULTISPECIES: ribonuclease E/G	55.449
MRA_RS10370	MULTISPECIES: antitoxin VapB35	55.448
MRA_RS00370	MULTISPECIES: isocitrate dehydrogenase, NADP-dependent	55.354
MRA_RS01550	MULTISPECIES: type VII secretion-associated serine protease	55.3192
MRA_RS13290	MULTISPECIES: ribonuclease VapC38	55.2404
MRA_RS16840	MULTISPECIES: hypothetical protein	55.23
MRA_RS15730	MULTISPECIES: glycosyl transferase family 1	55.1808
MRA_RS12630	MULTISPECIES: Low molecular weight antigen MTB12	55.1375
MRA_RS03590	MULTISPECIES: hypothetical protein	55.1361
MRA_RS05770	MULTISPECIES: hemolysin-like protein	55.0338
MRA_RS18985	23S rRNA (guanosine(2251)-2\'-O)-methyltransferase RlmB	54.9448
MRA_RS01870	MULTISPECIES: MerR family transcriptional regulator	54.9148
MRA_RS11760	MULTISPECIES: lipoyl synthase	54.8992
MRA_RS03470	MULTISPECIES: antitoxin VapB	54.7443
MRA_RS01070	MULTISPECIES: zinc metalloprotease	54.7364
MRA_RS06205	MULTISPECIES: nitrate reductase molybdenum cofactor assembly chaperone	54.7099
MRA_RS10320	MULTISPECIES: ribonuclease VapC14	54.6513
MRA_RS07110	MULTISPECIES: rhomboid family intramembrane serine protease	54.6282
MRA_RS17295	MULTISPECIES: rubredoxin RubB	54.5904
MRA_RS14650	MULTISPECIES: 4-hydroxy-tetrahydrodipicolinate synthase	54.5451
MRA_RS18455	MULTISPECIES: PPE family protein	54.4522
MRA_RS04715	adenylate/guanylate cyclase domain-containing protein	54.3978
MRA_RS19555	MULTISPECIES: membrane protein	54.3392
MRA_RS01240	MULTISPECIES: acyl-CoA dehydrogenase	54.3194
MRA_RS01520	MULTISPECIES: cell motility protein	54.2904
MRA_RS10855	MULTISPECIES: dolichol-phosphate mannosyltransferase	54.1583
MRA_RS14420	MULTISPECIES: hypothetical protein	54.116
MRA_RS05350	MULTISPECIES: resuscitation-promoting factor RpfB	54.0696
MRA_RS15360	MULTISPECIES: elongation factor Ts	54.0171
MRA_RS00210	MULTISPECIES: TIGR03084 family protein	53.8199
MRA_RS13625	MULTISPECIES: alanine--tRNA ligase	53.6716
MRA_RS07245	MULTISPECIES: hypothetical protein	53.6692
MRA_RS06230	MULTISPECIES: PPE family protein PPE17	53.6378
MRA_RS01545	MULTISPECIES: type VII secretion integral membrane protein EccD	53.6027
MRA_RS11275	MULTISPECIES: hypothetical protein	53.4485
MRA_RS20780	MULTISPECIES: membrane protein insertion efficiency factor YidD	53.4039
MRA_RS08550	MULTISPECIES: prolipoprotein diacylglyceryl transferase	53.4012
MRA_RS03620	MULTISPECIES: membrane protein	53.2732
MRA_RS16755	MULTISPECIES: NADH-quinone oxidoreductase subunit H	53.2465
MRA_RS07840	MULTISPECIES: aconitate hydratase	53.2203
MRA_RS06410	MULTISPECIES: TIGR00730 family Rossman fold protein	53.0614
MRA_RS06530	MULTISPECIES: protein mrp	52.9997
MRA_RS16255	MULTISPECIES: short chain dehydrogenase	52.9964
MRA_RS17335	MULTISPECIES: hypothetical protein	52.9579
MRA_RS08680	MULTISPECIES: hypothetical protein	52.9394
MRA_RS07310	hypothetical protein	52.7851
MRA_RS08345	MULTISPECIES: hypothetical protein	52.7499
MRA_RS01920	MULTISPECIES: hypothetical protein	52.6979
MRA_RS13670	MULTISPECIES: glutamine ABC transporter permease	52.6119
MRA_RS07900	MULTISPECIES: hypothetical protein	52.5976
MRA_RS05895	MULTISPECIES: 3 beta-hydroxysteroid dehydrogenase/Delta 5-->4-isomerase	52.5389
MRA_RS07895	hypothetical protein	52.512
MRA_RS19605	MULTISPECIES: hypothetical protein	52.4826
MRA_RS16135	MULTISPECIES: acetyltransferase	52.3783
MRA_RS12740	MULTISPECIES: hypothetical protein	52.3587
MRA_RS20845	MULTISPECIES: Uncharacterized protein Rv0740	52.3071
MRA_RS16205	MULTISPECIES: hypothetical protein	52.2993
MRA_RS05485	MULTISPECIES: DNA-binding response regulator	52.265
MRA_RS02575	MULTISPECIES: DNA-binding response regulator	52.2315
MRA_RS03290	MULTISPECIES: prevent-host-death family protein	52.2198
MRA_RS07820	enoyl-CoA hydratase	52.1797
MRA_RS12175	MULTISPECIES: haloalkane dehalogenase	52.1687
MRA_RS06905	release factor glutamine methyltransferase	52.1659
MRA_RS01100	MULTISPECIES: hypothetical protein	52.0642
MRA_RS06580	magnesium and cobalt transport protein CorA	51.9658
MRA_RS05870	MULTISPECIES: hypothetical protein	51.9372
MRA_RS10725	MULTISPECIES: cation transporter	51.9305
MRA_RS08310	MULTISPECIES: acyltransferase	51.8467
MRA_RS15615	MULTISPECIES: multifunctional mycocerosic acid synthase	51.6836
MRA_RS00995	MULTISPECIES: hypothetical protein	51.5983
MRA_RS10945	MULTISPECIES: hypothetical protein	51.565
MRA_RS05195	DNA-binding response regulator	51.5391
MRA_RS15560	MULTISPECIES: hypothetical protein	51.5377
MRA_RS08445	MULTISPECIES: NUDIX domain-containing protein	51.492
MRA_RS17410	MULTISPECIES: carbonic anhydrase	51.3702
MRA_RS15310	hypothetical protein	51.3395
MRA_RS07025	endonuclease	51.2871
MRA_RS12615	MULTISPECIES: molecular chaperone DnaJ	51.2587
MRA_RS09400	MULTISPECIES: hypothetical protein	51.2543
MRA_RS09160	MULTISPECIES: thioredoxin family protein	51.2363
MRA_RS00420	MULTISPECIES: hypothetical protein	51.231
MRA_RS15540	MULTISPECIES: ribonuclease 3	51.1588
MRA_RS11990	MULTISPECIES: transcriptional regulator	51.0207
MRA_RS16770	MULTISPECIES: NADH-quinone oxidoreductase subunit K	50.941
MRA_RS15490	MULTISPECIES: signal recognition particle protein	50.7844
MRA_RS08200	MULTISPECIES: oxidoreductase	50.7759
MRA_RS18145	MULTISPECIES: WhiB family transcriptional regulator	50.6773
MRA_RS12160	hypothetical protein	50.5422
MRA_RS00090	glutamine amidotransferase	50.4054
MRA_RS09855	MULTISPECIES: hypothetical protein	50.2738
MRA_RS08320	MULTISPECIES: hypothetical protein	50.0066
MRA_RS14770	MULTISPECIES: hypothetical protein	49.9895
MRA_RS14565	MULTISPECIES: intein-containing recombinase RecA	49.9075
MRA_RS19255	MULTISPECIES: UDP-glucose 4-epimerase	49.8808
MRA_RS06430	MULTISPECIES: DivIVA domain-containing protein	49.8636
MRA_RS03410	MULTISPECIES: mycolic acid methyltransferase MmaA1	49.813
MRA_RS02555	MULTISPECIES: YbjN domain-containing protein	49.8033
MRA_RS14625	MULTISPECIES: DNA translocase FtsK	49.7854
MRA_RS06650	DEAD/DEAH box family ATP-dependent RNA helicase	49.7793
MRA_RS04305	MULTISPECIES: hypothetical protein	49.7667
MRA_RS02445	MULTISPECIES: acyl	49.6443
MRA_RS17330	phosphomannomutase PmmA	49.5964
MRA_RS06255	MULTISPECIES: FO synthase	49.5098
MRA_RS09120	MULTISPECIES: hypothetical protein	49.5049
MRA_RS01370	MULTISPECIES: PPE family protein	49.4678
MRA_RS15435	MULTISPECIES: hypothetical protein	49.4205
MRA_RS01040	transpeptidase	49.3978
MRA_RS19345	MULTISPECIES: hypothetical protein	49.3787
MRA_RS04680	MULTISPECIES: phosphoserine aminotransferase	49.3311
MRA_RS14540	MULTISPECIES: hypothetical protein	49.3277
MRA_RS15970	MULTISPECIES: acetolactate synthase large subunit IlvB1	49.3149
MRA_RS13725	MULTISPECIES: MxaD family protein	49.3092
MRA_RS14475	MULTISPECIES: NrdR family transcriptional regulator	49.2977
MRA_RS06555	MULTISPECIES: membrane protein	49.2373
MRA_RS13830	MULTISPECIES: antitoxin VapB40	49.1563
MRA_RS20200	MULTISPECIES: UDP-galactopyranose mutase	48.9276
MRA_RS12780	MULTISPECIES: trehalase	48.9273
MRA_RS02985	MULTISPECIES: cytochrome P450	48.9213
MRA_RS07485	MULTISPECIES: ribulose-phosphate 3-epimerase	48.8985
MRA_RS16855	MULTISPECIES: hypothetical protein	48.895
MRA_RS01560	MULTISPECIES: alpha/beta hydrolase	48.8735
MRA_RS08790	MULTISPECIES: polyketide synthase	48.8363
MRA_RS01495	PPE family protein PPE3	48.7991
MRA_RS01900	MULTISPECIES: hypothetical protein	48.7514
MRA_RS10150	MULTISPECIES: membrane protein	48.7506
MRA_RS17465	MULTISPECIES: hypothetical protein	48.7339
MRA_RS14430	MULTISPECIES: membrane protein	48.7029
MRA_RS07100	MULTISPECIES: molybdopterin synthase sulfur carrier subunit	48.6396
MRA_RS19715	MULTISPECIES: fatty-acid synthase	48.5033
MRA_RS08005	SAM-dependent methyltransferase	48.4708
MRA_RS06965	MULTISPECIES: hypothetical protein	48.3964
MRA_RS17705	MULTISPECIES: D-alanyl-D-alanine carboxypeptidase	48.3906
MRA_RS06695	HIT family protein	48.3644
MRA_RS11280	MULTISPECIES: oxidoreductase	48.3475
MRA_RS16765	MULTISPECIES: NADH-quinone oxidoreductase subunit J	48.2943
MRA_RS01840	MULTISPECIES: membrane protein	48.2283
MRA_RS10170	MULTISPECIES: hypothetical protein	48.2169
MRA_RS07960	methyltransferase	48.2138
MRA_RS06900	MULTISPECIES: peptide chain release factor 1	48.1961
MRA_RS14300	hypothetical protein	48.1678
MRA_RS02150	MULTISPECIES: serine/threonine protein kinase	48.1573
MRA_RS17655	MULTISPECIES: antitoxin	48.1521
MRA_RS20555	MULTISPECIES: type VII secretion integral membrane protein EccD	48.1517
MRA_RS11175	proteasome subunit alpha	48.137
MRA_RS03890	MULTISPECIES: TIGR03086 family protein	48.1198
MRA_RS17750	MULTISPECIES: bifunctional o-acetylhomoserine/o-acetylserine sulfhydrylase	48.1163
MRA_RS14505	MULTISPECIES: acyl-CoA dehydrogenase FadE20	47.9564
MRA_RS19900	MULTISPECIES: hypothetical protein	47.9445
MRA_RS14585	MULTISPECIES: epoxide hydrolase EphG	47.9445
MRA_RS02605	MULTISPECIES: hypothetical protein	47.8968
MRA_RS05850	MULTISPECIES: hypothetical protein	47.8872
MRA_RS04890	MULTISPECIES: transposase	47.8662
MRA_RS09250	MULTISPECIES: hypothetical protein	47.8301
MRA_RS03680	MULTISPECIES: mycofactocin system GMC family oxidoreductase MftG	47.7974
MRA_RS15860	MULTISPECIES: 8-oxo-dGTP diphosphatase	47.6168
MRA_RS14245	protease	47.5918
MRA_RS19665	MULTISPECIES: 2-isopropylmalate synthase	47.5443
MRA_RS12830	MULTISPECIES: hypothetical protein	47.5256
MRA_RS16750	NADH-quinone oxidoreductase subunit G	47.4986
MRA_RS20375	MULTISPECIES: glycerophosphoryl diester phosphodiesterase	47.4348
MRA_RS13770	MULTISPECIES: GTP pyrophosphokinase	47.4146
MRA_RS14935	MULTISPECIES: hypothetical protein	47.4017
MRA_RS00280	penicillin-binding protein	47.3362
MRA_RS11420	MULTISPECIES: cell division protein FtsW	47.3277
MRA_RS15320	MULTISPECIES: phosphatidate cytidylyltransferase	47.2921
MRA_RS20855	MULTISPECIES: hypothetical protein	47.2702
MRA_RS04595	MULTISPECIES: resuscitation-promoting factor RpfA	47.1821
MRA_RS18260	MULTISPECIES: alpha/beta hydrolase	47.1615
MRA_RS01575	MULTISPECIES: sulfatase	47.146
MRA_RS14750	MULTISPECIES: 4-hydroxy-tetrahydrodipicolinate reductase	47.0934
MRA_RS15595	daunorubicin resistance protein DrrA family ABC transporter ATP-binding protein	47.0792
MRA_RS10455	MULTISPECIES: SAM-dependent methyltransferase	47.0502
MRA_RS19710	FAD binding domain-containing protein	46.915
MRA_RS09660	MULTISPECIES: CDP-diacylglycerol--glycerol-3-phosphate 3-phosphatidyltransferase	46.8121
MRA_RS11970	MULTISPECIES: hypothetical protein	46.7696
MRA_RS07940	MULTISPECIES: antitoxin	46.752
MRA_RS03595	MULTISPECIES: TetR family transcriptional regulator	46.6759
MRA_RS15150	MULTISPECIES: GCN5 family N-acetyltransferase	46.6688
MRA_RS09770	phosphogluconate dehydrogenase (NADP(+)-dependent, decarboxylating)	46.6505
MRA_RS11325	MULTISPECIES: hypothetical protein	46.581
MRA_RS12495	MULTISPECIES: phospholipase A	46.5693
MRA_RS19245	MULTISPECIES: membrane protein	46.566
MRA_RS13850	membrane protein	46.5187
MRA_RS13190	NAD-specific glutamate dehydrogenase	46.4603
MRA_RS13395	MULTISPECIES: hypothetical protein	46.4602
MRA_RS00225	hypothetical protein	46.4562
MRA_RS05670	MULTISPECIES: cysteine dioxygenase	46.3927
MRA_RS09665	MULTISPECIES: hypothetical protein	46.3853
MRA_RS09820	MULTISPECIES: NADH dehydrogenase	46.3416
MRA_RS20720	MULTISPECIES: peptidoglycan biosynthesis protein MviN	46.2877
MRA_RS05915	MULTISPECIES: 4-hydroxy-3-methylbut-2-enyl diphosphate reductase 1	46.2598
MRA_RS13730	MULTISPECIES: membrane protein	46.2433
MRA_RS04880	MULTISPECIES: IS256 family transposase	46.2221
MRA_RS16085	MULTISPECIES: cysteine desulfurase	46.1967
MRA_RS10315	MULTISPECIES: antitoxin	46.1689
MRA_RS12690	MULTISPECIES: sodium-dependent bicarbonate transport family permease	46.1342
MRA_RS14395	polyphosphate glucokinase	46.0962
MRA_RS20760	MULTISPECIES: chromosome partitioning protein ParA	46.0951
MRA_RS01770	MULTISPECIES: hypothetical protein	46.0885
MRA_RS09480	MULTISPECIES: ferredoxin	46.0567
MRA_RS19635	MULTISPECIES: sensor domain-containing protein	46.0157
MRA_RS15925	MULTISPECIES: D-3-phosphoglycerate dehydrogenase	46.0013
MRA_RS05260	molybdopterin molybdenumtransferase MoeA	45.9655
MRA_RS02610	MULTISPECIES: hypothetical protein	45.9223
MRA_RS00850	MULTISPECIES: NAD(P) transhydrogenase subunit alpha PntAb	45.8928
MRA_RS12825	MULTISPECIES: hypothetical protein	45.8701
MRA_RS09630	MULTISPECIES: TetR family transcriptional regulator	45.8426
MRA_RS02795	MULTISPECIES: membrane protein	45.8234
MRA_RS15460	MULTISPECIES: hypothetical protein	45.811
MRA_RS20485	MULTISPECIES: hypothetical protein	45.7257
MRA_RS09595	PPE family protein PPE33	45.7239
MRA_RS01625	PPE family protein PPE6	45.6739
MRA_RS08440	lipase	45.6713
MRA_RS19830	MULTISPECIES: oxidoreductase	45.6582
MRA_RS07490	bifunctional diaminohydroxyphosphoribosylaminopyrimidine deaminase/5-amino-6-(5-phosphoribosylamino)uracil reductase	45.616
MRA_RS20480	MULTISPECIES: transcriptional regulator	45.5907
MRA_RS02600	MULTISPECIES: hypothetical protein	45.413
MRA_RS16190	MULTISPECIES: FeIII-dicitrate-binding periplasmic lipoprotein	45.391
MRA_RS02990	MULTISPECIES: hypothetical protein	45.3443
MRA_RS14735	PPE family protein	45.3317
MRA_RS05590	MULTISPECIES: hypothetical protein	45.2931
MRA_RS19200	MULTISPECIES: SIMPL domain-containing protein	45.2828
MRA_RS16585	MULTISPECIES: SAM-dependent methyltransferase	45.2773
MRA_RS07125	MULTISPECIES: ribonuclease PH	45.2453
MRA_RS00640	MULTISPECIES: transpeptidase	45.2433
MRA_RS05520	MULTISPECIES: PE family protein	45.2141
MRA_RS20270	PE-PPE domain-containing protein	45.1926
MRA_RS19095	MULTISPECIES: aspartate 1-decarboxylase	45.1896
MRA_RS14875	MULTISPECIES: hypothetical protein	45.1829
MRA_RS06910	threonylcarbamoyl-AMP synthase	45.1829
MRA_RS13445	MULTISPECIES: peroxiredoxin	45.1804
MRA_RS08280	MULTISPECIES: L-threonine dehydratase biosynthetic IlvA	45.0828
MRA_RS04235	MULTISPECIES: glyoxalase/bleomycin resistance/dioxygenase family protein	45.0813
MRA_RS05115	MULTISPECIES: hypothetical protein	44.9888
MRA_RS08865	MULTISPECIES: hypothetical protein	44.9119
MRA_RS02120	MULTISPECIES: long-chain-fatty-acid--AMP ligase FadD30	44.8836
MRA_RS02730	MULTISPECIES: membrane protein	44.7986
MRA_RS07815	MULTISPECIES: thiol reductase thioredoxin	44.7842
MRA_RS01450	MULTISPECIES: hypothetical protein	44.7766
MRA_RS13440	MULTISPECIES: membrane protein	44.7699
MRA_RS05730	MULTISPECIES: cystathionine beta-synthase	44.766
MRA_RS06485	MULTISPECIES: O-methyltransferase	44.7653
MRA_RS06280	aminotransferase	44.7495
MRA_RS19320	MULTISPECIES: DNA topoisomerase 1	44.6404
MRA_RS15805	hypothetical protein	44.6352
MRA_RS02860	MULTISPECIES: hypothetical protein	44.5893
MRA_RS16975	hypothetical protein	44.5834
MRA_RS17105	MULTISPECIES: phosphoglycerate mutase	44.5167
MRA_RS16790	PPE family protein PPE53	44.5039
MRA_RS11750	MULTISPECIES: epimerase	44.4582
MRA_RS12435	MULTISPECIES: PE family protein	44.4436
MRA_RS14905	MULTISPECIES: hypothetical protein	44.4274
MRA_RS17365	MULTISPECIES: mannose-1-phosphate guanylyltransferase	44.4109
MRA_RS12240	MULTISPECIES: hypothetical protein	44.2364
MRA_RS04965	MULTISPECIES: non-homologous end joining protein Ku	44.2036
MRA_RS11425	UDP-N-acetylmuramoyl-L-alanine--D-glutamate ligase	44.1828
MRA_RS13885	MULTISPECIES: acyl-CoA thioesterase II	44.115
MRA_RS13320	MULTISPECIES: acyl-CoA dehydrogenase	44.0975
MRA_RS04945	MULTISPECIES: phosphate ABC transporter ATP-binding protein	44.0738
MRA_RS07760	MULTISPECIES: transcriptional regulator	44.055
MRA_RS05720	MULTISPECIES: hypothetical protein	44.0197
MRA_RS15355	MULTISPECIES: amidase	44.018
MRA_RS13930	MULTISPECIES: threonine--tRNA ligase	44.0071
MRA_RS00760	MULTISPECIES: hypothetical protein	43.8405
MRA_RS04610	MULTISPECIES: hypothetical protein	43.8326
MRA_RS11530	MULTISPECIES: hypothetical protein	43.8202
MRA_RS03955	MULTISPECIES: hypothetical protein	43.8132
MRA_RS11130	helicase HelZ	43.7172
MRA_RS16835	MULTISPECIES: phosphotransferase family protein	43.6765
MRA_RS15245	MULTISPECIES: N-acetyltransferase GCN5	43.6676
MRA_RS10630	MULTISPECIES: ferredoxin	43.582
MRA_RS15385	MULTISPECIES: siderophore-interacting protein	43.5661
MRA_RS11795	MULTISPECIES: alpha/beta hydrolase	43.5539
MRA_RS02455	MULTISPECIES: 3-hydroxybutyryl-CoA dehydrogenase	43.5317
MRA_RS01460	MULTISPECIES: hypothetical protein	43.5229
MRA_RS15115	MULTISPECIES: hypothetical protein	43.498
MRA_RS06115	MULTISPECIES: hypothetical protein	43.498
MRA_RS03985	PPE family protein PPE12	43.4905
MRA_RS04835	MULTISPECIES: dioxygenase	43.4788
MRA_RS18495	MULTISPECIES: hypothetical protein	43.4336
MRA_RS19055	serine hydrolase	43.3879
MRA_RS14970	MULTISPECIES: CRISPR-associated endonuclease Cas2	43.3284
MRA_RS11740	MULTISPECIES: oxidoreductase	43.2616
MRA_RS07795	MULTISPECIES: acyl-CoA dehydrogenase	43.2207
MRA_RS19965	MULTISPECIES: hypothetical protein	43.2161
MRA_RS15640	MULTISPECIES: hypothetical protein	43.1675
MRA_RS01935	MULTISPECIES: hypothetical protein	43.1634
MRA_RS12540	MULTISPECIES: glycine--tRNA ligase	43.1022
MRA_RS10695	MULTISPECIES: hypothetical protein	43.063
MRA_RS00690	MULTISPECIES: trehalose synthase/amylase TreS	43.0564
MRA_RS12485	MULTISPECIES: phospholipase C	43.0042
MRA_RS06235	MULTISPECIES: PE family protein	42.9716
MRA_RS05430	MULTISPECIES: membrane protein	42.9704
MRA_RS03630	MULTISPECIES: ferredoxin reductase	42.9636
MRA_RS02330	MULTISPECIES: ECF RNA polymerase sigma factor SigK	42.9581
MRA_RS13225	bifunctional glycerol-3-phosphate dehydrogenase/glycerol-3-phosphate acyltransferase	42.949
MRA_RS01845	MULTISPECIES: transcriptional regulator	42.9216
MRA_RS18165	MULTISPECIES: ribosomal-protein-alanine N-acetyltransferase RimI	42.9205
MRA_RS07525	MULTISPECIES: 6,7-dimethyl-8-ribityllumazine synthase	42.8976
MRA_RS02700	MULTISPECIES: hypothetical protein	42.8906
MRA_RS07915	MULTISPECIES: methylmalonyl-CoA mutase	42.8703
MRA_RS07885	MULTISPECIES: enoyl-ACP reductase	42.7641
MRA_RS11270	L-asparagine permease 1	42.7484
MRA_RS03030	MULTISPECIES: hypothetical protein	42.7232
MRA_RS02825	MULTISPECIES: hypothetical protein	42.6689
MRA_RS04600	MULTISPECIES: molybdopterin synthase sulfur carrier subunit	42.5626
MRA_RS07770	Fe-S cluster assembly protein SufD	42.5265
MRA_RS07630	MULTISPECIES: phosphoglycerate kinase	42.4799
MRA_RS00195	MULTISPECIES: acyl carrier protein	42.4545
MRA_RS10365	MULTISPECIES: ribonuclease VapC35	42.4319
MRA_RS01090	MULTISPECIES: transporter MmpL11	42.3884
MRA_RS08480	MULTISPECIES: histidinol-phosphate aminotransferase	42.3436
MRA_RS16110	MULTISPECIES: S-adenosylmethionine-dependent methyltransferase	42.1623
MRA_RS15100	MULTISPECIES: transcription termination/antitermination protein NusA	42.1231
MRA_RS14340	TRK system potassium uptake protein CeoB	42.1201
MRA_RS05640	MULTISPECIES: dihydrodipicolinate reductase	42.1015
MRA_RS20610	MULTISPECIES: membrane protein	42.0565
MRA_RS06630	MULTISPECIES: hypothetical protein	42.0462
MRA_RS12820	MULTISPECIES: hypothetical protein	42.0135
MRA_RS15775	MULTISPECIES: lipase	41.9981
MRA_RS17630	MULTISPECIES: succinate dehydrogenase cytochrome B-556 subunit	41.9582
MRA_RS07095	MULTISPECIES: peptidase	41.922
MRA_RS10830	MULTISPECIES: hypothetical protein	41.8428
MRA_RS14700	MULTISPECIES: dihydrofolate reductase	41.8273
MRA_RS13425	MULTISPECIES: transpeptidase	41.7964
MRA_RS19460	MULTISPECIES: membrane protein	41.7303
MRA_RS00435	MULTISPECIES: hypothetical protein	41.6917
MRA_RS11230	MULTISPECIES: membrane protein	41.6368
MRA_RS13305	MULTISPECIES: 3-methyl-2-oxobutanoate dehydrogenase subunit alpha	41.633
MRA_RS05755	MULTISPECIES: mycothiol S-conjugate amidase	41.6082
MRA_RS14555	MULTISPECIES: hypothetical protein	41.5998
MRA_RS14210	MULTISPECIES: hypothetical protein	41.5956
MRA_RS05605	MULTISPECIES: hypothetical protein	41.5872
MRA_RS18545	MULTISPECIES: mammalian cell entry protein	41.5369
MRA_RS12955	MULTISPECIES: hypothetical protein	41.5224
MRA_RS17405	MULTISPECIES: CoA transferase	41.4791
MRA_RS00110	MULTISPECIES: cell division protein RodA	41.4722
MRA_RS16505	MULTISPECIES: peptide chain release factor 2	41.4062
MRA_RS12265	MULTISPECIES: integrase	41.3994
MRA_RS19550	hypothetical protein	41.2846
MRA_RS19670	DNA polymerase III subunit epsilon	41.2425
MRA_RS20440	MULTISPECIES: FAD-containing monooxygenase EthA	41.1998
MRA_RS02055	MULTISPECIES: NADH dehydrogenase NdhA	41.1584
MRA_RS08565	MULTISPECIES: pyruvate kinase	41.1479
MRA_RS04640	MULTISPECIES: MFS transporter	41.116
MRA_RS11145	MULTISPECIES: antitoxin	41.1099
MRA_RS11470	MULTISPECIES: penicillin-binding protein B	41.1028
MRA_RS13090	MULTISPECIES: MFS-type transporter	41.0767
MRA_RS13785	MULTISPECIES: protein translocase subunit SecF	41.0651
MRA_RS16490	MULTISPECIES: cell division ATP-binding protein FtsE	41.0394
MRA_RS08215	MULTISPECIES: SRPBCC family protein	40.9807
MRA_RS19795	MULTISPECIES: hypothetical protein	40.948
MRA_RS10870	MULTISPECIES: membrane protein FxsA	40.7947
MRA_RS14495	MULTISPECIES: hypothetical protein	40.7612
MRA_RS12405	MULTISPECIES: O-acetylserine sulfhydrylase	40.7162
MRA_RS01600	MULTISPECIES: twitching motility protein PilT	40.6787
MRA_RS00100	MULTISPECIES: serine/threonine protein kinase	40.6675
MRA_RS15420	MULTISPECIES: ribonuclease HII	40.6528
MRA_RS04535	MULTISPECIES: fatty-acid-CoA racemase	40.625
MRA_RS03140	MULTISPECIES: antitoxin VapB27	40.6226
MRA_RS07690	MULTISPECIES: glucose-6-phosphate 1-dehydrogenase	40.57
MRA_RS04000	MULTISPECIES: hypothetical protein	40.5622
MRA_RS09540	MULTISPECIES: type VII secretion AAA-ATPase EccA	40.5475
MRA_RS18395	MULTISPECIES: dTDP-4-dehydrorhamnose 3,5-epimerase	40.5457
MRA_RS15110	MULTISPECIES: hypothetical protein	40.4549
MRA_RS05425	enolase	40.4183
MRA_RS10095	MULTISPECIES: transcriptional repressor	40.3303
MRA_RS09240	MULTISPECIES: ABC transporter ATP-binding/permease Rv1747	40.2945
MRA_RS18940	flavin-dependent monooxygenase oxygenase subunit HsaA	40.2922
MRA_RS14050	MULTISPECIES: membrane protein	40.2299
MRA_RS02325	MULTISPECIES: anti-sigma-K factor RskA	40.1376
MRA_RS04920	MULTISPECIES: phosphate-binding protein PstS	40.137
MRA_RS17145	MULTISPECIES: anti-sigma factor RshA	40.1338
MRA_RS01280	MULTISPECIES: TetR family transcriptional regulator	40.0323
MRA_RS00725	MULTISPECIES: GCN5-like N-acetyltransferase	40.0287
MRA_RS16800	dioxygenase	39.9773
MRA_RS00955	Mce associated protein	39.9667
MRA_RS07610	MULTISPECIES: transpeptidase	39.962
MRA_RS16980	MULTISPECIES: hypothetical protein	39.9405
MRA_RS03135	MULTISPECIES: ribonuclease VapC27	39.9257
MRA_RS10450	MULTISPECIES: hypothetical protein	39.9251
MRA_RS07030	MULTISPECIES: hypothetical protein	39.8854
MRA_RS13540	MULTISPECIES: shikimate kinase	39.8117
MRA_RS11870	MULTISPECIES: hypothetical protein	39.7843
MRA_RS16485	MULTISPECIES: ABC transporter permease	39.7353
MRA_RS01405	MULTISPECIES: hypothetical protein	39.7246
MRA_RS18615	MULTISPECIES: hypothetical protein	39.7233
MRA_RS00845	MULTISPECIES: NAD(P) transhydrogenase subunit alpha	39.7184
MRA_RS16785	MULTISPECIES: NADH-quinone oxidoreductase subunit N	39.6733
MRA_RS15765	MULTISPECIES: membrane protein	39.6498
MRA_RS09385	MULTISPECIES: hypothetical protein	39.6315
MRA_RS16710	MULTISPECIES: response regulator	39.6027
MRA_RS03950	MULTISPECIES: ribonuclease VapC31	39.5436
MRA_RS08485	MULTISPECIES: imidazoleglycerol-phosphate dehydratase	39.5124
MRA_RS06220	MULTISPECIES: monoacyl phosphatidylinositol tetramannoside-binding protein LpqW	39.402
MRA_RS01710	MULTISPECIES: deoxycytidine triphosphate deaminase	39.3734
MRA_RS17500	MULTISPECIES: transcriptional regulator LrpA	39.369
MRA_RS19955	MULTISPECIES: Uncharacterized protein Rv3766	39.3679
MRA_RS18250	MULTISPECIES: glutamine--fructose-6-phosphate aminotransferase	39.3377
MRA_RS14250	MULTISPECIES: alpha-(1->3)-arabinofuranosyltransferase	39.3108
MRA_RS19660	MULTISPECIES: aspartokinase	39.2719
MRA_RS09745	MULTISPECIES: antitoxin	39.269
MRA_RS06780	MULTISPECIES: oxidoreductase	39.2587
MRA_RS14715	MULTISPECIES: 3-ketoacyl-ACP reductase	39.2204
MRA_RS14760	MULTISPECIES: N-acetyltransferase	39.2106
MRA_RS19950	MULTISPECIES: DNA-binding response regulator	39.179
MRA_RS10490	MULTISPECIES: cutinase	39.1526
MRA_RS11475	MULTISPECIES: hypothetical protein	39.1419
MRA_RS02020	MULTISPECIES: chaperone protein ClpB	39.0008
MRA_RS09260	MULTISPECIES: hypothetical protein	38.9936
MRA_RS00055	cell wall synthesis protein CwsA	38.9628
MRA_RS05200	two-component sensor histidine kinase	38.952
MRA_RS14575	MULTISPECIES: hypothetical protein	38.805
MRA_RS03920	MULTISPECIES: transcriptional regulator	38.7793
MRA_RS18275	MULTISPECIES: phosphoglucosamine mutase	38.7079
MRA_RS14500	MULTISPECIES: membrane protein	38.6285
MRA_RS17085	MULTISPECIES: hypothetical protein	38.5816
MRA_RS13750	MULTISPECIES: haloalkane dehalogenase	38.5685
MRA_RS13300	MULTISPECIES: 3-methyl-2-oxobutanoate dehydrogenase subunit beta	38.5541
MRA_RS01085	MULTISPECIES: hypothetical protein	38.5498
MRA_RS09025	sodium-independent anion transporter	38.4565
MRA_RS06420	MULTISPECIES: dihydropteroate synthase	38.454
MRA_RS15000	MULTISPECIES: type III-A CRISPR-associated protein Csm2	38.3942
MRA_RS02065	MULTISPECIES: hypothetical protein	38.383
MRA_RS12290	MULTISPECIES: hypothetical protein	38.3427
MRA_RS13160	MULTISPECIES: group 2 truncated hemoglobin GlbO	38.3277
MRA_RS04840	MULTISPECIES: acetyl-CoA acetyltransferase	38.3255
MRA_RS17135	MULTISPECIES: sensor histidine kinase	38.2701
MRA_RS19080	MULTISPECIES: lysine--tRNA ligase	38.2255
MRA_RS15855	MULTISPECIES: polyphosphate kinase	38.1965
MRA_RS15275	MULTISPECIES: cell surface protein	38.1182
MRA_RS11510	MULTISPECIES: hypothetical protein	38.1029
MRA_RS20230	MULTISPECIES: 1-acyl-sn-glycerol-3-phosphate acyltransferase	38.0746
MRA_RS08190	MULTISPECIES: hypothetical protein	38.0546
MRA_RS00835	MULTISPECIES: acyl-CoA dehydrogenase	38.0371
MRA_RS17350	MULTISPECIES: 2-phospho-L-lactate transferase	38.0244
MRA_RS18555	MULTISPECIES: Mce family protein Mce4B	37.9764
MRA_RS15080	MULTISPECIES: bifunctional oligoribonuclease/PAP phosphatase NrnA	37.9478
MRA_RS12465	MULTISPECIES: hypothetical protein	37.8679
MRA_RS11590	MULTISPECIES: hypothetical protein	37.847
MRA_RS20250	MULTISPECIES: hypothetical protein	37.8422
MRA_RS16700	MULTISPECIES: NADPH:quinone oxidoreductase	37.8295
MRA_RS18245	MULTISPECIES: DUF4436 domain-containing protein	37.817
MRA_RS09775	MULTISPECIES: hypothetical protein	37.7806
MRA_RS05230	hypothetical protein	37.6283
MRA_RS17650	MULTISPECIES: ribonuclease VapC44	37.6171
MRA_RS20295	MULTISPECIES: long-chain-fatty-acid--CoA ligase FadD23	37.6156
MRA_RS18540	MULTISPECIES: MCE family protein	37.5853
MRA_RS04125	peptidase	37.5841
MRA_RS11315	MULTISPECIES: undecaprenyl-diphosphatase	37.5657
MRA_RS11725	MULTISPECIES: aminomethyltransferase	37.5091
MRA_RS02525	MULTISPECIES: hypothetical protein	37.5049
MRA_RS09825	MULTISPECIES: LLM class F420-dependent oxidoreductase	37.5037
MRA_RS13220	glycerol-3-phosphate acyltransferase	37.4658
MRA_RS20340	MULTISPECIES: membrane protein	37.4379
MRA_RS15965	MULTISPECIES: acetolactate synthase small subunit	37.3494
MRA_RS20675	MULTISPECIES: hypothetical protein	37.3438
MRA_RS05090	MULTISPECIES: hypothetical protein	37.3316
MRA_RS08620	MULTISPECIES: lipid-transfer protein	37.1462
MRA_RS19800	MULTISPECIES: AraC family transcriptional regulator	37.1358
MRA_RS07445	MULTISPECIES: lipase	37.1291
MRA_RS07645	MULTISPECIES: hypothetical protein	36.895
MRA_RS10770	MULTISPECIES: transcriptional regulator	36.8748
MRA_RS13675	MULTISPECIES: glutamine ABC transporter ATP-binding protein	36.8251
MRA_RS17645	MULTISPECIES: succinate dehydrogenase iron-sulfur subunit	36.7792
MRA_RS08060	SAM-dependent methyltransferase	36.7575
MRA_RS01455	MULTISPECIES: TetR family transcriptional regulator	36.727
MRA_RS09395	MULTISPECIES: PE family protein	36.7207
MRA_RS05700	MULTISPECIES: 3-hydroxyisobutyryl-CoA hydrolase	36.6674
MRA_RS07910	MULTISPECIES: hypothetical protein	36.5529
MRA_RS20105	MULTISPECIES: decaprenylphosphoryl-beta-D-ribose oxidase	36.5517
MRA_RS19565	MULTISPECIES: ATPase AAA	36.5465
MRA_RS18930	MULTISPECIES: iron-dependent extradiol dioxygenase	36.5454
MRA_RS19535	MULTISPECIES: hypothetical protein	36.5313
MRA_RS12590	MULTISPECIES: endoribonuclease YbeY	36.4927
MRA_RS11565	MULTISPECIES: polyprenol-phosphate-mannose-dependent alpha-(1,2)-phosphatidylinositol mannoside mannosyltransferase	36.4629
MRA_RS12985	MULTISPECIES: glutamine-dependent NAD+ synthetase	36.4544
MRA_RS00805	MULTISPECIES: quinone oxidoreductase	36.4204
MRA_RS09220	MULTISPECIES: serine/threonine protein kinase	36.3975
MRA_RS11035	hypothetical protein	36.3941
MRA_RS12180	MULTISPECIES: hypothetical protein	36.3924
MRA_RS12710	MULTISPECIES: sulfite reductase	36.3597
MRA_RS12915	MULTISPECIES: hypothetical protein	36.3311
MRA_RS20650	transglycosylase	36.315
MRA_RS13585	MULTISPECIES: ribonuclease VapC19	36.21
MRA_RS18465	MULTISPECIES: diacylglycerol O-acyltransferase	36.1998
MRA_RS02505	MULTISPECIES: hypothetical protein	36.1997
MRA_RS11895	hypothetical protein	36.187
MRA_RS02725	MULTISPECIES: SGNH/GDSL hydrolase family protein	36.1858
MRA_RS02190	MULTISPECIES: lipoprotein aminopeptidase LpqL	36.1856
MRA_RS07415	cytochrome P450 Cyp132	36.1856
MRA_RS10775	MULTISPECIES: hypothetical protein	36.1445
MRA_RS20615	MULTISPECIES: ESX-2 secretion-associated protein EspG2	36.1175
MRA_RS08605	MULTISPECIES: adenylate cyclase	36.0742
MRA_RS08990	MULTISPECIES: tyrosine recombinase XerD	35.9695
MRA_RS03240	MULTISPECIES: antitoxin VapB29	35.9304
MRA_RS13295	MULTISPECIES: branched-chain alpha-ketoacid dehydrogenase complex dihydrolipoyllysine-residue acyltransferase	35.8435
MRA_RS14600	MULTISPECIES: hypothetical protein	35.8292
MRA_RS02565	MULTISPECIES: 2,3-bisphosphoglycerate-dependent phosphoglycerate mutase	35.823
MRA_RS13825	MULTISPECIES: crossover junction endodeoxyribonuclease RuvC	35.8008
MRA_RS14345	trk system potassium uptake protein trkA	35.7344
MRA_RS20135	MULTISPECIES: hypothetical protein	35.7342
MRA_RS10260	MULTISPECIES: toxin MazF5	35.7211
MRA_RS11190	MULTISPECIES: Pup deamidase/depupylase	35.6943
MRA_RS20265	MULTISPECIES: integral membrane protein	35.6391
MRA_RS17710	MULTISPECIES: MFS transporter	35.6284
MRA_RS19185	MULTISPECIES: ESAT-6 like protein EsxW	35.5893
MRA_RS14590	MULTISPECIES: PE family protein	35.5408
MRA_RS12360	MULTISPECIES: MarR family transcriptional regulator	35.5116
MRA_RS00245	MULTISPECIES: GntR family transcriptional regulator	35.5086
MRA_RS09895	MULTISPECIES: reductase	35.4976
MRA_RS11655	MULTISPECIES: hypothetical protein	35.4953
MRA_RS01775	MULTISPECIES: glucose-1-phosphate thymidylyltransferase	35.4372
MRA_RS10875	MULTISPECIES: hypothetical protein	35.436
MRA_RS01075	MULTISPECIES: hypothetical protein	35.4135
MRA_RS11755	MULTISPECIES: lipoate--protein ligase B	35.401
MRA_RS19265	MULTISPECIES: transposase	35.3317
MRA_RS11935	MULTISPECIES: hypothetical protein	35.3013
MRA_RS18970	MULTISPECIES: sensor domain-containing protein	35.2736
MRA_RS01765	MULTISPECIES: hypothetical protein	35.251
MRA_RS04480	MULTISPECIES: DNA-binding response regulator	35.2349
MRA_RS14545	MULTISPECIES: hypothetical protein	35.2296
MRA_RS02950	MULTISPECIES: geranylgeranyl pyrophosphate synthase	35.1695
MRA_RS17045	MULTISPECIES: Lipase LipV	35.16
MRA_RS02265	MULTISPECIES: glutamate--cysteine ligase	35.1138
MRA_RS13035	MULTISPECIES: valine--tRNA ligase	35.0578
MRA_RS17900	MULTISPECIES: PPOX class F420-dependent oxidoreductase	34.996
MRA_RS00740	MULTISPECIES: cytochrome P450	34.9908
MRA_RS14740	hypothetical protein	34.984
MRA_RS07805	MULTISPECIES: metal-transporting ATPase	34.9556
MRA_RS07065	glycogen phosphorylase	34.9282
MRA_RS01310	MULTISPECIES: acyl-CoA dehydrogenase FadE5	34.8742
MRA_RS01410	MULTISPECIES: allophanate hydrolase	34.8738
MRA_RS02670	transporter MmpL2	34.8642
MRA_RS20765	MULTISPECIES: ribosomal RNA small subunit methyltransferase G	34.8199
MRA_RS18570	MULTISPECIES: ABC transporter permease	34.8173
MRA_RS13960	MULTISPECIES: hypothetical protein	34.8148
MRA_RS18110	MULTISPECIES: cholesterol oxidase	34.8001
MRA_RS19705	MULTISPECIES: hypothetical protein	34.7788
MRA_RS01680	MULTISPECIES: muconolactone isomerase	34.7512
MRA_RS07335	MULTISPECIES: bifunctional pyrimidine operon transcriptional regulator/uracil phosphoribosyltransferase	34.7037
MRA_RS08870	MULTISPECIES: thiol:disulfide interchange protein	34.6769
MRA_RS10265	MULTISPECIES: hypothetical protein	34.6271
MRA_RS11720	MULTISPECIES: branched chain amino acid aminotransferase	34.6176
MRA_RS16080	MULTISPECIES: tRNA 2-thiouridine(34) synthase MnmA	34.6066
MRA_RS11285	MULTISPECIES: L-cysteine:1D-myo-inositol 2-amino-2-deoxy-alpha-D-glucopyranoside ligase	34.5422
MRA_RS06425	MULTISPECIES: glucosyl-3-phosphoglycerate synthase	34.4415
MRA_RS00990	MULTISPECIES: lysophospholipase	34.4359
MRA_RS06540	MULTISPECIES: membrane protein	34.4192
MRA_RS17880	MULTISPECIES: ATP-binding protein	34.4104
MRA_RS16940	hypothetical protein	34.3472
MRA_RS16305	MULTISPECIES: hypothetical protein	34.3257
MRA_RS14285	MULTISPECIES: membrane protein	34.3051
MRA_RS18325	MULTISPECIES: cutinase	34.2912
MRA_RS19395	MULTISPECIES: hypothetical protein	34.2681
MRA_RS03830	MULTISPECIES: SAM-dependent methyltransferase	34.2652
MRA_RS10675	MULTISPECIES: hypothetical protein	34.2582
MRA_RS11790	MULTISPECIES: hydrolase	34.2423
MRA_RS15465	MULTISPECIES: D-alanyl-D-alanine carboxypeptidase	34.229
MRA_RS20420	MULTISPECIES: hypothetical protein	34.0966
MRA_RS18015	MULTISPECIES: short chain dehydrogenase	34.0916
MRA_RS18535	MULTISPECIES: Mce family protein Mce4	34.0798
MRA_RS15600	MULTISPECIES: doxorubicin resistance ABC transporter permease DrrB	34.0151
MRA_RS00345	MULTISPECIES: endo-1,4-beta-glucanase	34.0108
MRA_RS13365	MULTISPECIES: short-chain type dehydrogenase/reductase	33.9935
MRA_RS11515	MULTISPECIES: hypothetical protein	33.9918
MRA_RS13435	MULTISPECIES: PE family protein PE26	33.9886
MRA_RS01805	MULTISPECIES: hypothetical protein	33.9392
MRA_RS04775	MULTISPECIES: two-component sensor histidine kinase	33.9183
MRA_RS00325	MULTISPECIES: hypothetical protein	33.9155
MRA_RS10335	MULTISPECIES: transcriptional regulator	33.864
MRA_RS20450	MULTISPECIES: PHP domain-containing protein	33.8605
MRA_RS07660	MULTISPECIES: biotin transporter BioY	33.8318
MRA_RS03555	MULTISPECIES: enoyl-CoA hydratase	33.7854
MRA_RS11735	MULTISPECIES: cytosol aminopeptidase	33.7756
MRA_RS16130	MULTISPECIES: hypothetical protein	33.7525
MRA_RS11780	MULTISPECIES:	33.7443
MRA_RS04285	MULTISPECIES: folate-binding protein YgfZ	33.7401
MRA_RS15870	MULTISPECIES: 3-isopropylmalate dehydratase small subunit	33.7346
MRA_RS17025	cation transporter	33.6417
MRA_RS01025	dihydroxy-acid dehydratase	33.5381
MRA_RS20380	hypothetical protein	33.5218
MRA_RS08180	MULTISPECIES: lipoprotein signal peptidase	33.4985
MRA_RS05515	MULTISPECIES: PPE family protein	33.4866
MRA_RS07120	MULTISPECIES: hypothetical protein	33.4399
MRA_RS04760	MULTISPECIES: peptidoglycan-binding protein	33.4327
MRA_RS09155	MULTISPECIES: succinic semialdehyde dehydrogenase	33.422
MRA_RS17940	MULTISPECIES: type B diterpene cyclase	33.4178
MRA_RS06975	MULTISPECIES: cob(I)yrinic acid a,c-diamide adenosyltransferase	33.4083
MRA_RS05415	nucleoside triphosphate pyrophosphohydrolase	33.387
MRA_RS09960	MULTISPECIES: short-chain dehydrogenase	33.3102
MRA_RS20070	MULTISPECIES: sugar ABC transporter permease	33.2814
MRA_RS04295	MULTISPECIES: FABP family protein	33.2569
MRA_RS20350	MULTISPECIES: histidine phosphatase family protein	33.2095
MRA_RS03870	MULTISPECIES: methionine aminopeptidase	33.1439
MRA_RS01445	MULTISPECIES: acyl-CoA dehydrogenase	33.1253
MRA_RS10530	MULTISPECIES: hypothetical protein	33.1012
MRA_RS14620	MULTISPECIES: amino acid acetyltransferase	33.0861
MRA_RS20240	MULTISPECIES: 1-acyl-sn-glycerol-3-phosphate acyltransferase	32.9953
MRA_RS06240	MULTISPECIES: 1D-myo-inositol 2-acetamido-2-deoxy-alpha-D-glucopyranoside deacetylase	32.9892
MRA_RS18425	MULTISPECIES: hypothetical protein	32.9738
MRA_RS17565	MULTISPECIES: gamma-glutamylcyclotransferase	32.9558
MRA_RS20730	MULTISPECIES: anti-sigma-M factor RsmA	32.8841
MRA_RS04105	adenylosuccinate lyase PurB	32.8815
MRA_RS10165	MULTISPECIES: esterase	32.8697
MRA_RS11480	MULTISPECIES: 16S rRNA (cytosine(1402)-N(4))-methyltransferase	32.8523
MRA_RS09670	MULTISPECIES: membrane protein	32.8303
MRA_RS09445	MULTISPECIES: hypothetical protein	32.8007
MRA_RS06315	transcriptional regulator	32.7967
MRA_RS07535	MULTISPECIES: hypothetical protein	32.7765
MRA_RS04435	MULTISPECIES: sensor domain-containing protein	32.7528
MRA_RS04955	MULTISPECIES: phosphate ABC transporter permease	32.7482
MRA_RS09005	D-serine/alanine/glycine transporter protein CycA	32.7471
MRA_RS09545	MULTISPECIES: hypothetical protein	32.699
MRA_RS04655	MULTISPECIES: hypothetical protein	32.6235
MRA_RS07810	MULTISPECIES: thiol reductase thioredoxin	32.5558
MRA_RS19195	MULTISPECIES: PE family protein PE32	32.5268
MRA_RS19110	MULTISPECIES: hypothetical protein	32.5203
MRA_RS14410	MULTISPECIES: glutathione S-transferase	32.5102
MRA_RS19575	MULTISPECIES: hypothetical protein	32.503
MRA_RS13500	MULTISPECIES: amino acid decarboxylase	32.4756
MRA_RS10040	MULTISPECIES: hypothetical protein	32.471
MRA_RS02290	MULTISPECIES: phosphatidylserine decarboxylase proenzyme	32.436
MRA_RS08985	MULTISPECIES: NUDIX hydrolase	32.4144
MRA_RS02450	MULTISPECIES: isocitrate lyase	32.4123
MRA_RS20700	MULTISPECIES: hypothetical protein	32.4103
MRA_RS17400	MULTISPECIES: membrane protein	32.4013
MRA_RS14845	MULTISPECIES: IS607 family transposase	32.3868
MRA_RS13840	MULTISPECIES: membrane protein	32.3608
MRA_RS18680	MULTISPECIES: LLM class F420-dependent oxidoreductase	32.3425
MRA_RS14185	MULTISPECIES: integrase	32.315
MRA_RS07270	MULTISPECIES: hypothetical protein	32.3023
MRA_RS14515	MULTISPECIES: diaminopimelate epimerase	32.2985
MRA_RS17300	MULTISPECIES: rubredoxin	32.2783
MRA_RS18045	MULTISPECIES: GMP synthetase	32.2776
MRA_RS12185	MULTISPECIES: oxidoreductase	32.2506
MRA_RS03665	MULTISPECIES: alpha-hydroxy-acid oxidizing enzyme	32.2491
MRA_RS07325	MULTISPECIES: transferase	32.13
MRA_RS15590	polyketide synthase	32.1138
MRA_RS07020	adenylate/guanylate cyclase domain-containing protein	32.0959
MRA_RS07145	MULTISPECIES: acyl carrier protein	32.0691
MRA_RS04155	MULTISPECIES: hypothetical protein	32.0392
MRA_RS08435	MULTISPECIES: hypothetical protein	32.0248
MRA_RS02405	MULTISPECIES: aldehyde dehydrogenase family protein	32.0241
MRA_RS12140	MULTISPECIES: CDP-diacylglycerol pyrophosphatase	31.9615
MRA_RS07870	MULTISPECIES: membrane protein	31.9474
MRA_RS03220	MULTISPECIES: hypothetical protein	31.946
MRA_RS10520	MULTISPECIES: hypothetical protein	31.9451
MRA_RS10065	MULTISPECIES: membrane protein	31.9343
MRA_RS20100	MULTISPECIES: hypothetical protein	31.9053
MRA_RS01375	hypothetical protein	31.8985
MRA_RS18810	MULTISPECIES: cytochrome P450 steroid C27-monooxygenase	31.8662
MRA_RS07105	MULTISPECIES: O-phosphoserine sulfhydrylase	31.8627
MRA_RS16355	MULTISPECIES: MxaD family protein	31.8256
MRA_RS17910	diacylglycerol O-acyltransferase	31.7991
MRA_RS00730	MULTISPECIES: epoxide hydrolase EphF	31.7926
MRA_RS15905	MULTISPECIES: glutamate--tRNA ligase	31.781
MRA_RS13060	MULTISPECIES: molybdenum cofactor guanylyltransferase	31.7263
MRA_RS12885	MULTISPECIES: hypothetical protein	31.6995
MRA_RS18550	MULTISPECIES: MCE family protein	31.6805
MRA_RS14995	MULTISPECIES: CRISPR type III-associated RAMP protein Csm3	31.6293
MRA_RS07755	alpha 1,6 mannopyranosyltransferase	31.5458
MRA_RS13760	MULTISPECIES: glyoxalase II	31.5119
MRA_RS08715	MULTISPECIES: hypothetical protein	31.4976
MRA_RS00865	MULTISPECIES: transcriptional regulator	31.4939
MRA_RS19780	MULTISPECIES: hypothetical protein	31.4494
MRA_RS02675	MULTISPECIES: thioredoxin family protein	31.4152
MRA_RS10310	MULTISPECIES: hypothetical protein	31.3908
MRA_RS08465	hypothetical protein	31.3866
MRA_RS08780	MULTISPECIES: argininosuccinate synthase	31.3607
MRA_RS15625	MULTISPECIES: transporter MmpL7	31.3496
MRA_RS02965	MULTISPECIES: monooxygenase	31.3209
MRA_RS16405	MULTISPECIES: alcohol dehydrogenase	31.317
MRA_RS13285	MULTISPECIES: antitoxin	31.2846
MRA_RS07090	MULTISPECIES: hydrolase	31.2681
MRA_RS07185	MULTISPECIES: hypothetical protein	31.2395
MRA_RS04225	MULTISPECIES: peroxidase	31.2271
MRA_RS08625	MULTISPECIES: hypothetical protein	31.2089
MRA_RS13835	ribonuclease VapC40	31.1825
MRA_RS04260	MULTISPECIES: exopolysaccharide phosphotransferase CpsY	31.1749
MRA_RS17640	MULTISPECIES: succinate dehydrogenase flavoprotein subunit	31.1494
MRA_RS01225	MULTISPECIES: ribonuclease VapC49	31.1
MRA_RS15840	D-alanine--D-alanine ligase	31.0921
MRA_RS20715	hypothetical protein	31.0282
MRA_RS03280	MULTISPECIES: ribonuclease	31.0125
MRA_RS06560	MULTISPECIES: ABC transporter substrate-binding protein	31.0064
MRA_RS06855	MULTISPECIES: arginine--tRNA ligase	30.9635
MRA_RS19090	MULTISPECIES: type III pantothenate kinase	30.9284
MRA_RS10645	MULTISPECIES: ribonuclease	30.9246
MRA_RS18715	MULTISPECIES: hypothetical protein	30.8997
MRA_RS08900	MULTISPECIES: acyl-CoA synthetase	30.8903
MRA_RS03695	MULTISPECIES: hypothetical protein	30.8817
MRA_RS05865	MULTISPECIES: hypothetical protein	30.8645
MRA_RS04335	MULTISPECIES: phosphate ABC transporter ATP-binding protein	30.8461
MRA_RS20260	MULTISPECIES: trehalose-2-sulfate acyltransferase	30.8433
MRA_RS06770	MULTISPECIES: DNA repair exonuclease	30.8237
MRA_RS06265	NADPH-dependent 2,4-dienoyl-CoA reductase	30.8173
MRA_RS07830	MULTISPECIES: transcriptional regulator	30.8111
MRA_RS18855	MULTISPECIES: electron transfer flavoprotein	30.8012
MRA_RS15155	MULTISPECIES: malate:quinone oxidoreductase	30.7695
MRA_RS06720	MULTISPECIES: transcriptional regulator	30.7257
MRA_RS02300	MULTISPECIES: short-chain dehydrogenase	30.7026
MRA_RS03960	MULTISPECIES: hypothetical protein	30.649
MRA_RS15670	MULTISPECIES: phthiodiolone/phenolphthiodiolone dimycocerosates ketoreductase	30.6434
MRA_RS06715	MULTISPECIES: serine/threonine protein kinase	30.6405
MRA_RS19655	MULTISPECIES: aspartate-semialdehyde dehydrogenase	30.633
MRA_RS15230	MULTISPECIES: penicillin-binding protein	30.623
MRA_RS19520	MULTISPECIES: cysteine synthase	30.6228
MRA_RS09040	MULTISPECIES: SMC-Scp complex subunit ScpB	30.6028
MRA_RS07780	MULTISPECIES: cysteine desulfurase	30.5943
MRA_RS02030	MULTISPECIES: LuxR family transcriptional regulator	30.5429
MRA_RS05385	MULTISPECIES: hypothetical protein	30.4986
MRA_RS18065	MULTISPECIES: hydrolase	30.4688
MRA_RS00175	MULTISPECIES: hypothetical protein	30.3852
MRA_RS00590	cation-transporting ATPase I	30.3601
MRA_RS05225	adhesion component ABC transporter permease	30.3594
MRA_RS08045	MULTISPECIES: GDP-fucose synthetase	30.3453
MRA_RS02110	MULTISPECIES: transporter MmpL1	30.3241
MRA_RS16450	MULTISPECIES: transcriptional regulator	30.3057
MRA_RS13140	MULTISPECIES: aminopeptidase	30.2938
MRA_RS14405	MULTISPECIES: hypothetical protein	30.2492
MRA_RS16005	MULTISPECIES: ATP-dependent 6-phosphofructokinase	30.235
MRA_RS13520	MULTISPECIES: X-Pro dipeptidase	30.2296
MRA_RS14805	MULTISPECIES: hypothetical protein	30.2069
MRA_RS05760	MULTISPECIES: hypothetical protein	30.1934
MRA_RS06575	MULTISPECIES: trehalose import ATP-binding protein SugC	30.1885
MRA_RS03530	hypothetical protein	30.1731
MRA_RS07985	hypothetical protein	30.1586
MRA_RS07730	MULTISPECIES: quinone reductase	30.1445
MRA_RS15410	MULTISPECIES: hypothetical protein	30.0211
MRA_RS16175	phosphoserine phosphatase SerB	29.9841
MRA_RS07785	MULTISPECIES: iron-sulfur cluster assembly scaffold protein NifU	29.9771
MRA_RS02045	MULTISPECIES: hypothetical protein	29.9584
MRA_RS07570	diacylglycerol O-acyltransferase	29.9128
MRA_RS02880	MULTISPECIES: 1,4-dihydroxy-2-naphthoyl-CoA synthase	29.8978
MRA_RS15450	MULTISPECIES: KH domain-containing protein	29.8937
MRA_RS12995	MULTISPECIES: GTPase Obg	29.8847
MRA_RS02200	MULTISPECIES: hypothetical protein	29.8806
MRA_RS06820	MULTISPECIES: Rrf2 family transcriptional regulator	29.834
MRA_RS18960	MULTISPECIES: TetR family transcriptional regulator	29.8203
MRA_RS11085	MULTISPECIES: twin arginine-targeting protein translocase TatC	29.7618
MRA_RS09615	MULTISPECIES: hypothetical protein	29.7371
MRA_RS10350	MULTISPECIES: toxin ParE1	29.731
MRA_RS08650	MULTISPECIES: UvrABC system protein B	29.6834
MRA_RS14560	MULTISPECIES: regulatory protein RecX	29.6615
MRA_RS09105	MULTISPECIES: antitoxin	29.6346
MRA_RS07560	MULTISPECIES: sporulation protein	29.6323
MRA_RS04990	MULTISPECIES: hypothetical protein	29.6223
MRA_RS00155	MULTISPECIES: hypothetical protein	29.5978
MRA_RS16675	MULTISPECIES: hypothetical protein	29.5647
MRA_RS15335	MULTISPECIES: transcriptional regulator	29.5527
MRA_RS16425	MULTISPECIES: hypothetical protein	29.5375
MRA_RS19315	MULTISPECIES: adenylate/guanylate cyclase domain-containing protein	29.5276
MRA_RS13665	hypothetical protein, partial	29.5192
MRA_RS10825	MULTISPECIES: carboxylesterase	29.5186
MRA_RS02430	MULTISPECIES: hypothetical protein	29.4918
MRA_RS17540	MULTISPECIES: arylsulfatase	29.482
MRA_RS06980	MULTISPECIES: UDP-N-acetylglucosamine 1-carboxyvinyltransferase	29.4485
MRA_RS10075	D-amino-acid oxidase	29.4353
MRA_RS19930	MULTISPECIES: acyl-CoA dehydrogenase	29.3968
MRA_RS13615	MULTISPECIES: membrane protein	29.3802
MRA_RS04220	MULTISPECIES: hypothetical protein	29.3621
MRA_RS16795	MULTISPECIES: TetR family transcriptional regulator	29.36
MRA_RS13375	MULTISPECIES: oligoribonuclease	29.3343
MRA_RS02395	MULTISPECIES: antitoxin MazE	29.332
MRA_RS01635	MULTISPECIES: hypothetical protein	29.2088
MRA_RS05775	farnesyl-diphosphate synthase	29.1824
MRA_RS15215	hypothetical protein	29.1474
MRA_RS06080	MULTISPECIES: enoyl-CoA hydratase	29.1244
MRA_RS15120	MULTISPECIES: proline--tRNA ligase	29.1147
MRA_RS14860	MULTISPECIES: hypothetical protein	29.1028
MRA_RS13155	MULTISPECIES: HNH endonuclease	29.0854
MRA_RS08875	MULTISPECIES: hypothetical protein	29.0784
MRA_RS20050	MULTISPECIES: membrane protein	29.0784
MRA_RS19560	MULTISPECIES: membrane protein	29.0746
MRA_RS09380	MULTISPECIES: transposase, partial	29.0658
MRA_RS10990	MULTISPECIES: hypothetical protein	29.0562
MRA_RS16470	MULTISPECIES: mRNA interferase PemK	29.0438
MRA_RS15350	MULTISPECIES: MarR family transcriptional regulator	29.0332
MRA_RS11250	MULTISPECIES: methionine synthase	28.9663
MRA_RS07865	MULTISPECIES: hypothetical protein	28.9531
MRA_RS11730	MULTISPECIES: adenylate/guanylate cyclase domain-containing protein	28.9365
MRA_RS08265	MULTISPECIES: TetR family transcriptional regulator	28.9272
MRA_RS01570	MULTISPECIES: hypothetical protein	28.8724
MRA_RS14630	MULTISPECIES: antibiotic biosynthesis monooxygenase	28.8606
MRA_RS13475	MULTISPECIES: ribonuclease VapC17	28.8544
MRA_RS12430	MULTISPECIES: transporter MmpL9	28.833
MRA_RS19720	MULTISPECIES: DNA polymerase III subunit gamma/tau	28.8234
MRA_RS01015	MULTISPECIES: O-methyltransferase	28.8221
MRA_RS08490	MULTISPECIES: imidazole glycerol phosphate synthase subunit HisH	28.8119
MRA_RS05405	MULTISPECIES: TetR family transcriptional regulator	28.8034
MRA_RS10110	oxidoreductase FadB	28.7967
MRA_RS17225	MULTISPECIES: potassium transporter	28.7608
MRA_RS14745	MULTISPECIES: hypothetical protein	28.7539
MRA_RS12635	protein mbtH	28.7302
MRA_RS17265	hypothetical protein	28.709
MRA_RS12345	MULTISPECIES: AsnC family transcriptional regulator	28.6743
MRA_RS02750	MULTISPECIES: nitroreductase family deazaflavin-dependent oxidoreductase	28.6691
MRA_RS09575	MULTISPECIES: hypothetical protein	28.6653
MRA_RS15305	MULTISPECIES: protein disulfide oxidoreductase	28.6376
MRA_RS06800	MULTISPECIES: peptide ABC transporter permease	28.628
MRA_RS15760	MULTISPECIES: pyruvate carboxylase	28.6173
MRA_RS05435	MULTISPECIES: hypothetical protein	28.6155
MRA_RS03035	PE family protein	28.6141
MRA_RS18530	MULTISPECIES: mammalian cell entry protein	28.5611
MRA_RS02135	MULTISPECIES: glucose-6-phosphate dehydrogenase (coenzyme-F420)	28.5541
MRA_RS10305	MULTISPECIES: hypothetical protein	28.47
MRA_RS04490	MULTISPECIES: oxidase	28.4149
MRA_RS08095	transporter MmpL12	28.3961
MRA_RS07925	MULTISPECIES: membrane protein	28.3683
MRA_RS15710	MULTISPECIES: PGL/p-HBAD biosynthesis glycosyltransferase	28.3678
MRA_RS07410	MULTISPECIES: monooxygenase	28.3614
MRA_RS03420	MULTISPECIES: hypothetical protein	28.3313
MRA_RS02540	short-chain type oxidoreductase	28.289
MRA_RS14895	MULTISPECIES: antitoxin MazE	28.2455
MRA_RS18090	MULTISPECIES: TetR family transcriptional regulator	28.2315
MRA_RS15270	MULTISPECIES: ribonuclease	28.2149
MRA_RS10845	MULTISPECIES: hypothetical protein	28.2138
MRA_RS13775	adenine phosphoribosyltransferase	28.2119
MRA_RS20585	MULTISPECIES: membrane-anchored mycosin	28.2094
MRA_RS08675	MULTISPECIES: excinuclease ABC subunit A	28.2089
MRA_RS10600	MULTISPECIES: 3-alpha(or 20-beta)-hydroxysteroid dehydrogenase	28.1839
MRA_RS01315	MULTISPECIES: oxidoreductase	28.1684
MRA_RS07140	MULTISPECIES: hypothetical protein	28.1614
MRA_RS13390	MULTISPECIES: hypothetical protein	28.1581
MRA_RS12455	MULTISPECIES: DNA primase	28.1453
MRA_RS14550	MULTISPECIES: tRNA (N6-isopentenyl adenosine(37)-C2)-methylthiotransferase MiaB	28.1413
MRA_RS06655	MULTISPECIES: acyltransferase	28.1302
MRA_RS13135	MULTISPECIES: hypothetical protein	28.1157
MRA_RS19860	MULTISPECIES: hypothetical protein	28.1126
MRA_RS07945	MULTISPECIES: hypothetical protein	28.0868
MRA_RS14535	MULTISPECIES: hypothetical protein	28.0868
MRA_RS20670	MULTISPECIES: hypothetical protein	28.0692
MRA_RS12515	MULTISPECIES: PPE family protein PPE38	28.0616
MRA_RS08150	MULTISPECIES: monooxygenase	28.0475
MRA_RS13455	MULTISPECIES: holo-ACP synthase	28.0394
MRA_RS07715	MULTISPECIES: protoheme IX farnesyltransferase	28.0133
MRA_RS06615	MULTISPECIES: toxin RelE	28.0123
MRA_RS12700	MULTISPECIES: resuscitation-promoting factor RpfD	27.9697
MRA_RS09715	MULTISPECIES: haloalkane dehalogenase	27.9546
MRA_RS05060	MULTISPECIES: phosphoribosylglycinamide formyltransferase	27.947
MRA_RS20445	MULTISPECIES: TetR family transcriptional regulator	27.9296
MRA_RS01685	MULTISPECIES: glycerophosphoryl diester phosphodiesterase	27.9226
MRA_RS07255	sigma factor regulatory protein	27.9123
MRA_RS00355	membrane protein	27.9087
MRA_RS10485	MULTISPECIES: PE family protein	27.9006
MRA_RS15680	MULTISPECIES: trans-acting enoyl reductase	27.8798
MRA_RS09235	MULTISPECIES: serine/threonine protein kinase	27.874
MRA_RS08595	MULTISPECIES: cytochrome ubiquinol oxidase subunit I	27.865
MRA_RS07920	MULTISPECIES: membrane protein	27.8458
MRA_RS15935	MULTISPECIES: hypothetical protein	27.8445
MRA_RS04985	MULTISPECIES: sulfate transporter	27.8236
MRA_RS18660	enoyl-CoA hydratase	27.8087
MRA_RS02720	MULTISPECIES: acyltransferase	27.7522
MRA_RS05905	MULTISPECIES: exodeoxyribonuclease 7 large subunit	27.7439
MRA_RS18470	MULTISPECIES: membrane protein	27.7168
MRA_RS09620	MULTISPECIES: C-5 sterol desaturase	27.6945
MRA_RS17755	MULTISPECIES: homoserine O-acetyltransferase	27.6759
MRA_RS05135	MULTISPECIES: DUF5134 domain-containing protein	27.6472
MRA_RS02310	MULTISPECIES: hypothetical protein	27.6467
MRA_RS20180	MULTISPECIES: hypothetical protein	27.6271
MRA_RS13620	MULTISPECIES: Holliday junction resolvase RuvX	27.6137
MRA_RS11575	MULTISPECIES: hypothetical protein	27.6073
MRA_RS02830	hypothetical protein	27.5989
MRA_RS12940	MULTISPECIES: alkyl hydroperoxide reductase AhpD	27.5867
MRA_RS02625	pyrroline-5-carboxylate reductase	27.5781
MRA_RS03075	MULTISPECIES: transcriptional regulator	27.5748
MRA_RS09920	MULTISPECIES: hypothetical protein	27.559
MRA_RS15585	MULTISPECIES: polyketide synthase	27.5471
MRA_RS19240	MULTISPECIES: glycosyl transferase	27.5162
MRA_RS13335	MULTISPECIES: succinyl-CoA--3-ketoacid CoA transferase subunit B	27.4759
MRA_RS13175	MULTISPECIES: hypothetical protein	27.4213
MRA_RS17040	MULTISPECIES: hypothetical protein	27.4106
MRA_RS09195	MULTISPECIES: hypothetical protein	27.3707
MRA_RS01885	MULTISPECIES: adenylosuccinate synthetase	27.369
MRA_RS09925	MULTISPECIES: PPOX class F420-dependent enzyme	27.3659
MRA_RS06415	MULTISPECIES: long-chain-acyl-CoA synthetase	27.3418
MRA_RS15875	MULTISPECIES: 3-isopropylmalate dehydratase large subunit	27.3366
MRA_RS08835	MULTISPECIES: hypothetical protein	27.3321
MRA_RS04090	MULTISPECIES: hypothetical protein	27.2975
MRA_RS05690	MULTISPECIES: hypothetical protein	27.289
MRA_RS18875	MULTISPECIES: PPE family protein	27.2157
MRA_RS08140	MULTISPECIES: carboxymuconolactone decarboxylase family protein	27.2086
MRA_RS10780	hypothetical protein	27.1919
MRA_RS02225	metal cation transporting ATPase H	27.169
MRA_RS08510	MULTISPECIES: phosphoribosyl-AMP cyclohydrolase	27.1654
MRA_RS12705	MULTISPECIES: hypothetical protein	27.1278
MRA_RS02385	MULTISPECIES: enoyl-CoA hydratase	27.113
MRA_RS06595	MULTISPECIES: ribonuclease VapC33	27.052
MRA_RS20580	MULTISPECIES: type VII secretion protein EccE	27.0362
MRA_RS13545	MULTISPECIES: chorismate synthase	27.0269
MRA_RS07135	MULTISPECIES: membrane protein	27.0015
MRA_RS03085	MULTISPECIES: hypothetical protein	26.9903
MRA_RS05130	copper-translocating P-type ATPase	26.9874
MRA_RS00270	membrane protein	26.9821
MRA_RS11345	MULTISPECIES: hypothetical protein	26.975
MRA_RS13870	MULTISPECIES: ribonuclease VapC41	26.9602
MRA_RS06740	MULTISPECIES: hypothetical protein	26.9213
MRA_RS02695	MULTISPECIES: delta-aminolevulinic acid dehydratase	26.921
MRA_RS17005	MULTISPECIES: transcriptional regulator	26.9199
MRA_RS07800	MULTISPECIES: PE family protein	26.9013
MRA_RS13505	MULTISPECIES: hypothetical protein	26.8346
MRA_RS10685	MULTISPECIES: hypothetical protein	26.7835
MRA_RS17175	MULTISPECIES: GCN5-like N-acetyltransferase	26.7805
MRA_RS11100	MULTISPECIES: protein PafB	26.778
MRA_RS09740	MULTISPECIES: ribonuclease	26.7652
MRA_RS18990	MULTISPECIES: cysteine--tRNA ligase	26.7569
MRA_RS00700	MULTISPECIES: DUF1275 family protein	26.7122
MRA_RS11520	MULTISPECIES: geranylgeranyl pyrophosphate synthase	26.6848
MRA_RS00165	MULTISPECIES: ESX-1 secretion-associated protein	26.6733
MRA_RS03415	MULTISPECIES: alpha/beta hydrolase	26.6621
MRA_RS07235	MULTISPECIES: LLM class F420-dependent oxidoreductase	26.6601
MRA_RS10590	MULTISPECIES: hypothetical protein	26.6474
MRA_RS09640	MULTISPECIES: PE family protein	26.6451
MRA_RS15605	MULTISPECIES: doxorubicin resistance ABC transporter permease DrrC	26.5559
MRA_RS06135	MULTISPECIES: NAD-dependent deacylase	26.5212
MRA_RS08205	MULTISPECIES: ketoacyl reductase	26.4919
MRA_RS06075	MULTISPECIES: CAAX protease family protein	26.4317
MRA_RS00050	MULTISPECIES: hypothetical protein	26.4311
MRA_RS18565	MULTISPECIES: ABC transporter permease	26.4015
MRA_RS06785	MULTISPECIES: hypothetical protein	26.3962
MRA_RS17230	MULTISPECIES: hypothetical protein	26.387
MRA_RS19815	MULTISPECIES: PPE family protein PPE67, partial	26.3343
MRA_RS04170	MULTISPECIES: phosphoribosylformylglycinamidine synthase subunit PurQ	26.3136
MRA_RS01185	MULTISPECIES: diacylglycerol O-acyltransferase	26.2633
MRA_RS08885	MULTISPECIES: hypothetical protein	26.2394
MRA_RS03040	MULTISPECIES: hypothetical protein	26.2096
MRA_RS02705	MULTISPECIES: hypothetical protein	26.1955
MRA_RS19325	MULTISPECIES: hypothetical protein	26.194
MRA_RS10050	cyclase	26.1378
MRA_RS00830	MULTISPECIES: phosphotyrosine protein phosphatase	26.1372
MRA_RS13340	MULTISPECIES: succinyl-CoA--3-ketoacid CoA transferase subunit A	26.126
MRA_RS13700	MULTISPECIES: hypothetical protein	26.0221
MRA_RS12560	MULTISPECIES: decaprenyl diphosphate synthase	26.0207
MRA_RS10595	MULTISPECIES: hypothetical protein	26.0141
MRA_RS11860	MULTISPECIES: hypothetical protein	26.0135
MRA_RS14265	MULTISPECIES: hypothetical protein	25.9988
MRA_RS07450	MULTISPECIES: lysoplasmalogenase	25.9731
MRA_RS06545	hypothetical protein	25.9724
MRA_RS11580	MULTISPECIES: membrane protein	25.9597
MRA_RS08085	MULTISPECIES: hypothetical protein	25.9484
MRA_RS02410	MULTISPECIES: hypothetical protein	25.9338
MRA_RS01605	MULTISPECIES: TetR family transcriptional regulator	25.8835
MRA_RS02930	MULTISPECIES: demethylmenaquinone methyltransferase	25.8314
MRA_RS05800	MULTISPECIES: hypothetical protein	25.8294
MRA_RS08640	MULTISPECIES: dephospho-CoA kinase	25.824
MRA_RS06815	MULTISPECIES: adenylyl-sulfate kinase	25.8159
MRA_RS17505	MULTISPECIES: DUF1338 domain-containing protein	25.8153
MRA_RS13690	hypothetical protein	25.7984
MRA_RS11255	hypothetical protein	25.7821
MRA_RS06795	MULTISPECIES: peptide ABC transporter permease	25.7711
MRA_RS08065	MULTISPECIES: sugar transferase	25.7575
MRA_RS06395	MULTISPECIES: succinyl-diaminopimelate desuccinylase	25.7448
MRA_RS13895	MULTISPECIES: pyridoxamine 5\'-phosphate oxidase	25.7325
MRA_RS00660	elongation factor G-like protein	25.6594
MRA_RS20590	type VII secretion AAA-ATPase EccA	25.6389
MRA_RS08525	MULTISPECIES: anthranilate synthase component I	25.6332
MRA_RS08545	MULTISPECIES: tryptophan synthase subunit alpha	25.628
MRA_RS07635	MULTISPECIES: triose-phosphate isomerase	25.6229
MRA_RS17945	MULTISPECIES: diterpene synthase	25.5813
MRA_RS06435	MULTISPECIES: DNA-3-methyladenine glycosylase I	25.5565
MRA_RS12300	MULTISPECIES: hypothetical protein	25.5505
MRA_RS06270	MULTISPECIES: hypothetical protein	25.5392
MRA_RS10640	MULTISPECIES: antitoxin VapB15	25.5379
MRA_RS07000	MULTISPECIES: methylated-DNA--protein-cysteine methyltransferase	25.534
MRA_RS05340	methionine--tRNA ligase	25.5318
MRA_RS15570	polyketide synthase	25.5251
MRA_RS06150	pyridoxamine 5\'-phosphate oxidase	25.5035
MRA_RS06870	MULTISPECIES: threonine synthase	25.4508
MRA_RS00535	MULTISPECIES: taurine catabolism dioxygenase	25.4488
MRA_RS20655	hypothetical protein	25.4483
MRA_RS19540	MULTISPECIES: anti-sigma-F factor antagonist RsfB	25.4229
MRA_RS13920	MULTISPECIES: CDP-diacylglycerol--inositol 3-phosphatidyltransferase	25.3627
MRA_RS12790	MULTISPECIES: elongation factor 4	25.3096
MRA_RS03165	hypothetical protein	25.309
MRA_RS18020	cyclopropane mycolic acid synthase	25.2899
MRA_RS19105	MULTISPECIES: hypothetical protein	25.2784
MRA_RS09835	MULTISPECIES: molybdate-binding protein	25.2724
MRA_RS00670	MULTISPECIES: hypothetical protein	25.2265
MRA_RS18765	MULTISPECIES: hydratase	25.1986
MRA_RS19060	MULTISPECIES: hypothetical protein	25.1637
MRA_RS18195	PPE family protein PPE58	25.1612
MRA_RS13980	MULTISPECIES: universal stress protein	25.1549
MRA_RS07060	MULTISPECIES: alpha-1,4-glucan--maltose-1-phosphate maltosyltransferase	25.1476
MRA_RS12870	MULTISPECIES: glucosyl-3-phosphoglycerate phosphatase	25.0718
MRA_RS15575	polyketide synthase	25.014
MRA_RS12355	MULTISPECIES: ATP-binding protein ABCtransporter	25.0102
MRA_RS08025	MULTISPECIES: hypothetical protein	25.0044
MRA_RS15580	MULTISPECIES: polyketide synthase	24.9251
MRA_RS17050	DNA methyltransferase	24.9237
MRA_RS15735	MULTISPECIES: membrane protein	24.9032
MRA_RS13400	hypothetical protein	24.8854
[truncated: 1,951 more rows]
