# Supplementary material for: Integrated Multi-Omic Analysis of Mycobacterium tuberculosis H37Ra Redefines Virulence Attributes
Source: Front Microbiol. 2018 Jun 19;9:1314. doi: 10.3389/fmicb.2018.01314 (PMC6018540; doi:10.3389/fmicb.2018.01314)
Supplement: Supplementary Table 5 — (A) List of proteins and peptides identified by LC-MS/MS analysis Mycobacterium tuberculosis H37Ra strain. (B) Comparative analysis of the list of proteins identified in previous published data and data from this study [file Data_Sheet_5.xlsx]

## Sheet: A
Integrated multi-omic analysis of Mycobacterium tuberculosis H37Ra redefines virulence attributes
Supplementary Table 5 (A): List of proteins and peptides identified by LC-MS/MS analysis Mycobacterium tuberculosis H37Ra strain
Accession	Genesymbol	Description	Biological_Process	Molecular_Function	Subcellular_Localization	Coverage	#Peptides	#PSMs	#Unique_Peptides	#AAs	MW[KDa]	Calc.pI	iBAQ	Sequence	Protein Accessions	Modifications	Ions Score	XCorr	Missed Cleavages	Charge	DeltaScore	m/z[Da]	MH+[Da]	DeltaM[ppm]	Deltam/z[Da]	RT[min]
WP_003418028.1	MRA_RS18155	MULTISPECIES: molecular chaperone GroES [Mycobacterium]	protein folding	ATP binding	cytoplasm	100	20	5229	20	100	10.798	4.7	84222755774
														AKVNIKPLEDK	WP_003418028.1	1xAcetyl [N-Term]	41.25		1	2	1	627.875	1296.75	0.301375	0.000189074	20.7878
														MAKVNIKPLEDKILVQANEAETTTASGLVIPDTAK	WP_003418028.1	1xOxidation [M1]	51.49	4.15108	2	3	0.6843	1242.33	3725	-4.48784	-0.0055724	102.246
														AKVNIKPLEDKILVQANEAETTTASGLVIPDTAK	WP_003418028.1		60.34		2	4	1	895.247	3577.97	-0.633359	-0.000566535	77.0014
														DVLAVVSK	WP_003418028.1		48.14	2.34671	0	2	0.657	415.753	830.498	1.49597	0.000621199	72.8351
														EKPQEGTVVAVGPGR	WP_003418028.1		90.86	5.31105	0	2	0.7956	762.413	1523.82	0.909679	0.000693093	23.1405
														EKPQEGTVVAVGPGRWDEDGEK	WP_003418028.1		39.37	8.18041	1	3	0.6736	795.056	2383.15	0.997292	0.000792233	41.3954
														EKPQEGTVVAVGPGRWDEDGEKR	WP_003418028.1		25.57	6.97932	2	4	0.5558	635.568	2539.25	-0.670201	-0.000425452	35.6585
														ILVQANEAETTTASGLVIPDTAK	WP_003418028.1		97.15	6.05507	0	2	0.7709	1171.63	2342.24	0.40611	0.000475604	99.6416
														IPLDVAEGDTVIYSK	WP_003418028.1		110.01	5.41536	0	2	0.2247	810.423	1619.85	-8.57267	-0.00694323	64.1
														IPLDVAEGDTVIYSKYGGTEIK	WP_003418028.1		49.97	6.61325	1	3	0.6752	790.081	2368.23	0.623295	0.000492035	71.79
														RIPLDVAEGDTVIYSK	WP_003418028.1		121.44	6.03423	1	3	0.7514	592.656	1775.95	-0.389663	-0.000230674	99.7776
														RIPLDVAEGDTVIYSKYGGTEIK	WP_003418028.1		13.6	3.65856	2	4	0.6639	631.838	2524.33	-0.136314	-8.6e-05	62.8731
														VNIKPLEDK	WP_003418028.1		48.66	3.25379	0	2	0.5537	528.308	1055.61	0.00811764	4.28e-06	22.1615
														VNIKPLEDKILVQANEAETTTASGLVIPDTAK	WP_003418028.1		52.84	8.16471	1	4	0.6134	845.464	3378.84	-0.671683	-0.000567377	115.102
														WDEDGEK	WP_003418028.1		21.5	2.2909	0	2	0.8321	439.68	878.353	0.480641	0.000211086	11.1701
														WDEDGEKR	WP_003418028.1		39.75	2.42972	1	2	0.9533	517.731	1034.45	0.136585	7.06e-05	113.656
														WDEDGEKRIPLDVAEGDTVIYSK	WP_003418028.1		35.43	10.2448	2	4	0.663	659.578	2635.29	0.506999	0.000334022	63.3715
														YGGTEIKYNGEEYLILSAR	WP_003418028.1		18.93	4.30437	1	3	0.7273	726.036	2176.09	0.393053	0.000285107	66.6458
														YGGTEIKYNGEEYLILSARDVLAVVSK	WP_003418028.1		2.05	2.03813	2	4	0.3529	747.648	2987.57	-0.251679	-0.000187978	99.6725
														YNGEEYLILSAR	WP_003418028.1		93.55	4.50731	0	2	0.9162	714.362	1427.72	0.227142	0.000162147	119.971
WP_003407240.1	MRA_RS07385	MULTISPECIES: hypothetical protein [Mycobacterium]	-	-	-	80	20	1892	20	105	11.499	10.07	42535454875
														ALPQLTDEQR	WP_003407240.1	1xAcetyl [N-Term]	56.9		0	2	1	606.815	1212.62	0.186358	0.000112991	62.3493
														MALPQLTDEQR	WP_003407240.1	1xAcetyl [N-Term]	48.88	2.95047	0	2	0.5356	672.336	1343.66	1.6536	0.00111094	45.1525
														MKVSALLEALPK	WP_003407240.1	1xOxidation [M1]	47.37	3.7656	1	2	0.6828	650.389	1315.77	0.159537	0.000103681	69.6348
														AQEIMTELEIAPTR	WP_003407240.1	1xOxidation [M5]	91.37	4.96966	0	2	0.731	809.413	1617.82	1.65067	0.00133524	54.3715
														AQEIMTELEIAPTRR	WP_003407240.1	1xOxidation [M5]	37.23	5.03046	1	2	0.6978	879.463	1773.92	-1.81105	-0.00159184	55.3078
														VKAQEIMTELEIAPTR	WP_003407240.1	1xOxidation [M7]	46.98	3.19627	1	3	0.6345	610.333	1844.98	0.415606	0.000253379	81.3275
														VKAQEIMTELEIAPTRR	WP_003407240.1	1xOxidation [M7]	24.5	5.08577	2	4	0.5487	497.027	2001.08	0.0194264	9.64e-06	55.372
														AAALEKAAAAR	WP_003407240.1		42.58	3.60607	1	2	0.6898	521.804	1042.6	0.137211	7.15e-05	11.3862
														ALLEKFGSA	WP_003407240.1		13.65	2.02041	1	2	0.6683	468.263	935.52	-0.672362	-0.000314504	46.2195
														ALPQLTDEQRAAALEK	WP_003407240.1		39.72		1	2	1	877.476	1753.94	0.402412	0.000352904	51.3846
														ALPQLTDEQRAAALEKAAAAR	WP_003407240.1		21.32		2	4	1	549.304	2194.19	0.395961	0.000217204	52.4873
														DAESDEVLGK	WP_003407240.1		59.68	2.96502	0	2	0.798	531.751	1062.49	0.192957	0.000102508	118.605
														DAESDEVLGKMK	WP_003407240.1		6.88	2.14268	1	3	0.6308	441.215	1321.63	-0.255553	-0.000112582	39.3669
														GGTNLTQVLK	WP_003407240.1		63.76	3.42522	0	2	0.4713	515.798	1030.59	0.023207	1.2e-05	37.0037
														GGTNLTQVLKDAESDEVLGK	WP_003407240.1		93.47	7.7577	1	3	0.5725	692.027	2074.07	-0.292437	-0.000202178	74.8763
														GGTNLTQVLKDAESDEVLGKMK	WP_003407240.1			2.89302	2	4	0.1834	584.055	2333.2	-0.898055	-0.000523836	70.5683
														RGGTNLTQVLK	WP_003407240.1		50.73	3.60892	1	2	0.5245	593.849	1186.69	0.0920594	5.46e-05	30.7795
														RGGTNLTQVLKDAESDEVLGK	WP_003407240.1		24.73	7.43072	2	4	0.6151	558.297	2230.17	-0.540784	-0.00030151	68.4252
														VSALLEALPK	WP_003407240.1		64.91	3.50053	0	2	0.5496	520.821	1040.64	0.619935	0.000322563	71.1319
														VSALLEALPKVGK	WP_003407240.1		31.15	4.04764	1	3	0.7037	442.278	1324.82	-0.28	-0.00012365	61.4668
WP_003411565.1	MRA_RS11915	MULTISPECIES: meromycolate extension acyl carrier protein [Mycobacterium tuberculosis complex]	-	ACP phosphopantetheine attachment site binding involved in fatty acid biosynthetic process	cytoplasm	53.0435	8	1153	8	115	12.516	4.09	33184091768
														AKIESENPDAVANVQAR	WP_003411565.1		102.2	5.91746	1	2	0.7552	906.468	1811.92	2.15195	0.00194959	37.8391
														AKIESENPDAVANVQARLEAESK	WP_003411565.1		44.82	7.24065	2	4	0.6367	618.071	2469.26	1.77364	0.00109489	50.6465
														IESENPDAVANVQAR	WP_003411565.1		111.54	5.13759	0	2	0.7449	806.901	1612.79	1.28023	0.00103238	39.7656
														IPDEDLAGLR	WP_003411565.1		80.16	3.4558	0	2	0.5777	549.793	1098.58	0.0572384	3.14e-05	49.2251
														LEEENPEAAQALR	WP_003411565.1		99.87	4.76498	0	2	0.7865	735.366	1469.72	0.66991	0.000492291	36.4366
														TVGDVVAYIQK	WP_003411565.1		69.61	3.50026	0	2	0.6047	596.832	1192.66	0.254719	0.000151896	55.3355
														TVGDVVAYIQKLEEENPEAAQALR	WP_003411565.1		64.53	7.21682	1	2	0.8153	1322.19	2643.36	1.16929	0.00154543	106.061
														YGVKIPDEDLAGLR	WP_003411565.1		77.16	4.4954	1	3	0.6327	515.947	1545.83	-0.165469	-8.53e-05	63.5692
WP_003415107.1	MRA_RS15865	MULTISPECIES: DNA-binding protein HU homolog [Mycobacterium tuberculosis complex]	chromosome condensation	DNA binding	-	47.1963	17	3458	17	214	22.174	11.94	29984076714
														MNKAELIDVLTQK	WP_003415107.1	1xAcetyl [N-Term]	34.49	4.35785	1	2	0.7434	751.916	1544.84	-0.119708	-9e-05	63.2863
														AELIDVLTQK	WP_003415107.1		68.75	3.4959	0	2	0.7755	565.327	1129.65	-0.348656	-0.000196929	119.895
														AELIDVLTQKLGSDR	WP_003415107.1		64.76	5.25852	1	3	0.6224	553.309	1657.91	0.352478	0.000194793	73.155
														AELIDVLTQKLGSDRR	WP_003415107.1		26.25	5.62892	2	4	0.3819	454.259	1814.01	0.0926011	4.2e-05	63.1465
														AVHKGDSVTITGFGVFEQR	WP_003415107.1		95.74	7.01	1	3	0.5721	683.357	2048.06	0.853822	0.000582892	55.1722
														AVVSGAQRLPAEGPAVK	WP_003415107.1		28.25	6.56797	1	2	0.6804	825.469	1649.93	-1.21674	-0.00100377	31.7658
														AVVSGAQRLPAEGPAVKR	WP_003415107.1		17.88	4.96365	2	3	0.5726	602.683	1806.03	-0.0241273	-1.45e-05	27.4675
														GDSVTITGFGVFEQR	WP_003415107.1		104.87	4.81851	0	2	0.6538	806.902	1612.8	0.375391	0.000302715	85.0106
														LPAEGPAVK	WP_003415107.1		41.32	2.95244	0	2	0.8778	441.258	881.509	-0.0148361	-6.54e-06	19.1358
														LPAEGPAVKR	WP_003415107.1		32.8	2.93566	1	2	0.8046	519.309	1037.61	0.0696321	3.61e-05	17.6273
														NKAELIDVLTQK	WP_003415107.1		39.93		1	3	1	457.933	1371.78	-0.127634	-5.84e-05	49.0882
														QATAAVENVVDTIVR	WP_003415107.1		108.72	5.36697	0	3	0.5614	529.29	1585.85	0.727316	0.000384473	77.3027
														RGVGASAAK	WP_003415107.1		46.81	2.82835	1	2	0.9362	408.738	816.469	1.03239	0.000421458	7.58283
														RQATAAVENVVDTIVR	WP_003415107.1		113.04	7.0601	1	3	0.4715	581.323	1741.96	0.220588	0.000128085	67.4721
														TGETVKVKPTSVPAFRPGAQFK	WP_003415107.1		18.55	7.42487	1	5	0.5485	469.865	2345.3	-0.354173	-0.000166128	38.6091
														VKPTSVPAFRPGAQFK	WP_003415107.1		43.91	5.10121	0	2	0.6565	865.492	1729.97	0.975476	0.000843774	36.2981
														VKPTSVPAFRPGAQFKAVVSGAQR	WP_003415107.1		18.06	5.16709	1	4	0.6515	625.355	2498.4	0.0129673	8.1e-06	45.9407
WP_003399940.1	MRA_RS20540	MULTISPECIES: ESAT-6-like protein EsxB [Mycobacterium tuberculosis complex]	-	-	-	99	12	1405	12	100	10.787	4.67	16579674071
														ADEEQQQALSSQMGF	WP_003399940.1	1xOxidation [M13]	39.11	4.45197	0	2	1	842.86	1684.71	0.395749	0.000333361	49.2029
														AEMKTDAATLAQEAGNFER	WP_003399940.1	1xOxidation [M3]	62.06		1	2	1	1034.98	2068.96	-1.0194	-0.00105455	54.9713
														FQEAANK	WP_003399940.1		7.55	2.12545	0	2	0.6556	404.203	807.4	-0.781664	-0.000315558	8.34646
														FQEAANKQKQELDEISTNIR	WP_003399940.1		33.8	7.20939	2	3	0.7326	788.072	2362.2	1.06531	0.000838822	45.8284
														GAAGTAAQAAVVR	WP_003399940.1		83.91	4.74541	0	2	0.5145	571.817	1142.63	-0.564494	-0.000322503	21.108
														ISGDLKTQIDQVESTAGSLQGQWR	WP_003399940.1		98.91	6.75589	1	3	0.7143	873.112	2617.32	-0.281624	-0.0002457	89.9726
														QAGVQYSR	WP_003399940.1		56.89	3.19802	0	2	0.5608	454.733	908.458	0.43326	0.000196799	11.2902
														QAGVQYSRADEEQQQALSSQMGF	WP_003399940.1		25.3	4.41224	1	2	0.9433	1279.58	2558.16	-0.606218	-0.000775401	66.7479
														QELDEISTNIR	WP_003399940.1		53.06	4.30174	0	2	0.5372	659.337	1317.66	1.29069	0.000850347	45.2094
														QKQELDEISTNIR	WP_003399940.1		69.09	4.922	1	2	0.6511	787.413	1573.82	0.785647	0.000618233	36.0763
														TDAATLAQEAGNFER	WP_003399940.1		79.22	5.32542	0	2	0.8373	797.379	1593.75	0.429679	0.000342401	63.5659
														TQIDQVESTAGSLQGQWR	WP_003399940.1		116.32	6.64783	0	3	0.5805	668.665	2003.98	1.2259	0.000818893	107.524
WP_003402236.1	MRA_RS02305	MULTISPECIES: molecular chaperone GroEL [Mycobacterium tuberculosis complex]	protein refolding	ATP binding	cytoplasm	94.8148	67	5649	66	540	56.692	4.92	12201099221
														AMLQDMAILTGGQVISEEVGLTLENADLSLLGK	WP_003402236.1	1xOxidation [M]	54.88	5.09861	0	4	0.0373	862.2	3445.78	-0.717812	-0.000618356	106.814
														EKASVPGGGDMGGMDF	WP_003402236.1	1xOxidation [M]	15.54	3.00192	1	2	0.23	785.829	1570.65	-0.186486	-0.000146453	46.4204
														ASVPGGGDMGGMDF	WP_003402236.1	1xOxidation [M12]	2.6	2.57262	0	2	0.2143	657.26	1313.51	-0.422011	-0.000277159	58.0643
														EQIAATAAISAGDQSIGDLIAEAMDK	WP_003402236.1	1xOxidation [M24]	19.34	3.32316	0	3	0.5955	863.76	2605.27	-2.1542	-0.00185927	114.926
														AAVEEGIVAGGGVTLLQAAPTLDELK	WP_003402236.1		85.67	7.15866	0	3	0.5438	841.462	2522.37	0.282385	0.000237426	102.832
														AAVEEGIVAGGGVTLLQAAPTLDELKLEGDEATGANIVK	WP_003402236.1		70.46	11.1846	1	5	0.4871	764.81	3820.02	0.0285149	2.18e-05	108.754
														AGAATEVELK	WP_003402236.1		64	4.02145	0	2	0.4242	494.77	988.531	1.21459	0.00060033	40.0018
														AGAATEVELKER	WP_003402236.1		80.5	4.68495	1	2	0.7375	637.341	1273.67	0.250422	0.000159478	24.3969
														AGAATEVELKERK	WP_003402236.1		29.17	5.4244	2	3	0.5277	467.928	1401.77	0.288782	0.000134935	25.0547
														AKTIAYDEEAR	WP_003402236.1		41.12		1	2	1	633.82	1266.63	0.222463	0.000140889	18.2752
														AKTIAYDEEARR	WP_003402236.1		34.07		2	3	1	474.916	1422.73	-0.30912	-0.000146599	16.7228
														APGFGDRR	WP_003402236.1		8.57	2.20615	1	2	0.2353	438.228	875.448	-0.204849	-8.97e-05	9.19641
														AVEKVTETLLK	WP_003402236.1		12.08	4.34671	1	2	0.7012	615.869	1230.73	0.408822	0.000251575	110.247
														AVEKVTETLLKGAK	WP_003402236.1		30.4	4.64415	2	3	0.5991	496.299	1486.88	-0.0444403	-2.2e-05	34.5914
														DETTIVEGAGDTDAIAGR	WP_003402236.1		78.13	4.58227	0	2	0.7837	895.922	1790.84	-2.32809	-0.00208462	63.9313
														DLLPLLEK	WP_003402236.1		34.72	2.23003	0	2	0.7796	470.789	940.571	-0.413897	-0.00019465	73.1804
														EIELEDPYEK	WP_003402236.1		45.51	2.85329	0	2	0.768	632.801	1264.59	0.440332	0.000278421	115.955
														EIELEDPYEKIGAELVK	WP_003402236.1		78.48	5.51223	1	2	0.762	988.017	1975.03	-0.489084	-0.000482977	80.9603
														EVAKKTDDVAGDGTTTATVLAQALVR	WP_003402236.1		74.22	5.91334	2	3	0.7411	877.474	2630.4	2.5141	0.00220436	68.6118
														FDKGYISGYFVTDPER	WP_003402236.1		13.19	5.08462	1	2	0.6529	947.452	1893.9	-2.3064	-0.00218405	65.3817
														FDKGYISGYFVTDPERQEAVLEDPYILLVSSK	WP_003402236.1		46.94	9.02051	2	4	0.7818	920.47	3678.86	0.275965	0.000253809	106.01
														GIEKAVEKVTETLLK	WP_003402236.1		54.4	6.7036	2	3	0.4731	553.329	1657.97	-0.0978581	-5.41e-05	86.0881
														GLNALADAVK	WP_003402236.1		70.51	3.4387	0	2	0.7364	486.28	971.552	0.0291203	1.41e-05	116.075
														GLNALADAVKVTLGPK	WP_003402236.1		80.52	6.28615	1	3	0.7113	522.979	1566.92	0.228548	0.000119372	105.161
														GYISGYFVTDPER	WP_003402236.1		74.12	4.08351	0	2	0.813	752.359	1503.71	-0.542586	-0.000407946	72.9257
														GYISGYFVTDPERQEAVLEDPYILLVSSK	WP_003402236.1		6.5	3.72897	1	3	0.5979	1096.89	3288.67	-1.63223	-0.00178928	101.348
														HRIEDAVR	WP_003402236.1		39.06	3.26185	1	2	0.5049	498.273	995.538	0.460296	0.000229121	8.7915
														HRIEDAVRNAK	WP_003402236.1		2.08	2.69746	2	3	0.2778	436.909	1308.71	-0.23223	-0.000101308	11.61
														IGAELVKEVAK	WP_003402236.1		73.91	4.43264	1	2	0.553	578.851	1156.69	0.149698	8.66e-05	44.5027
														KHRIEDAVR	WP_003402236.1		25.34	3.66797	2	2	0.5623	562.32	1123.63	-0.29144	-0.000163736	10.6976
														KTDDVAGDGTTTATVLAQALVR	WP_003402236.1		110.64	7.57777	1	3	0.7036	735.057	2203.16	-0.331603	-0.000243525	70.174
														KVVVTKDETTIVEGAGDTDAIAGR	WP_003402236.1		103.21	7.69361	2	4	0.6299	612.076	2445.28	0.390946	0.000238993	47.4251
														KWGAPTITNDGVSIAK	WP_003402236.1		81.72	6.97568	1	2	0.8132	829.449	1657.89	0.367323	0.00030449	51.5657
														LAGGVAVIK	WP_003402236.1; WP_003418021.1		49.81	3.00295	0	2	0.3321	414.271	827.535	-0.609459	-0.000252174	109.663
														LEGDEATGANIVK	WP_003402236.1		89.4	4.22635	0	2	0.5842	658.838	1316.67	-0.926035	-0.000609641	33.1807
														NLPAGHGLNAQTGVYEDLLAAGVADPVK	WP_003402236.1		80.75	7.71987	0	3	0.7194	930.819	2790.44	0.622931	0.000579418	78.5146
														NLPAGHGLNAQTGVYEDLLAAGVADPVKVTR	WP_003402236.1		88.97	8.29919	1	4	0.6671	787.42	3146.66	-0.0659229	-5.19e-05	81.5731
														NVAAGANPLGLK	WP_003402236.1		67.78	3.75545	0	2	0.6381	562.825	1124.64	0.131947	7.42e-05	43.3013
														NVAAGANPLGLKR	WP_003402236.1		53.95	4.67795	1	2	0.6718	640.876	1280.74	0.468426	0.000299967	33.551
														NVVLEKK	WP_003402236.1		8.3	1.99669	1	2	0.6303	415.261	829.514	0.255066	0.00010579	8.92117
														NVVLEKKWGAPTITNDGVSIAK	WP_003402236.1		26	3.92534	2	3	0.743	780.768	2340.29	-0.531281	-0.000414451	57.3424
														QEAVLEDPYILLVSSK	WP_003402236.1		67.64	5.43046	0	2	0.7587	902.49	1803.97	-0.774486	-0.000698576	86.0622
														QEIENSDSDYDR	WP_003402236.1		93.26	4.38603	0	2	0.8401	735.804	1470.6	1.92749	0.00141728	20.8628
														QEIENSDSDYDREK	WP_003402236.1		72.04	5.81442	1	2	0.9601	864.371	1727.74	0.0255893	2.21e-05	17.5413
														QEIENSDSDYDREKLQER	WP_003402236.1		31.55	5.63014	2	3	0.6519	752.011	2254.02	-0.947146	-0.000711629	36.7961
														QIAFNSGLEPGVVAEK	WP_003402236.1		79.27	5.54469	0	2	0.7604	829.941	1658.87	0.436603	0.000362135	63.5617
														QIAFNSGLEPGVVAEKVR	WP_003402236.1		30.46	6.117	1	3	0.6288	638.686	1914.04	-0.88804	-0.000566583	60.2019
														SALQNAASIAGLFLTTEAVVADKPEK	WP_003402236.1		106.5	8.98874	0	4	0.5406	661.861	2644.42	0.411029	0.000271733	107.619
														SALQNAASIAGLFLTTEAVVADKPEKEK	WP_003402236.1		55.57	10.859	1	4	0.535	726.145	2901.56	0.00192009	1.39e-06	103.85
														SVAVKAPGFGDR	WP_003402236.1		40.86	3.67993	1	3	0.3777	401.888	1203.65	0.936101	0.000375579	37.1695
														SVAVKAPGFGDRR	WP_003402236.1		26.9	4.0186	2	3	0.4259	453.921	1359.75	-0.275675	-0.000124949	26.1983
														TDDVAGDGTTTATVLAQALVR	WP_003402236.1		121.61	6.28457	0	3	0.7528	692.358	2075.06	-0.767596	-0.000530936	108.766
														TIAYDEEAR	WP_003402236.1		72.76	2.99661	0	2	0.6751	534.254	1067.5	-0.425303	-0.000227006	21.8994
														TIAYDEEARR	WP_003402236.1		30.56	3.05234	1	3	0.5207	408.539	1223.6	0.111695	4.56e-05	19.2759
														VALEAPLK	WP_003402236.1		67.17	2.70367	0	2	0.7686	420.763	840.519	0.0454329	1.91e-05	35.6222
														VALEAPLKQIAFNSGLEPGVVAEK	WP_003402236.1		5.43	6.94901	1	2	0.8172	1240.69	2480.38	-1.91877	-0.00237964	83.2121
														VALEAPLKQIAFNSGLEPGVVAEKVR	WP_003402236.1		59.5	6.97929	2	4	0.6325	684.641	2735.55	-1.91684	-0.0013109	79.8415
														VAQIRQEIENSDSDYDREK	WP_003402236.1		15.16	9.32296	2	3	0.7866	765.7	2295.08	0.874974	0.00066938	33.4456
														VGNEGVITVEESNTFGLQLELTEGMR	WP_003402236.1		36.32	4.19796	0	3	0.7619	941.467	2822.39	-0.387552	-0.000364608	114.57
														VIGAGKPLLIIAEDVEGEALSTLVVNK	WP_003402236.1		33	7.11992	0	3	0.6661	916.864	2748.58	0.30917	0.000283259	107.429
														VRNLPAGHGLNAQTGVYEDLLAAGVADPVK	WP_003402236.1		38.71	7.00954	1	4	0.6377	762.157	3045.61	-1.16706	-0.000888604	81.9237
														VRNLPAGHGLNAQTGVYEDLLAAGVADPVKVTR	WP_003402236.1		58.98	10.0489	2	5	0.7333	681.171	3401.83	-0.737658	-0.000501877	76.0655
														VSTVKDLLPLLEK	WP_003402236.1		41	5.68073	1	2	0.5697	727.945	1454.88	-0.0819183	-5.96e-05	74.3318
														VTETLLK	WP_003402236.1		33.17	2.17816	0	2	0.4293	402.247	803.487	-0.157612	-6.33e-05	30.1209
														VVVTKDETTIVEGAGDTDAIAGR	WP_003402236.1		96.99	6.11503	1	2	0.8131	1159.1	2317.19	0.578863	0.000670667	54.4046
														WGAPTITNDGVSIAK	WP_003402236.1		94.92	4.83463	0	2	0.6639	765.402	1529.8	0.153633	0.000117513	63.5633
														WGAPTITNDGVSIAKEIELEDPYEKIGAELVK	WP_003402236.1		60.03	9.7557	2	4	0.7039	872.209	3485.81	2.19073	0.00190912	103.986
WP_003402339.1	MRA_RS02495	MULTISPECIES: heparin-binding hemagglutinin [Mycobacterium tuberculosis complex]	pathogenesis	identical protein binding	cell surface	69.8492	19	1097	19	199	21.522	9.19	10584677921
														AAEGYLEAATSR	WP_003402339.1		81.13	4.45925	0	2	0.7783	619.805	1238.6	0.662182	0.00041009	40.6755
														AEGYVDQAVELTQEALGTVASQTR	WP_003402339.1		87.43	6.64686	0	3	0.6065	846.089	2536.25	0.0185979	1.57e-05	93.6156
														AENSNIDDIK	WP_003402339.1		68.72		0	2	0.971	559.77	1118.53	0.644383	0.000360382	19.6431
														AENSNIDDIKAPLLAALGAADLALATVNELITNLR	WP_003402339.1		14.24		1	3	1	1201.99	3603.96	-0.647386	-0.000777718	106.954
														APLLAALGAADLALATVNELITNLR	WP_003402339.1		116.33	8.16197	0	3	0.8519	835.487	2504.44	0.132397	0.000110527	110.485
														EKFTAEELR	WP_003402339.1		38.45	3.19655	1	2	0.5805	561.793	1122.58	-0.161467	-9.06e-05	23.1644
														EKFTAEELRK	WP_003402339.1		42.42	3.54948	2	3	0.5098	417.563	1250.67	-0.0518862	-2.16e-05	17.5411
														FTAEELR	WP_003402339.1		42.7	2.39993	0	2	0.4648	433.224	865.441	-0.0883498	-3.82e-05	29.4338
														FTAEELRK	WP_003402339.1		28.18	2.55695	1	2	0.5511	497.272	993.536	0.606589	0.000301334	19.4623
														KAAEGYLEAATSR	WP_003402339.1		99.9	5.70903	1	2	0.7888	683.852	1366.7	0.873738	0.000597067	32.4311
														LQEDLPEQLTELR	WP_003402339.1		74.46	4.75559	0	2	0.6209	792.417	1583.83	-0.594367	-0.000470688	70.4914
														LQEDLPEQLTELREK	WP_003402339.1		40.47	5.83773	1	2	0.5872	920.986	1840.97	-0.435659	-0.000401016	62.1489
														LRSQQSFEEVSAR	WP_003402339.1		59.38	5.40387	1	2	0.666	768.892	1536.78	-0.449093	-0.000345078	24.6323
														LTKLQEDLPEQLTELR	WP_003402339.1		23.15	4.70817	1	3	0.5265	642.69	1926.05	0.254039	0.000163097	86.8877
														LVGIELPK	WP_003402339.1		67.59	2.90739	0	2	0.586	434.779	868.55	-0.0840112	-3.65e-05	52.8919
														SQQSFEEVSAR	WP_003402339.1		80.5	3.57471	0	2	0.9206	634.299	1267.59	-0.163813	-0.000103824	26.7299
														SRVEESR	WP_003402339.1		40.5	2.67059	1	2	0.3146	431.723	862.438	0.0126319	5.45e-06	6.89824
														YNELVER	WP_003402339.1		50.94	2.59541	0	2	0.5853	461.735	922.463	-0.12663	-5.84e-05	22.1395
														YNELVERGEAALER	WP_003402339.1		35.47	4.45935	1	2	0.5797	824.918	1648.83	-0.159598	-0.000131575	56.9856
WP_003399963.1	MRA_RS20545	MULTISPECIES: hypothetical protein [Mycobacterium tuberculosis complex]	-	-	-	93.6842	4	1207	4	95	9.898	4.51	8766182475
														TEQQWNFAGIEAAASAIQGNVTSIHSLLDEGK	WP_003399963.1	1xAcetyl [N-Term]	8.22		0	3	1	1143.23	3427.68	-0.52408	-0.000598792	111.108
														TISEAGQAMASTEGNVTGMFA	WP_003399963.1	1xOxidation [M]	36.5	5.38673	0	2	0.3512	1044.97	2088.92	1.25891	0.00131489	107.337
														LAAAWGGSGSEAYQGVQQK	WP_003399963.1		74.48	6.7346	0	2	0.7738	954.467	1907.92	1.53183	0.00146131	51.5632
														WDATATELNNALQNLAR	WP_003399963.1		110.54	6.05457	0	2	0.6952	950.98	1900.95	1.1849	0.00112622	92.6361
WP_003401885.1	MRA_RS01995	MULTISPECIES: calcium dodecin [Mycobacterium tuberculosis complex]	-	-	-	94.3662	8	503	8	71	7.961	8.56	8013491845
														MRPAQPR	WP_003401885.1	1xOxidation [M1]	16.83	1.66697	0	2	0.4381	428.234	871.457	-0.556805	-0.000238163	12.4605
														VIEQDMAVDSAGK	WP_003401885.1	1xOxidation [M6]	70.89	3.92619	0	2	0.815	689.83	1378.65	0.64278	0.000443085	27.9288
														VIEQDMAVDSAGKITYR	WP_003401885.1	1xOxidation [M6]	34.73	4.70378	1	2	0.7079	948.479	1911.95	-0.818836	-0.000776238	49.1458
														ARDSVDDIR	WP_003401885.1		41.15	3.38216	1	2	0.5842	523.765	1046.52	0.463294	0.000242424	12.316
														DSVDDIR	WP_003401885.1		54	2.2576	0	2	0.6372	410.196	819.384	-0.0285002	-1.17e-05	19.0133
														IKLEVSFK	WP_003401885.1		48.97	2.48764	1	2	0.3718	482.297	963.587	-0.143607	-6.92e-05	43.6189
														SVYKVIDIIGTSPTSWEQAAAEAVQR	WP_003401885.1		103.41		1	3	1	940.493	2819.46	2.54464	0.00239151	104.455
														VIDIIGTSPTSWEQAAAEAVQR	WP_003401885.1		102.22	6.12256	0	2	0.7071	1171.6	2342.2	-0.472716	-0.000553598	102.523
WP_003409456.1	MRA_RS09980	MULTISPECIES: diacylglycerol acyltransferase [Mycobacterium tuberculosis complex]	-	diacylglycerol O-acyltransferase activity	extracellular region	46.7692	12	1171	11	325	34.559	5.94	7345721928
														AGCQTYK	WP_003900759.1; WP_003409456.1	1xCarbamidomethyl [C3]	32.59	2.12904	0	2	0.6354	414.189	827.372	-0.129217	-5.35e-05	108.067
														AGCQTYKWETFLTSELPQWLSANR	WP_003409456.1	1xCarbamidomethyl [C3]	51.77	4.91564	1	3	0.7764	962.801	2886.39	0.202368	0.000194704	104.411
														LWVYCGNGTPNELGGANIPAEFLENFVR	WP_003409456.1	1xCarbamidomethyl [C5]	6.06	5.27465	0	3	0.7506	1046.51	3137.51	-0.0594404	-6.22e-05	106.559
														FQDAYNAAGGHNAVFNFPPNGTHSWEYWGAQLNAMK	WP_003409456.1	1xOxidation [M35]	19.27	6.76643	0	4	0.4439	1007.45	4026.8	-2.61477	-0.00263229	83.6749
														AADMWGPSSDPAWER	WP_003409456.1	1xOxidation [M4]	79.8	4.24066	0	2	0.8483	838.362	1691.71	-0.342902	-0.000287304	64.7249
														AADMWGPSSDPAWERNDPTQQIPK	WP_003409456.1	1xOxidation [M4]	8.28	4.60405	1	3	0.6109	905.083	2713.23	0.903252	0.00081691	68.0935
														DIKVQFQSGGNNSPAVYLLDGLR	WP_003409456.1		9.47	3.48976	1	3	0.2206	831.104	2491.29	0.889032	0.00073828	95.9282
														GDLQSSLGAG	WP_003409456.1		7.58	2.94551	0	2	0.3369	452.722	904.437	-0.260818	-0.000117947	48.4343
														NDPTQQIPK	WP_003409456.1		40.02	2.8395	0	2	0.8097	520.772	1040.54	0.289931	0.000150842	23.8911
														NDPTQQIPKLVANNTR	WP_003409456.1		37.16	4.4861	1	3	0.5434	603.658	1808.96	-0.403363	-0.000243223	44.4732
														VQFQSGGNNSPAVYLLDGLR	WP_003409456.1		142.73	5.85474	0	2	0.7761	1068.05	2135.09	-0.0252103	-2.69e-05	84.6645
														WETFLTSELPQWLSANR	WP_003409456.1		111.22	5.72913	0	2	0.6809	1039.52	2078.03	-0.322793	-0.000335388	104.79
WP_003901275.1	MRA_RS09905	MULTISPECIES: nitroreductase [Mycobacterium tuberculosis complex]	-	-	-	58.4	8	922	8	125	14.285	11.18	6562324722
														QLPMTMLETIGR	WP_003901275.1	1xOxidation [M]	55.16	3.27886	0	2	0.7236	695.366	1405.72	1.19948	0.000833472	115.769
														QLPMTMLETIGRK	WP_003901275.1	1xOxidation [M]	38.7	4.15719	1	3	0.623	506.611	1533.81	0.209819	0.000106156	66.2169
														AMGTDLLTIR	WP_003901275.1	1xOxidation [M2]	72.56	3.00438	0	2	0.6786	545.8	1106.59	-0.0467679	-2.55e-05	59.8613
														AMGTDLLTIRVDLD	WP_003901275.1	1xOxidation [M2]	61.4	3.61448	1	2	0.6708	766.903	1548.79	0.163318	0.000125167	97.5596
														VVDNQFWMVSEHGEHSDYVYNIK	WP_003901275.1	1xOxidation [M8]	51.02	8.26331	0	4	0.5554	699.824	2812.27	0.130042	9.09e-05	77.2005
														FVVNPIGR	WP_003901275.1		59.56	2.63972	0	2	0.5941	451.266	901.525	0.096036	4.33e-05	43.0697
														SGTAYLLPDDDPR	WP_003901275.1		74.96	3.55768	0	2	0.7331	710.341	1419.68	0.291178	0.000206689	51.3078
														SGTAYLLPDDDPRQR	WP_003901275.1		40.13	3.87939	1	3	0.6907	568.617	1703.83	1.01082	0.000574091	40.332
WP_003403584.1	MRA_RS03725	MULTISPECIES: 30S ribosomal protein S19 [Mycobacterium tuberculosis complex]	translation	rRNA binding	small ribosomal subunit	74.1935	14	668	14	93	10.797	10.48	6504686314
														HVPVFVTESMVGHK	WP_003403584.1	1xOxidation [M10]	45.09	4.35745	0	2	0.853	783.91	1582.8	1.42211	0.00111409	44.0556
														KHVPVFVTESMVGHK	WP_003403584.1	1xOxidation [M11]	42.79	5.54786	1	3	0.5463	570.971	1710.9	-0.865971	-0.000493863	25.7003
														GHIKDDRK	WP_003403584.1			1.03723	2	2	0.6923	484.767	968.527	0.509035	0.000246507	5.39211
														GPFVDEHLLK	WP_003403584.1		32.69	3.47575	0	2	0.8046	577.814	1154.62	0.188753	0.000108969	44.5639
														GPFVDEHLLKK	WP_003403584.1		34.43	4.03737	1	2	0.5891	641.861	1282.72	-0.585385	-0.000375441	42.9339
														KGPFVDEHLLK	WP_003403584.1		77.63	5.06642	1	2	0.6114	641.862	1282.72	1.03243	0.000662157	35.9692
														KGPFVDEHLLKK	WP_003403584.1		16.65	4.49513	2	3	0.6289	470.941	1410.81	-0.428121	-0.000201332	30.137
														KVDVQNEK	WP_003403584.1		54.23	3.58162	1	2	0.6257	480.261	959.516	-0.0251965	-1.21e-05	11.277
														LGEFAPTR	WP_003403584.1		50.97	2.71789	0	2	0.5592	445.74	890.473	0.373403	0.000166253	31.7667
														RSTIIPDFIGHTFAVHDGR	WP_003403584.1		45.28	7.21386	1	4	0.5502	535.533	2139.11	-0.171452	-9.17e-05	64.8597
														RSTIIPDFIGHTFAVHDGRK	WP_003403584.1		36.18	7.1628	2	5	0.5477	454.247	2267.2	1.23561	0.000560274	54.1056
														STIIPDFIGHTFAVHDGR	WP_003403584.1		63.38	6.58521	0	4	0.4078	496.508	1983.01	1.31097	0.000649918	69.7455
														STIIPDFIGHTFAVHDGRK	WP_003403584.1		58.02	6.8695	1	4	0.5024	528.531	2111.1	-0.615239	-0.000324708	66.3887
														VDVQNEK	WP_003403584.1		29.18	2.34847	0	2	0.65	416.214	831.421	-0.478856	-0.000199065	107.905
WP_003403667.1	MRA_RS03785	MULTISPECIES: 30S ribosomal protein S14 type Z [Mycobacterium tuberculosis complex]	translation	structural constituent of ribosome	ribosome	21.3115	1	137	1	61	6.821	10.74	6133354416
														EMAHAGELPGVQK	WP_003403667.1	1xOxidation [M2]	34.37	5.17144	0	2	0.8013	683.843	1382.67	-0.244736	-0.000167238	26.8318
WP_003419650.1	MRA_RS19330	MULTISPECIES: cold-shock protein [Mycobacterium]	transcription, DNA-templated	DNA binding	cytoplasm	77.6119	6	1279	6	67	7.366	5.26	6071061178
														GFGFIAPEDGSADVFVHYTEIQGTGFR	WP_003419650.1		3.09	7.63629	0	3	0.7408	973.132	2917.38	0.430981	0.000419112	107.397
														TLEENQK	WP_003419650.1		17.36	1.92116	0	2	0.375	431.219	861.431	-0.822914	-0.000354442	7.83448
														TLEENQKVEFEIGHSPK	WP_003419650.1		68.66	7.49994	1	3	0.7363	662.338	1985	0.289291	0.000191414	39.5264
														TLEENQKVEFEIGHSPKGPQATGVR	WP_003419650.1		14.55	7.15569	2	4	0.575	688.607	2751.41	0.308819	0.000212422	48.1866
														VEFEIGHSPK	WP_003419650.1		55.32	3.81302	0	2	0.749	571.796	1142.58	-0.0154354	-8.82e-06	30.6973
														VEFEIGHSPKGPQATGVR	WP_003419650.1		21.53	4.10675	1	3	0.5231	637.003	1908.99	0.838444	0.000533528	36.1951
WP_003403456.1	MRA_RS03605	MULTISPECIES: 30S ribosomal protein S7 [Mycobacterium tuberculosis complex]	translation	tRNA binding	small ribosomal subunit	71.1538	15	901	15	156	17.59	10.56	5646756864
														AFAHYRW	WP_003403456.1		16.28	2.11551	1	2	0.5755	475.736	950.463	1.38595	0.000658646	33.6892
														ALDNVKPALEVR	WP_003403456.1		73.6	4.51057	0	2	0.6667	662.883	1324.76	0.570166	0.000377666	37.0012
														DKTGTDPVITLK	WP_003403456.1		49.22	4.48478	1	2	0.7971	644.362	1287.72	0.318651	0.000205166	32.4307
														DKTGTDPVITLKR	WP_003403456.1		67.97	6.04895	2	2	0.7737	722.412	1443.82	0.343299	0.00024783	24.4182
														EKTMIER	WP_003403456.1		23.65	2.32674	1	2	0.4678	453.739	906.471	-0.300341	-0.000136125	19.9141
														IVYGALEQAR	WP_003403456.1		64.61	3.38967	0	2	0.616	560.311	1119.62	-0.141107	-7.9e-05	38.0876
														LANEILDASNGLGASVK	WP_003403456.1		84.3	6.03844	0	3	0.4371	557.969	1671.89	0.5222	0.00029102	66.0156
														LANEILDASNGLGASVKR	WP_003403456.1		71.6	6.68495	1	3	0.5436	610.002	1827.99	-1.24534	-0.000758824	54.1216
														RALDNVKPALEVR	WP_003403456.1		48.28	4.80193	1	2	0.5688	740.933	1480.86	-0.00934002	-6.92e-06	32.3738
														RPLVNDPVYGSQLVTQLVNK	WP_003403456.1		74.23	7.75402	0	3	0.7369	747.418	2240.24	-0.255207	-0.000190575	70.7784
														RVGGATYQVPVEVRPDR	WP_003403456.1		45.93	6.62965	1	3	0.6824	633.678	1899.02	-0.0718229	-4.55e-05	35.5932
														TGTDPVITLK	WP_003403456.1		69.57	3.58856	0	2	0.6902	522.8	1044.59	0.00171179	8.94e-07	37.2916
														TGTDPVITLKR	WP_003403456.1		63.92	3.95408	1	2	0.59	600.85	1200.69	-1.24911	-0.000749898	28.1802
														VGGATYQVPVEVRPDR	WP_003403456.1		30.35	5.88836	0	3	0.6113	581.645	1742.92	0.678222	0.000394029	44.0623
														WLVGYSR	WP_003403456.1		29.99	2.52143	0	2	0.6667	440.738	880.468	0.223212	9.83e-05	45.7168
WP_003404278.1	MRA_RS04305	MULTISPECIES: hypothetical protein [Mycobacterium tuberculosis complex]	-	-	-	92	6	721	6	100	10.159	4.61	5593682530
														ALSAAGNGDAVVQPSGAGIHEVDVK	WP_003404278.1		49.2	6.84623	0	3	0.425	788.072	2362.2	0.445187	0.00035054	48.8566
														FFAAPGSWTLR	WP_003404278.1		63.1	3.45132	0	2	0.785	626.827	1252.65	0.054186	3.39e-05	70.9994
														LLDSSDEFTAEVVASATGDFR	WP_003404278.1		140.79	5.93501	0	2	0.8523	1115.53	2230.05	-0.403961	-0.000450427	108.96
														QGLTLPASVDLEK	WP_003404278.1		61.55	4.41999	0	2	0.6946	685.88	1370.75	0.0289952	1.99e-05	71.7755
														QGLTLPASVDLEKETVITGR	WP_003404278.1		68.68	7.76134	1	3	0.5295	709.727	2127.17	0.740328	0.000524933	83.7052
														VVDGDGQAVGGAFVR	WP_003404278.1		113.77	5.02077	0	2	0.8085	723.87	1446.73	0.000619715	4.48e-07	45.8504
WP_003419513.1	MRA_RS19075	MULTISPECIES: nucleoid-associated protein [Mycobacterium tuberculosis complex]	-	-	-	68.75	8	409	8	112	12.091	10.08	5526028498
														GAIDREQSAAIR	WP_003419513.1		59.78	4.34188	1	2	0.5787	643.844	1286.68	0.238065	0.000153157	19.356
														GAIDREQSAAIREWAR	WP_003419513.1		5.66	4.23544	2	3	0.4292	610.318	1828.94	-1.00722	-0.000614049	50.9167
														GRGAIDREQSAAIR	WP_003419513.1		53.02	5.8962	2	3	0.5847	500.606	1499.8	0.286303	0.000143133	17.3328
														GRIPADVIDAYHAAT	WP_003419513.1		44.76	4.63306	1	3	0.7477	523.939	1569.8	-0.237113	-0.000124074	92.7618
														IPADVIDAYHAAT	WP_003419513.1		29.75	4.26377	0	2	0.604	678.844	1356.68	0.512192	0.00034744	69.1545
														KVTVTLVDDFDGSGAADETVEFGLDGVTYEIDLSTK	WP_003419513.1		29.15	3.46296	1	3	0.8497	1269.62	3806.84	-0.509455	-0.000646471	114.599
														NGHNVSTR	WP_003419513.1		38.17	2.80513	0	2	0.7438	442.72	884.433	0.106348	4.7e-05	6.16144
														VTVTLVDDFDGSGAADETVEFGLDGVTYEIDLSTK	WP_003419513.1		47.11	5.01135	0	3	0.7924	1226.92	3678.74	-1.06022	-0.00130009	114.347
WP_003406185.1	MRA_RS06275	MULTISPECIES: ferredoxin FdxC [Mycobacterium tuberculosis complex]	-	electron carrier activity	-	47.2222	8	487	8	108	11.831	4.07	4787468196
														TYTIAEPCVDIK	WP_003406185.1	1xCarbamidomethyl [C8]	46.96		0	2	1	705.353	1409.7	0.052824	3.72e-05	57.1915
														TYTIAEPCVDIKDK	WP_003406185.1	1xCarbamidomethyl [C8]	61.36		1	2	0.9836	826.914	1652.82	0.144522	0.000119434	45.334
														VGMTENDPQAVK	WP_003406185.1	1xOxidation [M3]	88.55	4.14651	0	2	0.8795	652.811	1304.62	0.145609	9.5e-05	15.3048
														VGMTENDPQAVKDLAPQSEDA	WP_003406185.1	1xOxidation [M3]	26.08	3.91473	1	2	0.8722	1108.01	2231.01	0.459481	0.000508879	56.8467
														ACIEECPVDCIYEGAR	WP_003406185.1	3xCarbamidomethyl [C2; C6; C10]	110.59	4.89895	0	2	1	971.414	1941.81	3.68096	0.00357386	65.9511
														DKACIEECPVDCIYEGAR	WP_003406185.1	3xCarbamidomethyl [C4; C8; C12]	82.92	6.56632	1	3	0.7674	728.984	2184.94	0.742547	0.000540806	56.4951
														TYTIAEPCVDIKDKACIEECPVDCIYEGAR	WP_003406185.1	4xCarbamidomethyl [C8; C16; C20; C24]	44.2		2	4	1	894.658	3575.62	-1.63677	-0.00146311	76.7655
														DLAPQSEDA	WP_003406185.1		0.7	1.75871	0	2	0.7941	473.212	945.416	-0.10696	-5.06e-05	98.319
WP_003400908.1	MRA_RS00705	MULTISPECIES: diacylglycerol acyltransferase [Mycobacterium tuberculosis complex]	-	-	integral component of membrane	39.7059	11	816	11	340	36.748	6.34	4543354150
														IWVYCGNGTPSDLGGDNIPAK	WP_003400908.1	1xCarbamidomethyl [C5]	98.09	5.6735	0	2	0.8338	1117.53	2234.05	-0.505312	-0.000564447	69.3138
														EMPAWLQANK	WP_003400908.1	1xOxidation [M2]	28.05	2.80134	0	2	0.5768	602.295	1203.58	-0.693838	-0.000417546	38.0082
														NDPMVQIPR	WP_003400908.1	1xOxidation [M4]	48.59	2.54314	0	2	0.7552	535.276	1085.54	-0.175892	-9.41e-05	40.9875
														RNDPMVQIPR	WP_003400908.1	1xOxidation [M5]	36.19	3.81785	1	2	0.5516	613.327	1241.64	0.0157264	9.64e-06	31.0361
														ADIQHVLNGATPPAAPAAPAA	WP_003400908.1		58.36	4.60254	0	2	0.7739	977.013	1953.02	-0.564335	-0.000551078	63.284
														DTYAADGGR	WP_003400908.1		37.26	2.45599	0	2	0.8272	463.204	925.401	-0.277199	-0.00012826	12.853
														FLEGLTLR	WP_003400908.1		42.97	2.64384	0	2	0.6776	474.779	948.551	0.0254072	1.21e-05	62.5452
														NGVFNFPPNGTHSWPYWNEQLVAMK	WP_003400908.1		10.22	4.68506	0	3	0.5416	978.466	2933.38	-0.0235319	-2.3e-05	92.1348
														TNQTFRDTYAADGGR	WP_003400908.1		60.98	5.2041	1	3	0.6096	558.26	1672.77	-0.375787	-0.000209535	24.1056
														VQFQGGGPHAVYLLDGLR	WP_003400908.1		142.52	6.6786	0	3	0.5957	643.011	1927.02	-0.0261314	-1.68e-05	70.0706
														WETFLTR	WP_003400908.1		31.47	2.5078	0	2	0.6042	476.748	952.489	0.0664626	3.17e-05	55.7771
WP_003403463.1	MRA_RS03615	MULTISPECIES: elongation factor Tu [Mycobacterium tuberculosis complex]	-	GTP binding	cytoplasm	90.1515	28	2558	28	396	43.566	5.45	4248635581
														NMITGAAQMDGAILVVAATDGPMPQTR	WP_003403463.1	1xOxidation [M]	76.75	7.50499	0	3	0.6603	910.453	2745.34	1.33286	0.00121261	108.557
														TTDVTGVVTLPEGTEMVMPGDNTNISVK	WP_003403463.1	1xOxidation [M]	39.95	7.18513	0	3	0.5471	969.144	2921.41	-0.276717	-0.000267992	107.877
														ADAVDDEELLELVEMEVR	WP_003403463.1	1xOxidation [M15]	29.13	2.47739	0	2	0.8436	1038	2090.98	-0.226041	-0.000234516	106.457
														LIQPVAMDEGLR	WP_003403463.1	1xOxidation [M7]	67.31	2.90942	0	2	0.7828	671.363	1357.71	0.115487	7.75e-05	119.41
														ETDKPFLMPVEDVFTITGR	WP_003403463.1	1xOxidation [M8]	35.01	4.87026	0	3	0.5402	737.704	2211.1	-1.68554	-0.0012423	83.8649
														TTVTGVEMFR	WP_003403463.1	1xOxidation [M8]	56.17	2.54546	0	2	0.5578	570.79	1156.57	0.154872	8.83e-05	116.633
														TTVTGVEMFRK	WP_003403463.1	1xOxidation [M8]	19.46	3.32189	1	2	0.7126	634.838	1284.66	1.10753	0.000702545	36.4227
														WVASVEELMNAVDESIPDPVR	WP_003403463.1	1xOxidation [M9]	68.05	4.08204	0	2	0.7328	1186.58	2372.14	-0.311193	-0.000369097	106.174
														AFDQIDNAPEER	WP_003403463.1		86.59	4.02035	0	2	0.7209	702.823	1404.64	0.0623468	4.38e-05	41.9099
														EHVLLAR	WP_003403463.1		27.55	2.86023	0	2	0.4774	419.251	837.494	-0.201168	-8.42e-05	14.6084
														ELLAAQEFDEDAPVVR	WP_003403463.1		115.42	5.2697	0	2	0.8058	901.452	1801.9	-0.211625	-0.000190663	72.1271
														FPDLNETK	WP_003403463.1		36.54	3.06851	0	2	0.5952	482.243	963.478	0.136446	6.57e-05	35.9087
														GITINIAHVEYQTDK	WP_003403463.1		37.58	4.6754	0	3	0.562	567.965	1701.88	-0.380309	-0.000215747	53.1389
														GITINIAHVEYQTDKR	WP_003403463.1		58.25	6.10103	1	3	0.6828	619.999	1857.98	-0.269581	-0.000166959	48.5663
														GQVVTKPGTTTPHTEFEGQVYILSK	WP_003403463.1		42.94	7.02513	0	3	0.7351	906.477	2717.41	1.12011	0.0010146	52.2015
														GQVVTKPGTTTPHTEFEGQVYILSKDEGGR	WP_003403463.1		21.81	8.78493	1	4	0.7065	808.662	3231.63	-0.898109	-0.000725588	53.0719
														GTVVTGRVER	WP_003403463.1		32.6	3.07909	1	2	0.2407	537.307	1073.61	0.0621556	3.34e-05	15.5662
														GVINVNEEVEIVGIRPSTTK	WP_003403463.1		64.1	6.54445	0	3	0.7698	718.731	2154.18	0.346569	0.000248857	114.234
														HTPFFNNYRPQFYFR	WP_003403463.1		25.01	5.55442	0	3	0.5354	678.665	2033.98	1.2486	0.000846542	68.2934
														HYAHVDAPGHADYIK	WP_003403463.1		38.83	7.08836	0	3	0.721	565.274	1693.81	0.222429	0.000125584	22.8988
														KLLDQGQAGDNVGLLLR	WP_003403463.1		125.88	6.72886	1	2	0.8097	905.512	1810.02	-0.408911	-0.000370068	64.116
														LLDQGQAGDNVGLLLR	WP_003403463.1		136.37	5.45298	0	2	0.7783	841.466	1681.92	0.716587	0.000602623	72.6739
														QVGVPYILVALNK	WP_003403463.1		66.09	4.54479	0	3	0.7275	471.954	1413.85	0.299686	0.000141237	81.3023
														TKPHVNIGTIGHVDHGK	WP_003403463.1		55.47	6.3401	0	4	0.4687	453.248	1809.97	-0.14473	-6.55e-05	18.2843
														TKPHVNIGTIGHVDHGKTTLTAAITK	WP_003403463.1		49.14	9.25732	1	4	0.5756	678.38	2710.5	-0.620767	-0.000420647	40.8912
														TTLTAAITK	WP_003403463.1		53.44	2.8985	0	2	0.6731	460.277	919.546	0.0127684	5.87e-06	28.739
														VLHDKFPDLNETK	WP_003403463.1		44.21	5.14382	1	2	0.7775	778.411	1555.81	1.46879	0.00114258	34.6406
														VSALKALEGDAK	WP_003403463.1		43.74	4.10968	1	2	0.601	601.344	1201.68	1.28585	0.00077259	37.1428
WP_003408085.1	MRA_RS08665	MULTISPECIES: universal stress protein [Mycobacterium tuberculosis complex]	response to stress	-	-	89.0411	14	821	14	146	15.303	5.83	4210482198
														TVVVGTDGSDSSMR	WP_003408085.1	1xOxidation [M13]	63.56	2.98925	0	2	0.7838	705.83	1426.65	0.480956	0.000339231	27.898
														AADILKDESYK	WP_003408085.1		65.93	4.41257	1	2	0.7872	626.824	1252.64	-0.246797	-0.000154574	28.3024
														AADILKDESYKVTGTAPIYEILHDAK	WP_003408085.1		72.22	9.84887	2	3	0.6455	954.503	2861.49	0.58366	0.000556713	81.0676
														AAQIAGADAK	WP_003408085.1		56.64	3.35758	0	2	0.5526	458.248	915.489	-0.326289	-0.000149357	15.605
														ADLLVVGNVGLSTIAGR	WP_003408085.1		61.15	5.50338	0	2	0.7237	827.98	1654.95	1.92427	0.00159229	98.3023
														AKVDVLIVHTT	WP_003408085.1		31.41	3.83971	1	2	0.7578	598.356	1195.7	-0.190539	-0.000113914	36.6459
														LIIASAYLPQHEDAR	WP_003408085.1		62	5.17462	0	3	0.715	566.306	1696.9	0.546274	0.000308991	54.1099
														LLGSVPANVSR	WP_003408085.1		50.83	3.57092	0	2	0.586	556.825	1112.64	0.352794	0.000196267	37.1203
														LLGSVPANVSRR	WP_003408085.1		2.78	3.1726	1	3	0.4543	423.586	1268.74	1.08765	0.000459981	31.317
														NVEERPIVGAPVDALVNLADEEK	WP_003408085.1		65.51	6.96584	0	3	0.5219	826.433	2477.29	-1.98178	-0.00163648	105.398
														NVEERPIVGAPVDALVNLADEEKADLLVVGNVGLSTIAGR	WP_003408085.1		50.45	10.651	1	4	0.6214	1029.06	4113.22	1.39561	0.00143511	106.37
														VDVLIVHTT	WP_003408085.1		38.77	2.79472	0	2	0.7089	498.79	996.572	0.0742337	3.7e-05	49.3393
														VTGTAPIYEILHDAK	WP_003408085.1		66.81	5.09186	0	3	0.6961	543.294	1627.87	-0.828741	-0.000449694	106.885
														VTGTAPIYEILHDAKER	WP_003408085.1		63.66	5.64294	1	2	0.7059	957.012	1913.01	2.12716	0.00203464	63.8824
WP_003410651.1	MRA_RS10920	MULTISPECIES: antitoxin [Mycobacterium tuberculosis complex]	-	-	-	45.4545	3	25	3	77	8.445	5.14	4141196890
														STSTTIR	WP_003410651.1	1xAcetyl [N-Term]	27.95		0	2	0.6071	404.216	807.421	4.26883	0.00172337	28.8382
														DEDREWEGTVGDGLG	WP_003410651.1		33.99	4.26505	1	2	0.7188	817.85	1634.69	0.0212165	1.73e-05	62.776
														EASHAETTTQAVRDEDREWEGTVGDGLG	WP_003410651.1		1.81	8.26625	2	3	0.9178	1006.12	3016.35	-2.06871	-0.00207998	59.9099
WP_003899057.1	MRA_RS09910	lactate dehydrogenase [Mycobacterium tuberculosis]	-	oxidoreductase activity	-	75.3623	32	3758	32	414	45.313	9.7	4120170119
														AAAAAGIPFSLSTLATCAIEDLVIAVPQGR	WP_003899057.1	1xCarbamidomethyl [C17]	91.16	6.37657	0	3	0.7762	995.202	2983.59	0.0470753	4.68e-05	108.068
														DVTTVCAGWNVLGQPTVLPFGIAPTGFTR	WP_003899057.1	1xCarbamidomethyl [C6]	59.69	6.0105	0	3	0.638	1025.53	3074.58	-1.0078	-0.00103285	108.895
														LLGVTCLEELSPR	WP_003899057.1	1xCarbamidomethyl [C6]	112.46	4.32261	0	2	0.7914	743.9	1486.79	-0.00539437	-4.01e-06	74.4533
														RVAAAGFDTMLVTVDVPVAGAR	WP_003899057.1	1xOxidation [M10]	65.25	6.71866	1	3	0.6446	739.401	2232.18	1.03907	0.000767588	107.801
														LMHTEGEIAGAR	WP_003899057.1	1xOxidation [M2]	59.01	4.60897	0	2	0.6706	642.822	1300.63	0.400642	0.00025734	21.2275
														NGMSIPPALTLR	WP_003899057.1	1xOxidation [M3]	42.9	3.22381	0	2	0.6881	635.353	1285.69	0.61153	0.000388229	77.0015
														TVLDAMGHPR	WP_003899057.1	1xOxidation [M6]	49.64	2.37357	0	2	0.802	548.782	1112.55	0.0193734	1.06e-05	27.1917
														WFQLYMWR	WP_003899057.1	1xOxidation [M6]	44.89	2.5055	0	2	0.674	615.3	1245.59	-0.390207	-0.000239898	88.9097
														AYLYGLMAGGEAGVNR	WP_003899057.1	1xOxidation [M7]	67.57	4.29415	0	2	0.7175	821.406	1657.8	-0.375685	-0.000308401	68.6336
														KWFQLYMWR	WP_003899057.1	1xOxidation [M7]	42.06	3.02369	1	2	0.6434	679.348	1373.68	1.45052	0.000984677	78.2489
														LRDVRNGMSIPPALTLR	WP_003899057.1	1xOxidation [M8]	11.96	2.64369	2	3	0.4735	642.357	1925.07	-9.41711	-0.00604288	70.3567
														VAAAGFDTMLVTVDVPVAGAR	WP_003899057.1	1xOxidation [M9]	72.68	5.48554	0	2	0.7566	1030.55	2076.08	0.490357	0.000505089	106.062
														AAFDYADGGAEDELSIAR	WP_003899057.1		94.12	5.52544	0	2	0.8298	935.926	1870.85	-0.575104	-0.000537965	69.6222
														AIEILQTGVIR	WP_003899057.1		73.25	3.68949	0	2	0.5984	606.869	1212.73	-0.539173	-0.000326936	60.393
														APVPFHLLPHVAR	WP_003899057.1		54.71	4.8805	0	3	0.6089	485.287	1453.84	2.07172	0.00100399	51.6397
														AVVDRGVDGIVLSNHGGR	WP_003899057.1		59.46	7.48969	1	3	0.7042	607.663	1820.97	0.971921	0.000589947	38.2462
														DIEFHPTILR	WP_003899057.1		43.65	3.30147	0	2	0.6677	620.838	1240.67	0.0457173	2.84e-05	54.9721
														DLAPLLQFNRPQFDTSK	WP_003899057.1		69.81	5.74252	0	3	0.6113	664.018	1990.04	0.0144308	9.57e-06	74.452
														DLAPLLQFNRPQFDTSKR	WP_003899057.1		26.47	4.27758	1	4	0.604	537.291	2146.14	1.55417	0.000833866	66.8158
														DVRNGMSIPPALTLR	WP_003899057.1		6.24	2.77855	1	3	0.5216	547.299	1639.89	-7.3108	-0.00399632	68.6419
														GIQTLDDAR	WP_003899057.1		66.29	2.85112	0	2	0.605	494.756	988.506	-0.199809	-9.88e-05	25.308
														GVDGIVLSNHGGR	WP_003899057.1		82.63	4.58885	0	2	0.7406	640.839	1280.67	0.481831	0.000308533	31.0962
														HTEILVDTGIMSGADIVAAIALGAR	WP_003899057.1		91.88	7.00392	0	3	0.6629	832.115	2494.33	-0.675398	-0.000561556	108.008
														LGAALTIQDLR	WP_003899057.1		74.7	4.20739	0	2	0.3399	585.845	1170.68	-0.494319	-0.000289346	58.1922
														LGAALTIQDLRR	WP_003899057.1		20.38	4.94703	1	3	0.2598	442.933	1326.79	-0.404984	-0.000179109	51.6905
														QGFRDIEFHPTILR	WP_003899057.1		21.63	3.93409	1	3	0.4837	576.978	1728.92	1.08803	0.000627041	56.869
														QLDRAPVPFHLLPHVAR	WP_003899057.1		37.06	5.68525	1	3	0.7143	656.043	1966.11	0.132758	8.7e-05	52.4013
														RLGAALTIQDLR	WP_003899057.1		51.58	4.4351	1	2	0.6416	663.897	1326.79	0.456193	0.000302635	105.148
														RLGAALTIQDLRR	WP_003899057.1		48.34	5.44127	2	3	0.4048	494.967	1482.89	0.106788	5.28e-05	44.091
														RLGPIGAPT	WP_003899057.1		25.58	2.49384	1	2	1	441.264	881.52	-0.225877	-9.96e-05	35.3794
														VRDLAPLLQFNRPQFDTSK	WP_003899057.1		45.72	7.25124	1	3	0.6288	749.075	2245.21	0.189632	0.000141921	66.3118
														VRDLAPLLQFNRPQFDTSKR	WP_003899057.1		19.19	6.08536	2	4	0.6938	601.083	2401.31	0.435996	0.00026174	68.6007
WP_003403578.1	MRA_RS03700	MULTISPECIES: 30S ribosomal protein S10 [Mycobacterium]	translation	structural constituent of ribosome	ribosome	73.2673	11	424	11	101	11.424	9.38	3592513021
														NVYCVIR	WP_003403578.1	1xCarbamidomethyl [C4]	27.4	2.01114	0	2	0.7413	462.242	923.477	-0.0834846	-3.85e-05	32.2941
														TVDALMR	WP_003403578.1	1xOxidation [M6]	44.09	1.2811	0	2	0.4074	403.215	821.419	-0.0225433	-9.08e-06	26.7461
														AYDHEAIDASAR	WP_003403578.1		67.04	4.19805	0	2	0.7761	659.806	1318.6	1.20479	0.000794317	21.8769
														AYDHEAIDASARK	WP_003403578.1		23.46	4.36512	1	3	0.6819	482.904	1446.7	0.229288	0.00011057	16.6863
														IDLPASVDVNIQ	WP_003403578.1		5.06	2.98504	0	2	0.5782	642.346	1283.68	0.0734139	4.71e-05	107.718
														IVETVVR	WP_003403578.1		40.37	2.37808	0	2	0.3545	408.253	815.499	-0.458261	-0.000186856	21.5144
														KIVETVVR	WP_003403578.1		34.04	2.81972	1	2	0.6494	472.3	943.593	-0.581896	-0.000274537	15.9353
														LIDIIDPTPK	WP_003403578.1		69.89	3.41556	0	2	0.7846	562.832	1124.66	-0.0875395	-4.92e-05	57.6872
														LKAYDHEAIDASAR	WP_003403578.1		50.82	4.63564	1	2	0.7952	780.395	1559.78	1.2855	0.00100255	22.2254
														RLIDIIDPTPK	WP_003403578.1		38.36	3.30867	1	2	0.6764	640.882	1280.76	0.0850649	5.45e-05	61.8936
														TGASVVGPVPLPTEK	WP_003403578.1		70.24	4.27908	0	2	0.6802	726.409	1451.81	0.45613	0.000331107	54.0743
WP_003405053.1	MRA_RS05185	MULTISPECIES: 50S ribosomal protein L32 [Mycobacterium tuberculosis complex]	translation	structural constituent of ribosome	large ribosomal subunit	45.614	4	222	4	57	6.503	12.19	3572318445
														AAKTELVGVTVAGHAHK	WP_003405053.1		10.14	4.7081	1	4	0.3992	422.992	1688.94	0.581751	0.000245636	21.825
														LGLIDFDK	WP_003405053.1		53.81	2.51667	0	2	0.5464	460.758	920.509	0.0175078	8.06e-06	62.761
														LGLIDFDKR	WP_003405053.1		93.29	3.11066	1	2	0.5904	538.809	1076.61	0.377686	0.00020331	51.4328
														TELVGVTVAGHAHK	WP_003405053.1		73.86	5.09841	0	2	0.5409	709.891	1418.78	-0.234236	-0.000166164	36.6868
WP_003899314.1	MRA_RS12835	MULTISPECIES: 30S ribosomal protein S20 [Mycobacterium tuberculosis complex]	translation	structural constituent of ribosome	ribosome	27.907	7	227	7	86	9.399	11.75	3557593906
														AAELLASTNR	WP_003899314.1		66.92	3.77665	0	2	0.5727	523.285	1045.56	-0.00218871	-1.14e-06	25.4379
														AAELLASTNRK	WP_003899314.1		30.48	3.31337	1	2	0.6707	587.333	1173.66	-0.411386	-0.000241413	18.292
														AKAAELLASTNR	WP_003899314.1		21.75	3.81197	1	2	0.6745	622.851	1244.7	-0.097205	-6.05e-05	24.3322
														KSALAQALNK	WP_003899314.1		69.64	4.72083	1	2	0.7097	522.314	1043.62	0.00540217	2.82e-06	17.5925
														KSALAQALNKL	WP_003899314.1		46.27	5.44064	2	2	0.6452	578.856	1156.7	-0.274969	-0.000159029	51.1858
														SALAQALNK	WP_003899314.1		53.13	3.32484	0	2	0.3892	458.266	915.526	-0.468967	-0.000214676	35.5291
														SALAQALNKL	WP_003899314.1		54.56	4.14351	1	2	0.4688	514.809	1028.61	-0.079389	-4.08e-05	65.9845
WP_003418360.1	MRA_RS18370	MULTISPECIES: 30S ribosomal protein S13 [Mycobacterium tuberculosis complex]	translation	tRNA binding	ribosome	66.9355	14	709	14	124	14.342	11.02	3533980296
														IEIGCYQGLR	WP_003418360.1	1xCarbamidomethyl [C5]	83.63	3.07176	0	2	0.5792	604.808	1208.61	-0.134379	-8.12e-05	49.8665
														KIEIGCYQGLR	WP_003418360.1	1xCarbamidomethyl [C6]	58.77	4.15903	1	2	0.8101	668.856	1336.7	0.158256	0.000105771	39.5141
														RKIEIGCYQGLR	WP_003418360.1	1xCarbamidomethyl [C7]	28.5	5.387	2	3	0.6865	498.273	1492.81	0.128531	6.4e-05	34.0001
														MEVALTYIFGIGR	WP_003418360.1	1xOxidation [M1]	58.28	3.95175	0	2	0.6947	743.393	1485.78	0.912338	0.000677766	89.2155
														DLTEEQLIHLR	WP_003418360.1		63.23	3.81477	0	2	0.6767	683.87	1366.73	0.242238	0.000165537	55.5077
														DYIEANLK	WP_003418360.1		42.63	2.21325	0	2	0.5285	483.251	965.494	0.0469894	2.27e-05	39.4526
														DYIEANLKVEGDLR	WP_003418360.1		67.94	4.44497	1	3	0.6464	545.618	1634.84	0.141365	7.7e-05	105.214
														EVQADIR	WP_003418360.1		45.33	2.24997	0	2	0.1515	415.722	830.437	-0.324262	-0.00013464	119.253
														EVQADIRR	WP_003418360.1		17.72	2.36974	1	2	0.0847	493.773	986.538	0.184748	9.11e-05	20.7648
														LVGVDLPR	WP_003418360.1		64.14	2.76599	0	2	0.4062	434.766	868.525	-0.0775249	-3.37e-05	45.7876
														REVQADIR	WP_003418360.1		36.53	3.28092	1	2	0.5994	493.773	986.538	-0.000856214	-4.22e-07	9.13203
														SNEILAATGIDR	WP_003418360.1		73.33	3.96832	0	2	0.5013	630.332	1259.66	-1.27742	-0.000804554	50.3969
														SNEILAATGIDRDLR	WP_003418360.1		59.99	4.01693	1	3	0.5914	548.628	1643.87	-0.145643	-7.98e-05	85.4525
														TRDLTEEQLIHLR	WP_003418360.1		66.11	5.53856	1	2	0.6627	812.444	1623.88	-0.238322	-0.000193503	46.0546
WP_003899806.1	MRA_RS00490	MULTISPECIES: hypothetical protein [Mycobacterium tuberculosis complex]	-	-	-	87.4214	16	1372	16	159	17.419	9.98	3525392745
														TVTVVDAGPGR	WP_003899806.1	1xAcetyl [N-Term]	39		0	2	0.9429	536.293	1113.59	-0.253354	-0.000135745	25.416
														FYEMTGFAK	WP_003899806.1	1xOxidation [M4]	58.27	2.5672	0	2	0.7584	555.252	1109.5	-0.412078	-0.0002286	35.6235
														ELDGSGTVR	WP_003899806.1		56.11	2.90816	0	2	0.7097	467.235	933.464	-0.120647	-5.63e-05	94.1926
														GNIKVPAK	WP_003899806.1		37.28	3.00929	1	2	0.6512	413.761	826.515	-0.296256	-0.00012243	11.5831
														HRELDGSGTVR	WP_003899806.1		74.47	6.23863	1	3	0.7186	409.547	1226.62	1.17537	0.00048058	13.181
														LFGLPYR	WP_003899806.1		40.96	2.61607	0	2	0.6042	433.25	865.493	-0.377334	-0.00016329	62.523
														LSDQYAR	WP_003899806.1		47.16	2.5077	0	2	0.352	426.714	852.421	0.143112	6.1e-05	13.6199
														MTVTVVDAGPGR	WP_003899806.1		35.93	2.30623	0	2	0.2613	601.813	1202.62	-0.697699	-0.000419533	43.5673
														SNAAGIEATLAK	WP_003899806.1		60	3.82575	0	2	0.6734	573.312	1145.62	0.0510694	2.93e-05	35.7842
														SVEVAAPAAELFAIVADPR	WP_003899806.1		82.52	5.11135	0	3	0.6614	642.682	1926.03	-0.278889	-0.00017905	101.89
														SVEVAAPAAELFAIVADPRR	WP_003899806.1		38.33	6.60816	1	3	0.7299	694.716	2082.13	-0.187685	-0.000130262	99.4558
														VPAKLVVGSK	WP_003899806.1		32.88	2.90538	1	2	0.7938	499.324	997.64	-0.319832	-0.000159539	15.8355
														VTALKPNELVEWSHPLGHR	WP_003899806.1		67.64	6.71581	0	3	0.7398	728.396	2183.17	0.239566	0.000174338	54.1997
														VTETFDYHAAGAIK	WP_003899806.1		91.05	5.8111	0	3	0.6275	508.255	1522.75	-1.72268	-0.000874405	99.6544
														WEFESLSPTLTR	WP_003899806.1		59.57	3.93284	0	2	0.5791	733.37	1465.73	-0.0456954	-3.35e-05	77.6197
														WRWEFESLSPTLTR	WP_003899806.1		46.33	5.87593	1	2	0.7137	904.46	1807.91	0.163335	0.000147648	83.2966
WP_003899194.1	MRA_RS11445	MULTISPECIES: hypothetical protein [Mycobacterium tuberculosis complex]	-	peroxiredoxin activity	-	67.7326	21	1341	21	344	36.354	7.71	2936792886
														RVVGSWHGEPMPMSSR	WP_003899194.1	1xOxidation [M]	54.53	4.81931	1	3	0.6192	604.96	1828.86	0.760824	0.000459757	104.792
														VVGSWHGEPMPMSSR	WP_003899194.1	1xOxidation [M]	27.78	4.53034	0	3	0.7093	563.589	1672.76	0.499673	0.000281275	27.3056
														MKFVNHIEPVAPR	WP_003899194.1	1xOxidation [M1]	39.71	4.05053	1	3	0.6519	518.613	1553.83	-0.966668	-0.000500678	32.9836
														REFGRLPEPLAMLSPDEGLLTAGWATLR	WP_003899194.1	1xOxidation [M12]	31.93	7.19658	2	4	0.4715	774.912	3112.62	-1.14205	-0.00088413	107.28
														LPEPLAMLSPDEGLLTAGWATLR	WP_003899194.1	1xOxidation [M7]	70.6	5.57163	0	2	0.7976	1226.15	2467.29	-0.395896	-0.000485229	106.538
														AGGAVAEVYAEAR	WP_003899194.1		89.2	4.92447	0	2	0.5877	632.319	1263.63	-0.911043	-0.000575612	42.3534
														AGGAVAEVYAEARR	WP_003899194.1		30.87	5.67027	1	3	0.3481	473.916	1419.73	-0.22286	-0.000105467	36.8107
														EAVAAAVAASLR	WP_003899194.1		67.24	4.41006	0	2	0.7085	564.822	1128.64	-0.0134944	-7.62e-06	119.885
														EFGRLPEPLAMLSPDEGLLTAGWATLR	WP_003899194.1		39.23	3.51894	1	3	0.6307	980.847	2940.53	-0.936536	-0.00091797	106.577
														ETLLVGQVPR	WP_003899194.1		49.04	3.62114	0	2	0.6226	556.327	1111.65	0.0324159	1.8e-05	46.7826
														FVNHIEPVAPR	WP_003899194.1		79.89	4.39877	0	2	0.4724	639.851	1278.7	-0.93218	-0.000595987	33.4211
														IGTWIGAAAEGQVSR	WP_003899194.1		91.46	4.79758	0	2	0.5167	758.399	1515.79	-1.03834	-0.00078695	55.4659
														KEAVAAAVAASLR	WP_003899194.1		68.58	4.84153	1	2	0.6315	628.87	1256.73	-0.200224	-0.000125814	36.852
														LALLTGLAPHQVTDDDVAAAR	WP_003899194.1		76.33	6.63421	0	3	0.7343	716.386	2147.15	-1.40497	-0.00100556	68.6249
														LVLVLLDETFLPGGPR	WP_003899194.1		91.88	4.41749	0	3	0.6162	580.342	1739.01	0.376355	0.000218162	101.691
														RAGGAVAEVYAEAR	WP_003899194.1		85.06	6.6035	1	2	0.5391	710.365	1419.73	-7.54328	-0.00535473	34.455
														RAGGLVFAR	WP_003899194.1		49.98	4.00339	1	2	0.4835	473.783	946.558	0.432629	0.000204754	25.3163
														RIGTWIGAAAEGQVSR	WP_003899194.1		77.33	6.82985	1	3	0.6691	557.97	1671.89	1.03646	0.000577616	51.2421
														SLLDTDAALVGALAWAAFTAAR	WP_003899194.1		66.06	6.38693	0	3	0.6619	735.394	2204.17	-1.30135	-0.000956136	107.412
														TLPDDLAWATPSEPIATAFAALSHHLDTAPHLPPPTR	WP_003899194.1		43.58	9.64603	0	5	0.5553	786.407	3928	0.451457	0.000354665	106.11
														WTNEHTAELPADLHAPTR	WP_003899194.1		66.83	7.49514	0	2	0.8433	1030	2059	0.185638	0.000191114	45.9477
WP_003419501.1	MRA_RS19050	MULTISPECIES: heme-degrading monooxygenase HmoB [Mycobacterium tuberculosis complex]	-	-	-	93.3333	7	295	7	105	11.178	6.37	2868223915
														AHAVENSPGFLGFQLLRPVK	WP_003419501.1		80.46	8.83791	0	4	0.7573	545.805	2180.2	-0.37015	-0.00020175	105.623
														AHAVENSPGFLGFQLLRPVKGEER	WP_003419501.1		38.36	7.48017	1	4	0.4749	663.607	2651.41	0.0650839	4.31e-05	66.3541
														ANPVATGASLLEFEVVLDVGGTGK	WP_003419501.1		26.26	3.06122	0	3	0.6333	782.089	2344.24	5.13269	0.00401075	107.611
														INAIEVPAGAGPELEK	WP_003419501.1		60.19	4.6763	0	2	0.6524	804.436	1607.86	0.851685	0.000684697	59.0683
														INAIEVPAGAGPELEKR	WP_003419501.1		73.17	6.00461	1	3	0.7577	588.661	1763.97	1.12848	0.000663531	51.2341
														PVVKINAIEVPAGAGPELEK	WP_003419501.1		7.03		1	3	1	677.721	2031.15	0.00224619	1.52e-06	60.7627
														YFVVTHWESDEAFQAWANGPAIAAHAGHR	WP_003419501.1		27.98	7.67397	0	5	0.556	648.511	3238.52	0.693564	0.000449224	114.3
WP_003399759.1	MRA_RS20415	MULTISPECIES: nucleoid-associated protein [Mycobacterium tuberculosis complex]	-	DNA binding	-	83.3333	15	817	15	132	14.699	8.75	2850902339
														STTFAARLNRLFDTVYPPGR	WP_003399759.1	1xAcetyl [N-Term]	10.4		2	4	1	581.803	2324.21	-9.91338	-0.0057602	56.4927
														AAYFTDDEYYEKLDKELQWLCTMR	WP_003399759.1	1xCarbamidomethyl [C21]	3.14	3.78436	2	4	0.8122	772.857	3088.41	-0.568862	-0.000439219	104.849
														ELQWLCTMR	WP_003399759.1	1xCarbamidomethyl [C6]	27.55	3.00446	0	2	0.7826	618.797	1236.59	0.0796386	4.92e-05	72.6742
														LDKELQWLCTMR	WP_003399759.1	1xCarbamidomethyl [C9]	63.26	4.78722	1	3	0.5992	531.602	1592.79	0.106656	5.66e-05	66.067
														AEGITMSAPYLSQLR	WP_003399759.1	1xOxidation [M6]	92.18	4.59238	0	2	0.7819	826.919	1652.83	0.142693	0.000117924	63.67
														TNPSGATMAALANFFR	WP_003399759.1	1xOxidation [M8]	106.47	4.9238	0	2	0.8094	834.912	1684.81	0.560481	0.00046767	102.911
														AAYFTDDEYYEK	WP_003399759.1		58.92	3.46285	0	2	0.9032	757.82	1514.63	-0.196638	-0.000148917	49.4036
														AAYFTDDEYYEKLDK	WP_003399759.1		70.89	4.62462	1	2	0.806	935.923	1870.84	0.147151	0.000137648	57.679
														AHGLPSAAQQK	WP_003399759.1		46.38	4.48244	0	2	0.7746	554.299	1107.59	-0.137551	-7.62e-05	10.2528
														GPHTSAEVIAALK	WP_003399759.1		54.29	5.38832	0	2	0.7644	647.362	1293.72	-0.0110288	-7.13e-06	38.7645
														IKAAYFTDDEYYEK	WP_003399759.1			1.79243	1	3	0.4693	585.942	1755.81	0.894192	0.000523344	49.3183
														LFDTVYPPGR	WP_003399759.1		69.74	3.44786	0	2	0.7096	582.806	1164.6	-0.000981556	-5.72e-07	51.4283
														LFDTVYPPGRGPHTSAEVIAALK	WP_003399759.1		27.79	5.69026	1	3	0.6343	813.773	2439.3	0.0515243	4.19e-05	68.1645
														LFDTVYPPGRGPHTSAEVIAALKAEGITMSAPYLSQLR	WP_003399759.1		48.58	9.40921	2	4	0.6334	1015.04	4057.12	0.0439641	4.46e-05	105.653
														VLDRIDELR	WP_003399759.1		44.05	3.06194	1	2	0.2563	564.822	1128.64	-0.554281	-0.000312791	46.4393
WP_003900759.1	MRA_RS20175	MULTISPECIES: diacylglycerol acyltransferase [Mycobacterium tuberculosis complex]	-	-	-	47.0414	13	748	12	338	35.664	6.55	2793931600
														AGCQTYK	WP_003900759.1; WP_003409456.1	1xCarbamidomethyl [C3]	32.59	2.12904	0	2	0.6354	414.189	827.372	-0.129217	-5.35e-05	108.067
														VWVYCGNGKPSDLGGNNLPAK	WP_003900759.1	1xCarbamidomethyl [C5]	41.59	6.48739	0	3	0.6679	749.373	2246.1	0.627593	0.000469879	51.5269
														FQDAYNAGGGHNGVFDFPDSGTHSWEYWGAQLNAMKPDLQR	WP_003900759.1	1xOxidation [M35]	49.46	6.3615	0	5	0.5755	920.815	4600.04	0.372109	0.000342343	81.4333
														ASDMWGPK	WP_003900759.1	1xOxidation [M4]	42.42	2.42557	0	2	0.7864	454.203	907.398	-0.0171567	-7.78e-06	18.3284
														ASDMWGPKEDPAWQR	WP_003900759.1	1xOxidation [M4]	73.61	5.20639	1	2	1	895.402	1789.8	-0.166535	-0.000149032	43.8983
														ALGATPNTGPAPQGA	WP_003900759.1		23.78	4.38035	0	2	0.632	661.838	1322.67	-0.319942	-0.000211589	36.225
														EDPAWQR	WP_003900759.1		58.63	2.27184	0	2	0.5941	451.212	901.416	-0.281703	-0.000126966	24.2758
														FLEGFVR	WP_003900759.1		40.4	2.40605	0	2	0.7072	434.24	867.472	-0.0436871	-1.89e-05	76.0403
														LIANNTR	WP_003900759.1		49.41	2.03018	0	2	0.4774	401.233	801.458	0.0289416	1.16e-05	9.88566
														NDPLLNVGK	WP_003900759.1		39.05	3.03154	0	2	0.7096	485.272	969.536	-0.0079247	-3.84e-06	37.3629
														NDPLLNVGKLIANNTR	WP_003900759.1		39.73	5.09489	1	3	0.6208	584.664	1751.98	0.577119	0.000337033	68.4011
														VQFQSGGANSPALYLLDGLR	WP_003900759.1		134.87	6.27762	0	2	0.7426	1053.55	2106.1	0.636349	0.000670106	99.4508
														WETFLTSELPGWLQANR	WP_003900759.1		103.23	4.99056	0	2	0.7374	1024.52	2048.02	-0.414206	-0.000424152	106.371
WP_003409515.1	MRA_RS10015	MULTISPECIES: hypothetical protein [Mycobacterium tuberculosis complex]	-	-	-	98.6111	8	206	8	72	7.463	4.81	2608911039
														ASDIVENAGHIIR	WP_003409515.1		46.69	5.28909	0	3	0.7602	465.585	1394.74	0.349002	0.000162256	44.0045
														DIAANAVEK	WP_003409515.1		23.27	2.67605	0	2	0.448	465.748	930.489	-1.07679	-0.000500971	27.6299
														DSIDIATHAVDR	WP_003409515.1		54.23	4.25753	0	3	0.6338	438.22	1312.65	-1.71687	-0.000751218	38.2717
														EVFTGKTDDEG	WP_003409515.1		12.92	2.4149	1	2	0.6143	599.267	1197.53	-0.886506	-0.000530808	21.6465
														GDIAGGASGIVK	WP_003409515.1		45.78	3.80175	0	2	0.4579	522.788	1044.57	0.474555	0.000247853	30.8001
														GDIAGGASGIVKDSIDIATHAVDR	WP_003409515.1		98.13	8.65727	1	3	0.6054	780.072	2338.2	0.449757	0.00035054	92.2842
														SFNPKDAVDAVR	WP_003409515.1		57.35		1	3	1	440.23	1318.67	-0.392167	-0.00017238	43.403
														TKEVFTGKTDDEG	WP_003409515.1		47.17	4.00954	2	2	0.7431	713.839	1426.67	0.494995	0.000353097	16.4869
WP_003418354.1	MRA_RS18360	MULTISPECIES: 30S ribosomal protein S4 [Mycobacterium tuberculosis complex]	translation	rRNA binding	small ribosomal subunit	80.0995	22	925	22	201	23.461	10.02	2501406177
														FTYGVMEK	WP_003418354.1	1xOxidation [M6]	33.51	2.1051	0	2	0.5402	487.736	990.46	-0.546907	-0.000266471	117.703
														AQIDVPLTEQLIVEYYSK	WP_003418354.1		22.05	6.01859	0	2	0.6279	1055.06	2109.11	0.908448	0.000958009	108.326
														DKSLNTVPFQIAR	WP_003418354.1		43.99	4.62204	1	2	0.7184	744.912	1488.82	-0.301623	-0.000224531	53.862
														ESEYLLQLQEK	WP_003418354.1		45.92	3.53947	0	2	0.7131	690.356	1379.71	-1.08996	-0.000751915	54.0483
														ETAGERPIPSWLQVVGER	WP_003418354.1		56.88	6.58113	0	3	0.6639	675.357	2024.06	0.592552	0.000399786	72.4315
														IKESEYLLQLQEK	WP_003418354.1		80.94	5.18641	1	2	0.7245	810.946	1620.88	0.684753	0.000554953	53.1557
														LDNVIYR	WP_003418354.1		41.61	2.88667	0	2	0.3447	446.747	892.489	-1.09166	-0.000487146	30.922
														LRTDLVGGDQAFEK	WP_003418354.1		77.07	5.20253	1	2	0.7578	774.905	1548.8	0.732995	0.000567632	44.5694
														QLVSHGHFNVNGVHVNVPSYR	WP_003418354.1		54.67	6.36708	0	4	0.4563	590.806	2360.2	0.0659224	3.89e-05	46.9677
														QPGKTGEELLK	WP_003418354.1		25.38	3.95506	1	2	0.4353	600.335	1199.66	-0.624422	-0.000374548	18.676
														RLRTDLVGGDQAFEK	WP_003418354.1		0.82	2.019	2	2	0.401	852.95	1704.9	-6.22923	-0.00531011	39.1685
														RPYPPGQHGR	WP_003418354.1		35.13	3.95357	0	2	0.6076	582.805	1164.6	0.208458	0.000121385	19.1718
														RYYEEAVR	WP_003418354.1		53.84	3.55038	1	2	0.4962	543.273	1085.54	0.307244	0.000166763	15.9681
														RYYEEAVRQPGK	WP_003418354.1		22.43	6.65736	2	3	0.6923	499.26	1495.77	0.36704	0.000183002	17.494
														SLNTVPFQIAR	WP_003418354.1		35.1	3.48281	0	2	0.5684	623.351	1245.69	-0.00249835	-1.56e-06	58.2786
														TDLVGGDQAFEK	WP_003418354.1		71.57	3.83211	0	2	0.6694	640.312	1279.62	0.501094	0.000320604	40.1816
														VLIHQLPER	WP_003418354.1		49.79	3.18368	0	2	0.7809	552.83	1104.65	0.099062	5.47e-05	28.5053
														VSQYDIVDVR	WP_003418354.1		90.68	3.45757	0	2	0.7108	597.312	1193.62	0.151285	9.03e-05	47.6077
														VSQYDIVDVRDK	WP_003418354.1		50.61	3.83567	1	3	0.6562	479.584	1436.74	-0.279028	-0.00013363	38.1624
														YYEEAVR	WP_003418354.1		39.24	1.81321	0	2	0.6	465.222	929.436	0.661054	0.000307204	19.3961
														YYEEAVRQPGK	WP_003418354.1		42.53	4.02817	1	2	0.7019	670.335	1339.66	-0.89675	-0.000600672	18.7442
														YYEEAVRQPGKTGEELLK	WP_003418354.1		59.95	5.58734	2	2	0.771	1055.55	2110.08	1.07965	0.00113908	43.026
WP_003898538.1	MRA_RS03350	MULTISPECIES: 50S ribosomal protein L33 [Mycobacterium]	translation	structural constituent of ribosome	ribosome	65.4545	7	103	7	55	6.491	9.82	2472827935
														FCPNCGK	WP_003898538.1	2xCarbamidomethyl [C2; C5]	26.27	1.74797	0	2	0.8114	441.683	882.36	-0.211111	-9.31e-05	8.8447
														KFCPNCGK	WP_003898538.1	2xCarbamidomethyl [C3; C6]	44	3.36611	1	2	0.8384	505.731	1010.45	0.0649288	3.28e-05	8.28178
														ITLACEVCK	WP_003898538.1	2xCarbamidomethyl [C5; C8]	76.93	2.90683	0	2	0.6552	547.272	1093.54	-0.684947	-0.000374508	34.1996
														ASSTDVRPK	WP_003898538.1		52.08		0	2	1	480.759	960.511	0.345985	0.000166161	8.80125
														NDPDRLELK	WP_003898538.1		3.34	3.2441	1	2	0.6631	550.29	1099.57	-2.06095	-0.00113308	25.5719
														NDPDRLELKK	WP_003898538.1		15.56	2.8889	2	2	0.6713	614.338	1227.67	-0.0498167	-3.06e-05	17.3857
														RNDPDRLELK	WP_003898538.1		9.11	3.57318	2	3	0.3576	419.23	1255.68	-0.969775	-0.000405907	14.2931
WP_003404135.1	MRA_RS04280	MULTISPECIES: hypothetical protein [Mycobacterium tuberculosis complex]	-	-	-	70	7	143	7	60	6.896	5.49	2404046599
														ELKYSSPQTDFQR	WP_003404135.1		0.42	3.39318	1	2	0.6549	799.895	1598.78	1.00517	0.000803526	36.4273
														ELSGTGTDR	WP_003404135.1		40.55	2.69039	0	2	0.7844	468.224	935.443	-1.70396	-0.000796978	12.9274
														ELSGTGTDRLDGDGPSDDDSWNDEDDWR	WP_003404135.1		71.67	6.19871	1	3	1	1042.42	3125.25	-0.138818	-0.000144613	67.7946
														ELSGTGTDRLDGDGPSDDDSWNDEDDWRR	WP_003404135.1		43.25	7.34287	2	4	1	821.092	3281.35	-0.612525	-0.000502477	58.0939
														LDGDGPSDDDSWNDEDDWR	WP_003404135.1		132.34	4.52079	0	2	1	1104.91	2208.82	-0.0636748	-7.03e-05	67.7851
														LDGDGPSDDDSWNDEDDWRR	WP_003404135.1		38.5	5.53528	1	3	1	788.98	2364.92	0.693562	0.00054674	57.4991
														YSSPQTDFQR	WP_003404135.1		61.8	3.41463	0	2	0.7806	614.783	1228.56	-0.827158	-0.000508106	29.7968
WP_003900293.1	MRA_RS06440	MULTISPECIES: hypothetical protein [Mycobacterium tuberculosis complex]	-	-	-	64	5	212	5	75	7.805	6.02	2396807060
														GIVMRVPLEGGGR	WP_003900293.1	1xOxidation [M4]	34.95	3.64957	1	3	0.5315	452.919	1356.74	0.413612	0.000187055	38.1087
														LVVELTPDEAAALGDELK	WP_003900293.1		104.2	5.71155	0	2	0.6459	942.007	1883	3.03638	0.00285876	90.4126
														LVVELTPDEAAALGDELKGVTS	WP_003900293.1		37.23	5.67589	1	2	0.6917	1114.09	2227.17	0.800392	0.000891305	102.817
														TGDGPLEATK	WP_003900293.1		31.35	3.79586	0	2	0.742	494.751	988.495	-0.0733544	-3.63e-05	19.064
														TGDGPLEATKEGR	WP_003900293.1		85.75	3.57629	1	2	0.743	665.834	1330.66	0.169944	0.000113069	18.791
WP_003411131.1	MRA_RS11375	MULTISPECIES: cell wall synthesis protein Wag31 [Mycobacterium tuberculosis complex]	cell cycle	-	cytoplasm	83.0769	21	928	21	260	28.26	4.89	2375891828
														PLTPADVHNVAFSKPPIGK	WP_003411131.1	1xAcetyl [N-Term]	21.59		0	3	1	663.37	2030.11	-0.19647	-0.000130201	54.0813
														ADAMLADAQSR	WP_003411131.1	1xOxidation [M4]	68.84	3.38814	0	2	0.8507	574.771	1164.53	-1.08277	-0.000621801	25.456
														INELDQELAAGGGAGVTPQATQAIPAYEPEPGKPAPAAVSAGMNEEQALK	WP_003411131.1	1xOxidation [M43]	23.3	8.46698	0	4	0.5883	1240.12	4973.45	0.964089	0.00119486	85.5999
														HSEIMGTINQQR	WP_003411131.1	1xOxidation [M5]	67.06	4.22203	0	2	0.8375	707.349	1429.69	0.541432	0.000382709	27.3263
														AESDKMLADAR	WP_003411131.1	1xOxidation [M6]	54.25	2.58457	1	2	0.7537	603.792	1222.57	-0.722749	-0.000436027	21.0705
														KHSEIMGTINQQR	WP_003411131.1	1xOxidation [M6]	45.98	3.51146	1	2	0.8231	771.397	1557.78	0.501471	0.00038658	18.343
														QRADAMLADAQSR	WP_003411131.1	1xOxidation [M6]	55.28	5.07751	1	2	0.7251	716.852	1448.69	-0.20065	-0.000143735	25.7569
														ADALQADAER	WP_003411131.1		85.66	3.51734	0	2	0.5418	530.257	1059.51	0.566431	0.000300068	18.6182
														ANAEQILGEAR	WP_003411131.1		62.99	3.7335	0	2	0.6247	586.308	1171.61	1.70041	0.000996103	45.815
														AVLEGRLEQLR	WP_003411131.1		21.74	3.14598	1	2	0.4825	642.375	1283.74	0.537617	0.000345081	42.7087
														GSAAPVDSNADAGGFDQFNR	WP_003411131.1		81.05	5.51494	0	2	0.8942	998.443	1995.88	0.0994848	9.93e-05	51.9683
														HTADATVAEAR	WP_003411131.1		72.59	4.35866	0	2	0.6545	571.283	1141.56	-0.00684042	-3.9e-06	11.8633
														LIEENSDLR	WP_003411131.1		63.81	2.91813	0	2	0.6007	544.782	1088.56	-1.07878	-0.000587158	32.1072
														LKTYLESQLEELGQR	WP_003411131.1		83.23	5.41953	1	2	0.7659	903.982	1806.96	-1.05955	-0.000957285	68.9944
														LTNTAKAESDKMLADAR	WP_003411131.1		36.97	4.77305	2	4	0.5094	459.489	1834.93	0.943837	0.00043297	31.8732
														PLTPADVHNVAFSKPPIGKR	WP_003411131.1		51.23		1	5	1	429.645	2144.2	-0.411101	-0.000176296	51.4211
														QAQEKADALQADAER	WP_003411131.1		73.47	5.33184	1	3	0.5291	548.604	1643.8	0.236079	0.000129356	21.2286
														TYLESQLEELGQR	WP_003411131.1		79.05	4.4951	0	3	0.6628	522.599	1565.78	0.607629	0.000317138	71.3475
														VLSLAQDTADR	WP_003411131.1		83.29	3.62773	0	2	0.6889	594.815	1188.62	0.293105	0.000174196	33.961
														VLSLAQDTADRLTNTAK	WP_003411131.1		85.62	6.56004	1	2	0.7327	908.992	1816.98	0.631907	0.00057408	54.1159
														VLSLAQDTADRLTNTAKAESDK	WP_003411131.1		33.49	5.48373	2	3	0.6931	783.075	2347.21	0.146052	0.000114272	57.9986
WP_003400520.1	MRA_RS00295	MULTISPECIES: 30S ribosomal protein S6 [Mycobacterium tuberculosis complex]	translation	structural constituent of ribosome	ribosome	85.4167	9	327	9	96	10.928	8.44	2342464004
														MRPYEIMVILDPTLDER	WP_003400520.1	1xOxidation [M]	21.66	5.33834	0	2	0.4331	1046.04	2107.06	0.82614	0.000863755	97.9854
														AAPATVSELDR	WP_003400520.1		76.38	3.41862	0	2	0.6762	565.296	1129.58	-0.876434	-0.000495003	29.7781
														HAEGIYVVIDVK	WP_003400520.1		42.98	4.80988	0	2	0.7339	671.873	1342.74	1.61435	0.00108383	115.775
														LAYEIAK	WP_003400520.1		28.98	2.22778	0	2	0.6486	404.234	807.461	-0.194482	-7.85e-05	29.0326
														QLSLNESVLR	WP_003400520.1		62.64	3.66458	0	2	0.7284	579.827	1158.65	-0.175993	-0.000101957	50.7677
														RLAYEIAK	WP_003400520.1		44.46	3.36479	1	2	0.642	482.285	963.562	-0.137762	-6.64e-05	21.3272
														TVAPSLETFLNVVR	WP_003400520.1		104.85	4.5615	0	2	0.4884	773.435	1545.86	-0.59662	-0.000461147	99.9889
														TVAPSLETFLNVVRK	WP_003400520.1		44.85	4.83655	1	3	0.7002	558.657	1673.96	-0.481449	-0.000268642	78.4468
														VEKVDIWGK	WP_003400520.1		41.69	3.39404	1	2	0.6372	537.303	1073.6	0.18373	9.86e-05	35.4494
WP_003403341.1	MRA_RS03440	MULTISPECIES: 50S ribosomal protein L10 [Mycobacterium tuberculosis complex]	ribosome biogenesis	structural constituent of ribosome	ribosome	77.5281	17	757	17	178	18.467	8.1	2276566066
														LAAALQEKKACPGPDSAE	WP_003403341.1	1xCarbamidomethyl [C11]		2.36841	2	3	0.4135	619.312	1855.92	0.103923	6.43e-05	33.8429
														ACPGPDSAE	WP_003403341.1	1xCarbamidomethyl [C2]	10.44	3.13646	0	2	1	452.179	903.351	-0.234779	-0.000106044	15.1259
														KACPGPDSAE	WP_003403341.1	1xCarbamidomethyl [C3]	23.44	3.82706	1	2	0.8616	516.227	1031.45	-0.0205915	-1.06e-05	13.4401
														GGYMDGHPLTVAEVER	WP_003403341.1	1xOxidation [M4]	75.32	4.28245	0	2	0.7165	865.912	1746.81	0.101264	8.76e-05	49.8278
														AAGLFNAPASQLAR	WP_003403341.1		73.4	4.74544	0	2	0.6475	693.879	1386.75	0.706724	0.000490024	57.0283
														AASEAGIEGLDELFVGPTAIAFVTGEPVDAAK	WP_003403341.1		13.55	3.54882	0	3	0.6704	1049.2	3145.59	-0.538148	-0.000564266	113.983
														ADKATAVADIAAQFK	WP_003403341.1		35.92	4.6019	1	3	0.5935	507.275	1519.81	0.0289064	1.46e-05	56.0112
														ATAVADIAAQFK	WP_003403341.1		60.64	4.22818	0	2	0.6451	603.33	1205.65	-0.262324	-0.000158136	70.6551
														ESTATLITEYR	WP_003403341.1		89.27	3.54929	0	2	0.6053	642.328	1283.65	1.22125	0.000783825	48.8704
														GLTVANLAELR	WP_003403341.1		72.59	3.7524	0	2	0.6325	578.838	1156.67	0.576718	0.000333536	64.8687
														GLTVANLAELRR	WP_003403341.1		58.77	5.35355	1	3	0.5517	438.262	1312.77	0.795364	0.000348043	54.2341
														IADLESR	WP_003403341.1		61.58	2.49506	0	2	0.4175	402.216	803.426	-0.291884	-0.000117254	17.9122
														LAAALQEK	WP_003403341.1		40.8	2.86355	0	2	0.4228	422.25	843.493	-0.998834	-0.000421255	19.8857
														LAAALQEKK	WP_003403341.1		9.57	3.42219	1	2	0.576	486.298	971.588	0.0831218	4.04e-05	13.1304
														RAASEAGIEGLDELFVGPTAIAFVTGEPVDAAK	WP_003403341.1		80.57	9.10095	1	3	0.7429	1101.24	3301.7	1.47266	0.00162075	106.274
														RSLTGSATYAVAK	WP_003403341.1		61.57	5.11792	1	3	0.6377	442.246	1324.72	0.24398	0.000107735	33.7978
														SLTGSATYAVAK	WP_003403341.1		77.1	4.12234	0	2	0.6426	584.814	1168.62	0.0583749	3.41e-05	33.2863
WP_003899283.1	MRA_RS12470	ESAT-6 like protein EsxO [Mycobacterium tuberculosis]	-	-	-	98.9362	5	468	1	94	9.948	4.93	2247384968
														TINYQFGDVDAHGAMIR	WP_003902172.1; WP_003899283.1; WP_003898766.1; WP_003408840.1	1xAcetyl [N-Term]	93.87		0	2	1	975.464	1949.92	1.87002	0.00182319	77.582
														DVLAAGDFWGGAGSVACQEFITQLGR	WP_003899283.1; WP_003408840.1	1xCarbamidomethyl [C17]	48.41	7.05274	0	3	0.7092	909.106	2725.3	-0.0700198	-6.36e-05	107.599
														VQAAGNNMAQTDSAVGSSWA	WP_003899283.1; WP_003898766.1; WP_003408840.1	1xOxidation [M8]	24.77	4.16687	0	2	0.6872	982.942	1980.87	-0.270988	-0.000266229	61.3148
														AQAGLLEAEHQAIVR	WP_003899283.1		77.96	5.44445	0	2	0.7382	803.436	1605.87	-3.46816	-0.00278471	44.7199
														NFQVIYEQANAHGQK	WP_003899283.1; WP_003898766.1; WP_003408840.1		74.47	5.31917	0	2	0.8027	873.932	1746.86	0.252614	0.00022064	41.1044
WP_003899889.1	MRA_RS16100	MULTISPECIES: electron transfer flavoprotein subunit alpha [Mycobacterium tuberculosis complex]	-	electron carrier activity	-	93.3962	19	996	19	318	31.672	4.79	2208670578
														AAVDSGYYPGQFQVGQTGK	WP_003899889.1		73.62	5.07516	0	3	0.6061	658.319	1972.94	1.04352	0.00068627	58.1668
														AEVLVLVEHAEGALK	WP_003899889.1		60.05		0	2	1	789.45	1577.89	1.83301	0.00144614	72.0518
														AEVLVLVEHAEGALKK	WP_003899889.1		44.78		1	3	1	569.333	1705.98	0.0820631	4.67e-05	65.2796
														AGAVEAEPAAGAGEQVSVEVPAAAENAAR	WP_003899889.1		86.33	8.41357	0	3	0.7261	898.111	2692.32	0.188416	0.000169092	63.3335
														ALGEPAAVVVGVPGTAAPLVDGLK	WP_003899889.1		60.4	6.98553	0	2	0.7578	1101.13	2201.25	-0.462202	-0.000508712	84.518
														ALGEPAAVVVGVPGTAAPLVDGLKAAGAAK	WP_003899889.1			5.93011	1	4	0.5734	668.385	2670.52	0.115852	7.73e-05	87.5074
														EGGVGVHSIFGGAFTVEAQANGDTPVITVR	WP_003899889.1		9.58	2.72834	0	3	0.7033	995.838	2985.51	-2.34089	-0.00232958	108.44
														EPAVAGDRPELTEATIVVAGGR	WP_003899889.1		50.49	6.88367	0	3	0.7244	736.726	2208.16	0.973858	0.000716812	61.4371
														GVGSAENFSVVEALADSLGAAVGASR	WP_003899889.1		67.94	7.29505	0	2	0.7677	1217.61	2434.22	0.45803	0.000557473	108.369
														IGSGLLVDVVDVR	WP_003899889.1		101.73	4.91318	0	2	0.6009	671.39	1341.77	-0.0253328	-1.7e-05	74.5498
														ITAREPAVAGDRPELTEATIVVAGGR	WP_003899889.1		37.33	8.36807	1	4	0.6607	663.114	2649.43	0.803356	0.000532109	58.7281
														IYVAESDLVDK	WP_003899889.1		61.57	3.67692	0	2	0.5059	626.327	1251.65	-0.141706	-8.87e-05	45.5386
														IYVAESDLVDKYLITPAVDVLAGLAESSAPAGVLIAATADGK	WP_003899889.1		15.63	2.19408	1	3	0.5917	1396.42	4187.24	1.26619	0.00176727	107.037
														KVSAELITAAR	WP_003899889.1		71.85	3.89991	1	2	0.7707	579.846	1158.68	0.132677	7.69e-05	27.161
														TIVAVNKDEEAPIFEIADYGVVGDLFK	WP_003899889.1		67.21	6.441	1	3	0.5012	984.85	2952.52	3.70075	0.00364219	107.745
														TVSPQLYIALGISGAIQHR	WP_003899889.1		93.22	6.23435	0	3	0.7102	675.381	2024.13	0.372989	0.00025166	108.331
														VAPQLTEAIK	WP_003899889.1		55.33	2.98522	0	2	0.5133	535.316	1069.63	-0.357791	-0.000191351	38.1698
														VSAELITAAR	WP_003899889.1		85.35	3.69482	0	2	0.3062	515.798	1030.59	0.378548	0.000195064	36.8037
														YLITPAVDVLAGLAESSAPAGVLIAATADGK	WP_003899889.1		89.28	8.11081	0	3	0.5534	985.542	2954.61	0.500719	0.000493143	107.971
WP_003403592.1	MRA_RS03740	MULTISPECIES: 50S ribosomal protein L16 [Mycobacterium tuberculosis complex]	translation	tRNA binding	ribosome	63.0435	7	444	7	138	15.683	11.17	2199984625
														AIHKLPIK	WP_003403592.1		13.25	2.66311	1	2	1	460.308	919.609	-0.859741	-0.000395312	110.556
														GGKVWINIFPDRPLTK	WP_003403592.1			2.49121	1	4	0.4096	461.016	1841.04	-0.785205	-0.000361399	61.3064
														GIASGGTTVNFGDYGIQALEHAYVTNR	WP_003403592.1		40.12	8.37703	0	3	0.5375	937.795	2811.37	-0.18927	-0.000177369	105.877
														GSPEWWVANVKPGR	WP_003403592.1		78.44	4.8226	0	3	0.7222	528.276	1582.81	-0.201103	-0.000106103	56.2292
														IITREEQF	WP_003403592.1		12.26	2.74515	1	2	0.7037	518.277	1035.55	-0.012806	-6.63e-06	37.1513
														VLFELSYPNEGVAR	WP_003403592.1		79.65	4.50633	0	2	0.6112	797.418	1593.83	0.575551	0.000458664	74.1943
														VWINIFPDRPLTK	WP_003403592.1		45.97	4.17933	0	3	0.6985	533.64	1598.91	-0.0102696	-5.47e-06	104.158
WP_003403660.1	MRA_RS03780	MULTISPECIES: 50S ribosomal protein L5 [Mycobacterium tuberculosis complex]	translation	structural constituent of ribosome	ribosome	82.8877	16	810	16	187	21.006	10.1	2143591370
														TTAQKVQPR	WP_003403660.1	1xAcetyl [N-Term]	29.6		1	2	1	535.801	1070.6	0.0944921	5.06e-05	10.9282
														MWEFLDR	WP_003403660.1	1xOxidation [M1]	32.94	2.45568	0	2	0.713	498.734	1012.46	0.712411	0.000354945	79.3729
														GMDINVVTSAATDDEGR	WP_003403660.1	1xOxidation [M2]	126.47	5.61235	0	2	0.8438	883.896	1766.79	-0.387597	-0.0003424	46.4403
														EGMPVGVR	WP_003403660.1	1xOxidation [M3]	46.58	1.9386	0	2	0.5419	430.718	860.429	0.244405	0.000105147	10.9074
														VRGMDINVVTSAATDDEGR	WP_003403660.1	1xOxidation [M4]	58.94	5.58042	1	3	0.6183	674.657	2021.96	0.454758	0.0003065	39.1361
														VVVNMGVGEAAR	WP_003403660.1	1xOxidation [M5]	70.14	3.39335	0	2	0.7513	601.322	1217.63	0.01848	1.11e-05	48.0466
														QFGYGNVMQIPTVTK	WP_003403660.1	1xOxidation [M8]	64.44	4.13227	0	2	0.8087	841.932	1698.85	-0.18781	-0.000158029	74.8304
														KQFGYGNVMQIPTVTK	WP_003403660.1	1xOxidation [M9]	60.48	5.5275	1	2	0.7169	913.977	1826.95	0.075543	6.9e-05	47.2327
														ALGFPFKEN	WP_003403660.1		43.38	2.62617	1	2	0.5976	511.769	1022.53	-0.529773	-0.000270855	58.064
														KSIAQFK	WP_003403660.1		33.74	2.76888	1	2	0.619	411.248	821.488	-0.225235	-9.25e-05	10.6837
														LINGAVNDLALITGQKPEVR	WP_003403660.1		75.63	6.44867	0	2	0.709	1061.11	2121.2	0.371897	0.000394435	73.9265
														LREGMPVGVR	WP_003403660.1		22.77	3.7384	1	2	0.3743	557.313	1113.62	-1.1385	-0.000633929	24.6273
														LTSIALPR	WP_003403660.1		63.49	2.81578	0	2	0.3333	435.775	870.541	1.857	0.000808296	46.7938
														QFDGVGNYTFGLAEQAVFHEVDVDKIDR	WP_003403660.1		99.59	9.68411	1	4	0.5818	793.135	3169.52	-0.743078	-0.000588801	108.049
														VTLRGDR	WP_003403660.1		12.51	1.1286	1	2	0.1593	408.738	816.469	-0.686974	-0.000280447	9.27778
														VVVNMGVGEAARDAK	WP_003403660.1		43.4	4.69371	1	3	0.4861	505.937	1515.79	0.453614	0.000229195	38.4497
WP_003418021.1	MRA_RS18150	MULTISPECIES: chaperonin GroEL [Mycobacterium tuberculosis complex]	protein refolding	ATP binding	cytoplasm	74.5826	41	1711	40	539	55.843	5.12	2117663192
														AMEVGMDK	WP_003418021.1	1xOxidation [M]	31.06	2.09238	0	2	0.6029	448.696	896.385	-0.108514	-4.86e-05	16.5765
														AMEVGMDKLADTVR	WP_003418021.1	1xOxidation [M]	94.23	4.41344	1	3	0.3537	517.922	1551.75	0.93297	0.000482579	49.3159
														RAMEVGMDKLADTVR	WP_003418021.1	1xOxidation [M]	47.4	4.01175	2	3	0.557	564.624	1707.85	0.570183	0.000321556	45.1636
														MVLTTETVVVDKPAK	WP_003418021.1	1xOxidation [M1]	74.16	5.02347	0	2	0.7186	815.958	1646.9	-0.17861	-0.000145648	44.4663
														MVLTTETVVVDKPAKAEDHDHHHGHAH	WP_003418021.1	1xOxidation [M1]	5.17	3.70506	1	6	0.1855	502.748	3027.45	0.0114448	5.74e-06	29.05
														DEQIGDLVGEAMSK	WP_003418021.1	1xOxidation [M12]	40.14	3.45134	0	2	0.8137	754.351	1507.69	0.0273308	2.06e-05	57.0825
														AFLEDLAVVTGGQVVNPDAGMVLR	WP_003418021.1	1xOxidation [M21]	45.15	5.24163	0	3	0.5798	829.768	2487.29	-0.545186	-0.000452012	104.373
														KAFLEDLAVVTGGQVVNPDAGMVLR	WP_003418021.1	1xOxidation [M22]	73.64	6.56403	1	3	0.6508	867.136	2615.39	0.342744	0.000296975	97.0198
														RAMEVGMDK	WP_003418021.1	1xOxidation [M3]	14.79	2.2893	1	2	0.6254	518.749	1052.49	0.205614	0.000106559	17.191
														AADAVSEALLASATPVSGK	WP_003418021.1		102.68	5.8866	0	2	0.7617	879.466	1757.93	-1.28703	-0.00113125	76.4882
														AAVEEGIVPGGGASLIHQAR	WP_003418021.1		69.21	6.25271	0	3	0.5808	644.682	1932.03	0.51027	0.000328619	64.7554
														AEIDKSDSDWDR	WP_003418021.1		51.29	3.8019	1	3	0.6902	479.548	1436.63	0.312388	0.000149595	33.036
														AEIDKSDSDWDREK	WP_003418021.1		50.3	5.48764	2	3	0.6849	565.26	1693.77	-0.103209	-5.83e-05	31.0857
														AFGGPTVTNDGVTVAR	WP_003418021.1		100.09	4.80059	0	2	0.6393	781.402	1561.8	-0.295405	-0.000230681	47.3005
														AVAVKGPYFGDR	WP_003418021.1		16.31	2.49945	1	2	0.568	640.343	1279.68	-0.364414	-0.000233167	40.957
														AVAVKGPYFGDRR	WP_003418021.1		3.44	3.46212	2	3	0.4133	479.266	1435.78	2.38215	0.00114008	35.3952
														DDTVIVDGGGTAEAVANR	WP_003418021.1		74.45	5.0946	0	2	0.7066	880.427	1759.85	0.863364	0.000759694	49.9486
														EIELEDPFEDLGAQLVK	WP_003418021.1		91.37	4.78258	0	2	0.8326	972.993	1944.98	-0.646272	-0.000628493	106.024
														ERKESVEDAVAAAK	WP_003418021.1		64.01	5.71764	2	3	0.6136	501.598	1502.78	-0.0158547	-7.94e-06	23.2394
														ESVEDAVAAAK	WP_003418021.1		63.11	3.65423	0	2	0.6986	545.275	1089.54	0.14839	8.08e-05	37.9352
														EVGLEVLGSAR	WP_003418021.1		52.7	3.84622	0	2	0.5877	565.314	1129.62	-0.235612	-0.000133076	51.9569
														GPYFGDR	WP_003418021.1		37.69	2.30592	0	2	0.4352	406.19	811.373	-0.138279	-5.61e-05	22.906
														ISSLPDLLPLLEK	WP_003418021.1		62.9	3.65557	0	2	0.8371	719.432	1437.86	-0.380866	-0.000273815	104.062
														KALTELR	WP_003418021.1		50.08	2.72998	1	2	0.4956	415.758	830.509	-0.0508993	-2.11e-05	12.6554
														KESVEDAVAAAK	WP_003418021.1		81.41	5.72205	1	2	0.5776	609.322	1217.64	-0.662876	-0.000403571	26.6389
														LAGGVAVIK	WP_003402236.1; WP_003418021.1		49.81	3.00295	0	2	0.3321	414.271	827.535	-0.609459	-0.000252174	109.663
														LIEYDETAR	WP_003418021.1		54.23	2.90486	0	2	0.7273	555.278	1109.55	1.94346	0.00107818	30.2883
														LIEYDETARR	WP_003418021.1		10.49	3.24558	1	3	0.3527	422.554	1265.65	-0.457773	-0.000193126	22.6169
														LVAAGVNPIALGVGIGK	WP_003418021.1		99.78	5.61597	0	2	0.8882	774.978	1548.95	1.10485	0.000855674	72.0855
														RVVVSKDDTVIVDGGGTAEAVANR	WP_003418021.1		60.85	8.19162	2	3	0.6832	810.097	2428.28	-0.63423	-0.000513362	44.8695
														SAVLNASSVAR	WP_003418021.1		63.43	3.89785	0	2	0.4256	537.799	1074.59	0.169386	9.1e-05	26.4195
														SKLIEYDETAR	WP_003418021.1		24.82		1	3	1	442.23	1324.67	-0.162011	-7.15e-05	26.6768
														TGIAQVATVSSR	WP_003418021.1		81.35	4.47177	0	2	0.7781	595.331	1189.65	0.585316	0.000348162	31.9333
														TGIAQVATVSSRDEQIGDLVGEAMSK	WP_003418021.1		8.83	5.57764	1	3	0.5986	888.117	2662.34	0.666734	0.00059169	84.7944
														TNDVAGDGTTTATILAQALIK	WP_003418021.1		46.7	5.92551	0	3	0.5783	692.038	2074.1	-1.76793	-0.00122229	96.4711
														VGAATETALK	WP_003418021.1		71.33	3.51094	0	2	0.58	480.772	960.536	-0.168234	-8.08e-05	20.247
														VGAATETALKER	WP_003418021.1		65.6	4.62019	1	3	0.427	415.898	1245.68	0.00912748	3.79e-06	16.9465
														VGHDGVVSVEESSTLGTELEFTEGIGFDK	WP_003418021.1		70.39	6.54015	0	3	0.7125	1013.49	3038.45	-2.2145	-0.00224288	105.883
														VSELPAGHGLNVNTLSYGDLAADGVIDPVK	WP_003418021.1		10.37	8.77744	0	3	0.6105	1007.86	3021.55	2.06486	0.00207969	105.681
														VSELPAGHGLNVNTLSYGDLAADGVIDPVKVTR	WP_003418021.1		60.42	10.1795	1	4	0.7102	845.198	3377.77	0.494078	0.00041722	85.7264
														VVVSKDDTVIVDGGGTAEAVANR	WP_003418021.1		91.4	6.91096	1	3	0.4805	758.066	2272.18	1.83653	0.00139097	52.4481
WP_003401126.1	MRA_RS01010	MULTISPECIES: metallothionein [Mycobacterium tuberculosis complex]	-	-	-	100	6	237	6	48	5.059	5.71	2034993572
														MTNYEAGTLLTCSHEGCGCR	WP_003401126.1	1xOxidation [M1]; 3xCarbamidomethyl [C12; C17; C19]	70.31	7.39951	0	3	1	778.319	2332.94	0.43242	0.00033627	48.3667
														CTCGDELAPVK	WP_003401126.1	2xCarbamidomethyl [C1; C3]	94.32	4.1315	0	2	0.9246	625.282	1249.56	0.657211	0.000410611	27.7825
														IEVPCHCAGAGDAYR	WP_003401126.1	2xCarbamidomethyl [C5; C7]	62.41	4.67855	0	2	0.884	838.37	1675.73	0.338731	0.000283811	30.7202
														VRIEVPCHCAGAGDAYR	WP_003401126.1	2xCarbamidomethyl [C7; C9]	53.16	5.90588	1	3	0.8348	644.306	1930.9	0.524241	0.000337419	35.1305
														TNYEAGTLLTCSHEGCGCR	WP_003401126.1	3xCarbamidomethyl [C11; C16; C18]	73.64		0	2	1	1093.46	2185.91	0.941959	0.00102952	41.4629
														VRIEVPCHCAGAGDAYRCTCGDELAPVK	WP_003401126.1	4xCarbamidomethyl [C7; C9; C18; C20]	19.78	6.95627	2	4	0.8822	791.11	3161.44	-6.5573	-0.00518263	48.2992
WP_003899737.1	MRA_RS20495	MULTISPECIES: ESX-1 secretion-associated protein EspF [Mycobacterium tuberculosis complex]	-	-	-	99.0291	11	418	11	103	10.611	6.52	2033451276
														TGFLGVVPSFLK	WP_003899737.1	1xAcetyl [N-Term]	37.43		0	2	1	632.869	1306.74	0.0336178	2.13e-05	89.0482
														VLAGMHNEIVGDIK	WP_003899737.1	1xOxidation [M5]	7.51	5.31593	0	2	0.7638	748.399	1511.79	-1.37122	-0.00102553	49.0172
														VLAGMHNEIVGDIKR	WP_003899737.1	1xOxidation [M5]	85.34	4.81343	1	3	0.6529	551.303	1667.89	-0.717797	-0.000395242	43.3799
														ADDGLAGVIDK	WP_003899737.1		67.15	3.99719	0	2	0.7529	537.277	1073.55	0.0755998	4.06e-05	44.5051
														ADDGLAGVIDKIFG	WP_003899737.1		5.76	3.78994	1	2	0.7546	695.865	1390.72	0.415717	0.000289073	106.561
														ATDTVAGISGR	WP_003899737.1		66.14	3.99149	0	2	0.7315	524.275	1047.54	-0.0179292	-9.39e-06	23.2315
														FNDTLQEFETTR	WP_003899737.1		93.93	4.68805	0	2	0.7619	750.853	1500.7	1.10267	0.000827383	60.9144
														RATDTVAGISGR	WP_003899737.1		71.08	5.19139	1	2	0.7559	602.326	1203.64	0.258123	0.000155344	18.2862
														SSTGTGLQGVTSGLANNLLAAAGAYLK	WP_003899737.1		36.85	3.66572	0	2	0.8218	1268.17	2535.34	-0.943125	-0.00119557	106.571
														VQLTHGSFTSK	WP_003899737.1		63.12	4.09949	0	2	0.7456	602.82	1204.63	-0.0471376	-2.84e-05	23.2057
														VQLTHGSFTSKFNDTLQEFETTR	WP_003899737.1		20.08	5.20007	1	4	0.3904	672.332	2686.31	-2.01596	-0.00135387	69.6892
WP_003899869.1	MRA_RS01300	MULTISPECIES: 3-ketoacyl-ACP reductase [Mycobacterium tuberculosis complex]	-	oxidoreductase activity	-	90.0881	33	1662	33	454	46.801	6.46	1945709051
														VCGQAMIGA	WP_003899869.1	1xCarbamidomethyl [C2]	23.01	2.18939	0	2	1	453.712	906.417	-0.428935	-0.000194397	38.6062
														GITINAVAPGFIETQMTAAIPLATR	WP_003899869.1	1xOxidation [M16]	72.78	4.47318	0	3	0.5078	858.131	2572.38	-0.186018	-0.000159503	95.279
														GATTALVYLSPDAKPAATGLESTMR	WP_003899869.1	1xOxidation [M24]	21.93	7.39354	0	3	0.4661	846.436	2537.29	0.633367	0.000535679	64.1362
														RGATTALVYLSPDAKPAATGLESTMR	WP_003899869.1	1xOxidation [M25]	18.28	6.36347	1	4	0.7428	670.104	2693.39	-0.611063	-0.000409015	63.5426
														AGMIGITQALAPGLAAK	WP_003899869.1	1xOxidation [M3]	65.29	5.26197	0	2	0.7326	799.95	1598.89	0.025759	2.06e-05	65.6074
														LLANMDDAR	WP_003899869.1	1xOxidation [M5]	71.81	2.82435	0	2	0.6351	509.753	1034.49	-0.142156	-7.24e-05	30.3577
														DKLLANMDDAR	WP_003899869.1	1xOxidation [M7]	53.9	3.49385	1	2	0.6385	639.311	1277.62	-0.304119	-0.000194273	20.0393
														AALEKDYDLVGNNLGGR	WP_003899869.1		74.02	6.0515	1	2	0.8205	902.964	1804.92	1.18811	0.00107222	51.9927
														ADILVNNAGITR	WP_003899869.1		102.59	3.97871	0	2	0.4873	628.852	1256.7	0.0979951	6.16e-05	43.2115
														AGEPPLTGSLLIGGAGR	WP_003899869.1		64.69	6.15577	0	3	0.6598	522.628	1565.86	2.50473	0.00130736	69.8229
														DGAHVVAIDVESAAENLAETASK	WP_003899869.1		74.7	7.94708	0	3	0.5054	766.38	2297.13	0.515421	0.000394662	92.0368
														DHHGGKADILVNNAGITR	WP_003899869.1		85.71	6.06815	1	3	0.715	629.997	1887.98	-0.719416	-0.000452747	27.8269
														DYDLVGNNLGGR	WP_003899869.1		56.42	3.36749	0	2	0.6656	646.815	1292.62	0.108526	7.01e-05	51.4383
														GIGATIAEVFAR	WP_003899869.1		67.52	4.11312	0	2	0.5971	602.838	1204.67	-0.155579	-9.37e-05	76.8327
														GLHEFFTPVLR	WP_003899869.1		52.56	3.65868	0	2	0.5546	658.36	1315.72	-1.93818	-0.00127505	67.9595
														GQTNYATTK	WP_003899869.1		49	2.95947	0	2	0.5234	492.243	983.479	-0.0779322	-3.83e-05	119.248
														LNSLLQGGQPVDVAEAIAYFASPASNAVTGNVIR	WP_003899869.1		53.83	7.1336	0	3	0.54	1148.27	3442.8	-0.291047	-0.000334005	106.632
														LTEGLVGNGSIGEGGR	WP_003899869.1		92.29	5.24414	0	2	0.7424	758.391	1515.78	-0.556854	-0.000422033	51.3521
														QLGVPQPETLR	WP_003899869.1		50	3.7392	0	2	0.6143	619.349	1237.69	0.259795	0.000160773	47.3958
														QLGVPQPETLRR	WP_003899869.1		24.53	4.48032	1	3	0.5898	465.268	1393.79	-0.0680539	-3.16e-05	36.2302
														RLNSLLQGGQPVDVAEAIAYFASPASNAVTGNVIR	WP_003899869.1		37.96	5.36211	1	3	0.6642	1200.3	3598.9	-0.186876	-0.000224182	106.54
														RSSDLFSQVVNSGPGSFLAR	WP_003899869.1		64.84	6.80864	1	3	0.6202	708.699	2124.08	-0.496001	-0.000351182	89.5523
														SAYVDGQVFSVGADDSTPPADWEKPLDGK	WP_003899869.1		59.05	5.9492	0	3	0.6226	1017.81	3051.42	-1.00448	-0.00102169	101.577
														SSDLFSQVVNSGPGSFLAR	WP_003899869.1		77.42	6.16171	0	2	0.8124	984.494	1967.98	-0.944039	-0.000928926	104.804
														VAIVTGAAR	WP_003899869.1		64.97	3.13249	0	2	0.4013	429.264	857.52	-0.161022	-6.9e-05	20.2337
														VGGTALWLDVTADDAVDK	WP_003899869.1		92.56	5.59324	0	2	0.6392	923.466	1845.92	0.669575	0.000617992	99.8111
														VGGTALWLDVTADDAVDKISEHLR	WP_003899869.1		83.9	8.85554	1	4	0.5307	646.086	2581.33	-0.690585	-0.000445656	105.826
														VGGTALWLDVTADDAVDKISEHLRDHHGGK	WP_003899869.1		7.36	7.33807	2	5	0.4782	643.328	3212.61	0.712873	0.000458037	82.9185
														VIGLSSIAGIAGNR	WP_003899869.1		112.02	4.66108	0	2	0.6695	664.388	1327.77	-0.10087	-6.7e-05	70.6458
														VVVVGGTPEAAASTNER	WP_003899869.1		90.5	5.36199	0	2	0.6701	828.932	1656.86	0.522605	0.00043294	35.7574
														WADSFGGLVFDATGITEPAGLK	WP_003899869.1		46.74	5.49258	0	2	0.8051	1126.57	2252.12	1.28494	0.00144692	105.865
														WDAVLAVNLLAPLR	WP_003899869.1		25.88	3.33089	0	2	0.7237	775.957	1550.91	0.549046	0.000425759	106.398
														YRAGEPPLTGSLLIGGAGR	WP_003899869.1		41.81	4.43254	1	3	0.5643	629.014	1885.03	-0.288704	-0.000181405	59.1857
WP_003421604.1	MRA_RS06370	MULTISPECIES: ESAT-6-like protein EsxK [Mycobacterium tuberculosis complex]	-	-	-	95.9184	11	360	11	98	10.956	5.36	1919252341
														MWASAQNISGAGWSGMAEATSLDTMAQMNQAFR	WP_003421604.1	1xOxidation [M]	93.43	6.66028	0	3	0.3473	1184.52	3535.55	0.648038	0.000767179	103.015
														DMAGRFEVHAQTVEDEAR	WP_003421604.1	1xOxidation [M2]	57.86	5.56425	1	3	0.6368	687.653	2076.94	-0.542409	-0.000372625	50.2623
														FMTDPHAMR	WP_003421604.1	1xOxidation [M2]	55.36	2.78428	0	2	0.7299	553.25	1121.49	0.773692	0.000427655	33.7232
														NIVNMLHGVR	WP_003421604.1	1xOxidation [M5]	44.68	2.5799	0	2	0.7116	576.819	1168.63	0.670262	0.000386283	47.0555
														NIVNMLHGVRDGLVR	WP_003421604.1	1xOxidation [M5]		3.07724	1	4	0.5109	423.988	1708.93	-0.420937	-0.000178155	57.4845
														DANNYEQQEQASQQILSS	WP_003421604.1		29.4	4.05109	0	2	0.6356	1026.96	2052.91	-0.729678	-0.000748982	57.599
														DGLVRDANNYEQQEQASQQILSS	WP_003421604.1		43.98	5.29788	1	3	0.6396	865.074	2593.21	-1.40408	-0.0012137	71.1081
														DMAGRFEVHAQTVEDEARR	WP_003421604.1		32.88	7.5104	2	3	0.5331	739.687	2217.05	-0.0252515	-1.87e-05	44.6967
														FEVHAQTVEDEAR	WP_003421604.1		89.7	5.21289	0	2	0.7131	765.861	1530.72	-2.872	-0.00219811	38.2421
														FEVHAQTVEDEARR	WP_003421604.1		40.39	6.18144	1	2	0.5269	843.913	1686.82	-0.0951519	-8.03e-05	30.2436
														RMWASAQNISGAGWSGMAEATSLDTMAQMNQAFR	WP_003421604.1		48.65	6.06764	1	3	0.6639	1225.9	3675.66	4.05967	0.00497398	105.932
WP_003403353.1	MRA_RS03445	MULTISPECIES: 50S ribosomal protein L7/L12 [Mycobacterium tuberculosis complex]	translation	structural constituent of ribosome	ribosome	93.0769	14	381	14	130	13.432	4.65	1900337876
														EMTLLELSDFVK	WP_003403353.1	1xOxidation [M2]	24.61	3.6743	0	2	0.6602	720.868	1440.73	-0.259449	-0.000186898	91.4417
														AKLEAAGATVTVK	WP_003403353.1		48.54	5.52164	1	2	0.763	629.871	1258.74	-0.799356	-0.000503089	24.8011
														AKLSTDELLDAFK	WP_003403353.1		31.69		1	2	1	725.893	1450.78	-0.456499	-0.00033114	68.8701
														DLVDGAPKPLLEK	WP_003403353.1		47.18	3.6899	0	2	0.7913	697.898	1394.79	-0.327722	-0.000228551	55.7751
														DLVDGAPKPLLEKVAK	WP_003403353.1			2.46944	1	4	0.0972	424.003	1692.99	-0.460288	-0.000194816	58.9023
														EAADEAKAKLEAAGATVTVK	WP_003403353.1		49.19	5.90276	2	3	0.6237	658.356	1973.05	-0.275772	-0.000181371	50.0795
														EAKDLVDGAPKPLLEK	WP_003403353.1		26.69	4.9192	1	3	0.6247	574.993	1722.96	0.230324	0.00013228	45.9492
														EIVSGLGLK	WP_003403353.1		42.4	2.8444	0	2	0.5455	458.279	915.551	0.32487	0.000148717	46.1868
														EIVSGLGLKEAK	WP_003403353.1		22.07	2.44294	1	2	0.5656	622.366	1243.73	-0.38845	-0.000241562	42.8995
														EMTLLELSDFVKK	WP_003403353.1		31.01	3.35525	1	3	0.6488	518.281	1552.83	-0.178069	-9.22e-05	84.5709
														KFEETFEVTAAAPVAVAAAGAAPAGAAVEAAEEQSEFDVILEAAGDKK	WP_003403353.1			4.24545	2	4	0.6824	1187.6	4747.36	1.53167	0.00181785	114.72
														LEAAGATVTVK	WP_003403353.1		82.25	3.70327	0	2	0.7474	530.306	1059.6	0.199279	0.000105578	27.4026
														LSTDELLDAFK	WP_003403353.1		94.34	4.01323	0	2	0.4613	626.327	1251.65	-0.43429	-0.000271789	80.9269
														VAKEAADEAK	WP_003403353.1		63.95	3.24074	1	2	0.6667	516.272	1031.54	0.379932	0.000195957	9.3086
WP_003403017.1	MRA_RS03045	MULTISPECIES: hypothetical protein [Mycobacterium tuberculosis complex]	-	-	-	80.3681	15	1038	15	163	18.024	9.88	1883963530
														TDQSYAVDIAHPPAALLR	WP_003403017.1	1xAcetyl [N-Term]	74.64		0	2	1	969.507	1980.02	-1.05466	-0.00102197	62.8259
														MLGLSFR	WP_003403017.1	1xOxidation [M1]	41.05	2.28238	0	2	0.6278	412.228	839.444	-0.766893	-0.000315749	58.041
														TQLMVVSFTGR	WP_003403017.1	1xOxidation [M4]	58.49	3.36851	0	2	0.6006	619.832	1254.65	0.399739	0.00024757	61.6697
														AAQAYGVK	WP_003403017.1		13.25	1.89535	0	2	0.5211	404.222	807.436	0.0392659	1.59e-05	9.91808
														AVVSELFLR	WP_003403017.1		53.1	3.16098	0	2	0.7267	517.306	1033.6	0.349143	0.000180438	71.0189
														DRAVVSELFLR	WP_003403017.1		29.97	4.52794	1	2	0.5683	652.87	1304.73	-0.0992982	-6.48e-05	60.1579
														HFSIPLSAHVIDNDLYALTEAGWK	WP_003403017.1		16.37	9.74663	0	4	0.6645	675.097	2697.37	-0.105583	-7.12e-05	104.7
														HNFSDGAAAQVVYDGK	WP_003403017.1		108.44	7.58439	0	3	0.7937	560.266	1678.78	0.425374	0.000238037	39.2259
														IPTLEEFAEAVDR	WP_003403017.1		118.74	4.44734	0	2	0.6742	745.38	1489.75	0.0294929	2.2e-05	88.6313
														IPTLEEFAEAVDRLK	WP_003403017.1		67.64	5.34634	1	3	0.6393	577.65	1730.93	0.998709	0.000576233	100.835
														LVNPILR	WP_003403017.1		46.75	2.34428	0	2	0.4565	412.771	824.535	-0.20294	-8.37e-05	40.691
														RIPTLEEFAEAVDR	WP_003403017.1		82.93	6.43413	1	2	0.6446	823.431	1645.85	-0.292301	-0.000240543	85.883
														RIPTLEEFAEAVDRLK	WP_003403017.1		57.11	6.96024	2	3	0.726	629.682	1887.03	-0.461846	-0.000290506	98.7055
														SLLHTPLAGPLR	WP_003403017.1		66.47	4.36501	0	3	0.6683	425.591	1274.76	-0.306045	-0.000130044	48.6249
														TQLMVVSFTGRK	WP_003403017.1		27.03	4.09736	1	3	0.5463	456.256	1366.75	0.84933	0.000386941	49.2308
WP_003411866.1	MRA_RS12205	MULTISPECIES: hypothetical protein [Mycobacterium tuberculosis complex]	-	-	-	82.5	7	268	7	80	8.585	6.52	1825839643
														GTTTERHDQHAEIIEVR	WP_003411866.1		46.21	6.81745	1	3	0.63	664.668	1991.99	0.649641	0.000431359	18.7891
														HDQHAEIIEVR	WP_003411866.1		55.84	5.02501	0	2	0.7802	673.845	1346.68	0.77133	0.000519368	20.1818
														SADGSPPYVVR	WP_003411866.1		58.51	3.34912	0	2	0.6779	574.29	1147.57	-0.591903	-0.000339627	29.8311
														VGDYLVVK	WP_003411866.1		22.73	2.84564	0	2	0.7051	446.76	892.514	-0.824399	-0.000367894	109.342
														VGDYLVVKGTTTER	WP_003411866.1		10.01	1.98651	1	3	0.5035	513.28	1537.82	1.91018	0.000979175	34.409
														WLVNGHETTVYPGSDAVVVTATEHAEAEK	WP_003411866.1		35.72	6.47953	0	4	0.5849	778.38	3110.51	-2.52536	-0.00196379	64.5638
														WLVNGHETTVYPGSDAVVVTATEHAEAEKR	WP_003411866.1		50.45	9.35481	1	5	0.6169	654.128	3266.61	0.887124	0.000579577	104.794
WP_003899041.1	MRA_RS09685	MULTISPECIES: glycogen accumulation regulator GarA [Mycobacterium tuberculosis complex]	-	-	-	96.2963	17	490	17	162	17.24	4.48	1755075201
														TDMNPDIEK	WP_003899041.1	1xAcetyl [N-Term]	30.78		0	2	1	539.74	1104.49	-0.247492	-0.000133457	12.21
														TDMNPDIEKDQTSDEVTVETTSVFR	WP_003899041.1	1xAcetyl [N-Term]	69.52		1	3	1	953.107	2899.31	0.715089	0.000681076	69.4619
														ADFLSELDAPAQAGTESAVSGVEGLPPGSALLVVK	WP_003899041.1		35.39	5.69677	0	3	0.765	1132.59	3395.76	0.171973	0.00019466	105.229
														ADFLSELDAPAQAGTESAVSGVEGLPPGSALLVVKR	WP_003899041.1		56.99	7.50118	1	3	0.8147	1184.62	3551.86	-2.01111	-0.00238106	104.235
														EPVDSAVLANGDEVQIGK	WP_003899041.1		86.04	5.4585	0	2	0.7588	920.968	1840.93	-0.431014	-0.000396733	59.4346
														EPVDSAVLANGDEVQIGKFR	WP_003899041.1		54.08	6.18588	1	3	0.643	715.372	2144.1	1.51683	0.00108408	60.9739
														FLLDQAITSAGR	WP_003899041.1		102.58	3.84241	0	2	0.7833	646.354	1291.7	0.386369	0.000249537	68.1071
														FLLDQAITSAGRHPDSDIFLDDVTVSR	WP_003899041.1		70.41	8.04964	1	4	0.6073	747.882	2988.51	0.199214	0.000148838	89.3638
														FLLDQAITSAGRHPDSDIFLDDVTVSRR	WP_003899041.1		12.38	8.4638	2	4	0.5007	786.907	3144.61	0.100003	7.86e-05	82.9065
														GPNAGSRFLLDQAITSAGR	WP_003899041.1			2.34583	1	3	0.383	644.341	1931.01	-1.21995	-0.000785243	76.3131
														HPDSDIFLDDVTVSR	WP_003899041.1		73.76	5.36375	0	2	0.8347	858.416	1715.82	0.301866	0.000258974	60.9892
														HPDSDIFLDDVTVSRR	WP_003899041.1		34.08	6.5726	1	3	0.7216	624.646	1871.92	-0.239201	-0.000149256	48.6634
														LENNEFNVVDVGSLNGTYVNR	WP_003899041.1		91.52	6.50651	0	3	0.6537	785.052	2353.14	-0.336381	-0.000263851	74.7833
														LVFLTGPK	WP_003899041.1		58.28	2.79629	0	2	0.6182	437.774	874.54	0.202107	8.84e-05	49.7874
														LVFLTGPKQGEDDGSTGGP	WP_003899041.1		35.48	5.56761	1	2	0.8312	937.96	1874.91	0.176129	0.000165113	59.3652
														QGEDDGSTGGP	WP_003899041.1		3.15	2.49211	0	2	1	510.199	1019.39	-0.300415	-0.00015312	11.1942
														RGPNAGSR	WP_003899041.1		21.05	2.09388	1	2	0.5837	407.717	814.428	-0.351237	-0.000143028	5.64672
WP_003401814.1	MRA_RS01855	MULTISPECIES: molecular chaperone DnaK [Mycobacterium tuberculosis complex]	protein folding	ATP binding	-	71.04	60	2091	60	625	66.79	4.97	1725312063
														MIKDAEAHAEEDR	WP_003401814.1	1xOxidation [M1]	78.08	5.19714	1	3	0.7241	505.568	1530.69	0.215404	0.000108757	14.0467
														MIKDAEAHAEEDRK	WP_003401814.1	1xOxidation [M1]	38.77	5.08739	2	4	0.6278	415.45	1658.78	-0.199989	-8.29e-05	11.3797
														MPAVTDLVK	WP_003401814.1	1xOxidation [M1]	59.13	3.46424	0	2	0.4412	487.273	989.534	0.191608	9.33e-05	58.5444
														HMGSDWSIEIDGK	WP_003401814.1	1xOxidation [M2]	4.41	5.13209	0	2	0.9044	737.835	1490.66	0.350878	0.000258714	53.8369
														HMGSDWSIEIDGKK	WP_003401814.1	1xOxidation [M2]	26.81	4.05077	1	2	0.6855	801.883	1618.75	-0.0531465	-4.26e-05	42.2898
														AALGGSDISAIK	WP_003401814.1		100.82	4.08173	0	2	0.608	551.809	1102.61	0.122284	6.74e-05	43.5142
														AKIELSSSQSTSINLPYITVDADKNPLFLDEQLTR	WP_003401814.1		65.55	9.19045	2	3	0.7633	1303.02	3907.03	0.91631	0.00119335	105.809
														ATSGDNHLGGDDWDQR	WP_003401814.1		56.33	5.22585	0	2	0.813	872.37	1743.73	0.704612	0.000614328	30.4659
														AVGIDLGTTNSVVSVLEGGDPVVVANSEGSR	WP_003401814.1		1.16	8.30949	0	2	0.8697	1499.77	2998.53	-1.135	-0.00170166	105.571
														DAEAHAEEDR	WP_003401814.1		84.48	3.98473	0	2	0.794	571.739	1142.47	0.00222681	1.27e-06	7.48305
														DAEAHAEEDRK	WP_003401814.1		23.26	1.68777	1	3	0.7041	424.193	1270.57	-0.170619	-7.23e-05	5.98443
														DAGQIAGLNVLR	WP_003401814.1		69.82	4.09444	0	2	0.6779	613.846	1226.69	0.254208	0.000155917	70.0294
														DKGTGKENTIR	WP_003401814.1		75.69	4.01954	2	3	0.5124	406.886	1218.64	-0.0827232	-3.36e-05	6.46677
														DVLLLDVTPLSLGIETK	WP_003401814.1		36.84	3.16118	0	2	0.8386	913.53	1826.05	0.436397	0.000398442	106.418
														EAEGGSKVPEDTLNK	WP_003401814.1		17.35	3.53915	1	3	0.4944	525.262	1573.77	0.357823	0.00018771	18.4104
														EAEGGSKVPEDTLNKVDAAVAEAK	WP_003401814.1		33.11	10.0014	2	4	0.5017	607.811	2428.22	0.271047	0.00016454	56.4088
														EEADVRNQAETLVYQTEK	WP_003401814.1		30.1	5.42897	1	2	0.7714	1062.02	2123.03	0.151338	0.000160647	54.9125
														ELTGGKEPNK	WP_003401814.1		9.35	3.44846	1	2	0.4812	536.785	1072.56	-0.0318204	-1.71e-05	7.78641
														ELTGGKEPNKGVNPDEVVAVGAALQAGVLK	WP_003401814.1		63.44	8.73498	2	3	0.6274	987.537	2960.61	-2.63486	-0.00260026	81.8565
														EPNKGVNPDEVVAVGAALQAGVLK	WP_003401814.1		34.69	6.80755	1	4	0.7269	594.578	2375.29	-0.732915	-0.000435222	88.7582
														FKGTSGIDLTK	WP_003401814.1		41.99	3.24043	1	2	0.7331	583.824	1166.64	-0.136657	-7.97e-05	27.5854
														FKGTSGIDLTKDK	WP_003401814.1		30.93	3.92913	2	3	0.4591	470.593	1409.76	0.275405	0.000129418	26.9032
														GEVKDVLLLDVTPLSLGIETK	WP_003401814.1		12.21	4.5521	1	3	0.4813	747.098	2239.28	-0.502479	-0.000375063	99.0389
														GTSGIDLTK	WP_003401814.1		39.17	2.67759	0	2	0.4867	446.243	891.478	0.215932	9.62e-05	22.0575
														GTSGIDLTKDK	WP_003401814.1		61.95	3.74075	1	2	0.4969	567.804	1134.6	-0.0620001	-3.52e-05	17.9034
														GVNPDEVVAVGAALQAGVLK	WP_003401814.1		7.68	5.94829	0	2	0.6337	954.033	1907.06	-0.145963	-0.00013918	103.812
														GVNPDEVVAVGAALQAGVLKGEVK	WP_003401814.1		67.83	7.75525	1	3	0.7126	774.101	2320.29	0.524735	0.000405845	92.8041
														IELSSSQSTSINLPYITVDADKNPLFLDEQLTR	WP_003401814.1			3.57869	1	4	0.3101	927.731	3707.9	-0.240656	-0.000223082	104.833
														IQEGSGLSK	WP_003401814.1		32.31	2.88597	0	2	0.5371	459.748	918.489	-0.0276317	-1.27e-05	13.4279
														IQEGSGLSKEDIDR	WP_003401814.1		84.54	5.75283	1	3	0.5849	516.262	1546.77	1.21331	0.00062557	25.5113
														ITQDLLDR	WP_003401814.1		73.63	3.24308	0	2	0.4167	487.27	973.531	1.14062	0.000555216	35.265
														ITQDLLDRTR	WP_003401814.1		14.22	2.82317	1	3	0.3723	410.898	1230.68	-0.7832	-0.00032129	31.9575
														IVNEPTAAALAYGLDK	WP_003401814.1		94.74	5.51249	0	3	0.6756	549.298	1645.88	0.21528	0.000118108	75.1624
														IVNEPTAAALAYGLDKGEK	WP_003401814.1		81.21	7.42801	1	3	0.7163	654.017	1960.04	-1.79281	-0.00117132	61.1619
														IVNEPTAAALAYGLDKGEKEQR	WP_003401814.1		69.27	9.32414	2	4	0.7053	594.066	2373.24	0.20647	0.000122501	53.7146
														KPFQSVIADTGISVSEIDHVVLVGGSTR	WP_003401814.1		102.78	11.1522	0	3	0.713	971.192	2911.55	2.69741	0.00261788	90.9057
														KYTAPEISAR	WP_003401814.1		48.02	4.00246	1	2	0.5775	568.309	1135.61	-0.283204	-0.000160805	19.6496
														LLGSFELTGIPPAPR	WP_003401814.1		62.39	4.96925	0	2	0.7535	784.446	1567.88	0.278703	0.000218487	85.4422
														LREAAEK	WP_003401814.1		35.27	2.31511	1	2	0.4286	408.733	816.457	0.437947	0.000178783	8.47986
														NGEVLVGQPAK	WP_003401814.1		56.68	3.80732	0	2	0.7535	556.309	1111.61	0.149938	8.33e-05	22.4599
														NGEVLVGQPAKNQAVTNVDR	WP_003401814.1		23.65	7.18002	1	3	0.5836	703.707	2109.1	0.175879	0.000123649	32.6605
														NPLFLDEQLTR	WP_003401814.1		49.27	3.32343	0	2	0.6386	673.36	1345.71	1.04705	0.000704511	64.6728
														NQAETLVYQTEK	WP_003401814.1		67.89	4.06244	0	2	0.6657	712.356	1423.71	-0.688004	-0.000489758	32.6142
														NQAVTNVDR	WP_003401814.1		45.03	3.16199	0	2	0.5616	508.76	1016.51	-0.0579343	-2.94e-05	119.016
														NTTIPTKR	WP_003401814.1		29.66	2.61748	1	2	0.5885	465.772	930.537	-0.629952	-0.000293097	11.9761
														REEADVR	WP_003401814.1		21.65	2.09043	1	2	0.9091	437.723	874.438	0.152057	6.65e-05	6.26895
														RHMGSDWSIEIDGK	WP_003401814.1		39.37	4.73714	1	2	0.8249	815.887	1630.76	1.41758	0.00115587	42.7136
														RHMGSDWSIEIDGKK	WP_003401814.1		26.55	4.25862	2	2	0.7897	879.933	1758.86	8.42e-05	7.41e-08	34.1302
														RREEADVR	WP_003401814.1		18.39	2.84108	2	2	0.4577	515.773	1030.54	0.271051	0.000139664	6.7619
														RSETFTTADDNQPSVQIQVYQGER	WP_003401814.1		99.53	7.69318	1	3	0.7153	923.774	2769.31	0.252825	0.000233384	58.8568
														SETFTTADDNQPSVQIQVYQGER	WP_003401814.1		94.98	5.31006	0	3	0.6667	871.74	2613.21	0.141849	0.00012356	64.3216
														SETFTTADDNQPSVQIQVYQGEREIAAHNK	WP_003401814.1		32.55	7.17578	1	4	0.6295	844.906	3376.6	-0.973282	-0.000821597	63.467
														TRKPFQSVIADTGISVSEIDHVVLVGGSTR	WP_003401814.1		94.97	10.0103	1	5	0.5854	634.547	3168.7	0.721714	0.000457379	105.59
														TTPSIVAFAR	WP_003401814.1		61.46	2.92971	0	2	0.7013	531.8	1062.59	-0.512784	-0.000272441	50.3557
														VDAAVAEAK	WP_003401814.1		55.66	3.49259	0	2	0.5616	437.238	873.468	1.41468	0.000617837	20.2315
														VPEDTLNK	WP_003401814.1		26.63	2.34915	0	2	0.4638	458.242	915.478	-0.656442	-0.000300479	22.3256
														VPEDTLNKVDAAVAEAK	WP_003401814.1		71.44	7.87467	1	3	0.4286	590.648	1769.93	0.852143	0.000502744	53.0842
														VVDWLVDK	WP_003401814.1		46.03	2.40981	0	2	0.39	487.271	973.535	-0.609154	-0.000296516	54.0029
														VVDWLVDKFK	WP_003401814.1		44.62	3.48002	1	2	0.7853	624.853	1248.7	0.367461	0.000229424	64.7134
														YTAPEISAR	WP_003401814.1		47.36	2.96477	0	2	0.6842	504.261	1007.52	-0.266316	-0.000134159	29.6463
WP_003900064.1	MRA_RS18365	MULTISPECIES: 30S ribosomal protein S11 [Mycobacterium tuberculosis complex]	translation	rRNA binding	ribosome	50.3597	7	216	7	139	14.776	11.69	1705850093
														KAQDHGVR	WP_003900064.1		47.95	3.0969	1	2	0.5968	455.746	910.485	-0.0676991	-3.08e-05	7.68148
														KSTPFAAQLAAENAAR	WP_003900064.1		106.57	6.43572	1	2	0.3089	823.438	1645.87	1.70845	0.00140594	39.7054
														KVDVFVK	WP_003900064.1		44.7	3.19482	1	2	0.8364	417.758	834.508	-0.0206948	-8.64e-06	18.9556
														NVPHGAAHIK	WP_003900064.1		17.18	2.61964	0	2	0.7214	522.291	1043.57	0.0214928	1.12e-05	8.9663
														STFNNTIVTITDPQGNVIAWASSGHVGFK	WP_003900064.1		43.35	5.93791	0	3	0.5112	1021.18	3061.54	0.57167	0.000583396	107.435
														STPFAAQLAAENAAR	WP_003900064.1		88.99	5.48843	0	2	0.7296	759.391	1517.77	2.00839	0.00152414	54.1635
														STPFAAQLAAENAARK	WP_003900064.1		73.94	5.71024	1	3	0.2189	549.294	1645.87	0.328177	0.000180045	41.2209
WP_003420783.1	MRA_RS20170	MULTISPECIES: MPT51/MPB51 antigen [Mycobacterium tuberculosis complex]	-	-	-	73.5786	9	510	9	299	31.069	6.64	1693798038
														VWVWSPTNPGASDPAAMIGQAAEAMGNSR	WP_003420783.1	1xOxidation [M]	71.61	6.3896	0	3	0.5959	1001.8	2987.38	0.0147003	1.47e-05	78.9583
														MFYNQYR	WP_003420783.1	1xOxidation [M1]	33.23	2.29146	0	2	0.6975	511.232	1037.45	0.0281863	1.44e-05	37.5453
														GISVVAPAGGAYSMYTNWEQDGSK	WP_003420783.1	1xOxidation [M14]	38.78	5.48386	0	2	0.8619	1252.57	2504.14	0.824196	0.00103195	70.2368
														GLAPGGHAAVGAAQGGYGAMALAAFHPDR	WP_003420783.1	1xOxidation [M20]	71.73	8.6733	0	4	0.6629	673.586	2707.32	0.393119	0.000264502	68.073
														DIPVAFLAGGPHAVYLLDAFNAGPDVSNWVTAGNAMNTLAGK	WP_003420783.1	1xOxidation [M36]		1.78988	0	4	0.7332	1064.54	4271.12	0.11103	0.000118111	106.624
														AAPYENLMVPSPSMGR	WP_003420783.1		44.71	3.63291	0	2	0.6391	860.415	1719.82	2.04331	0.00175706	74.8426
														QWDTFLSAELPDWLAANR	WP_003420783.1			1.01269	0	2	0.3861	1067.02	2133.04	0.966	0.00103026	106.475
														SVGGHNGHFDFPASGDNGWGSWAPQLGAMSGDIVGAIR	WP_003420783.1		33.32	7.65899	0	4	0.8094	956.946	3824.76	0.405477	0.000387713	104.857
														WHDPWVHASLLAQNNTR	WP_003420783.1		70.37	6.3883	0	3	0.7294	682.342	2045.01	0.40134	0.000273582	57.2259
WP_003419728.1	MRA_RS19475	MULTISPECIES: cAMP receptor protein [Mycobacterium tuberculosis complex]	regulation of transcription, DNA-templated	DNA binding	-	85.2679	20	951	19	224	24.776	9.58	1679491149
														MDEILAR	WP_003419728.1; WP_003414508.1	1xOxidation [M1]	49.89	2.49751	0	2	0.5837	432.218	863.429	-0.217457	-9.39e-05	21.4668
														AVSMDRDALR	WP_003419728.1	1xOxidation [M4]	19.86	1.55786	1	2	0.3974	575.288	1149.57	-0.0361677	-2.08e-05	11.4417
														ENLLTIMGPSDMFGELSIFDPGPR	WP_003419728.1	2xOxidation [M7; M12]	26.52	3.23235	0	3	0.6192	890.089	2668.26	-3.74238	-0.00332855	101.695
														AGIFQGVEPSAIAALTK	WP_003419728.1		82.85	5.58451	0	3	0.6008	558.314	1672.93	-0.251915	-0.000140479	83.3732
														ALADFAHR	WP_003419728.1		58.64	2.97828	0	2	0.7083	450.738	900.469	0.0549252	2.47e-05	24.7772
														FGTQEGGALR	WP_003419728.1		38.85	3.48864	0	2	0.5714	518.264	1035.52	-0.950427	-0.000492094	24.8376
														FGTQEGGALRVTHDLTQEEIAQLVGASR	WP_003419728.1		9.04	3.19544	1	4	0.3094	746.637	2983.52	0.950364	0.000708858	89.6512
														GHTVFAEGEPGDR	WP_003419728.1		61.27	5.17778	0	2	0.8724	686.318	1371.63	0.0466296	3.2e-05	21.4611
														LEGKSVLISDSER	WP_003419728.1		31.88	3.50833	1	3	0.4274	478.26	1432.76	0.508207	0.000242713	26.903
														LYIIISGK	WP_003419728.1		36.96	2.45129	0	2	0.8863	453.787	906.566	-0.0408054	-1.85e-05	51.3645
														QLLQLAQR	WP_003419728.1		47.56	3.2681	0	2	0.7067	485.296	969.584	0.0431667	2.09e-05	39.5092
														QLQPVDFPR	WP_003419728.1		51.51	3.35081	0	2	0.6567	550.299	1099.59	1.16085	0.00063823	46.4568
														RTNNNLADLIFTDVPGR	WP_003419728.1		57.23	6.2124	1	3	0.6797	639.338	1916	0.445131	0.00028429	73.2558
														SVLISDSER	WP_003419728.1		63.92	2.75384	0	2	0.7604	503.264	1005.52	-0.0102159	-5.14e-06	25.2406
														SWIADRPEISEQLLR	WP_003419728.1		81.17	4.5302	0	2	0.6932	906.983	1812.96	-0.818924	-0.000742338	106.884
														TNNNLADLIFTDVPGR	WP_003419728.1		123.69	5.33778	0	3	0.7016	587.304	1759.9	0.0893176	5.24e-05	85.4029
														TNNNLADLIFTDVPGRVAK	WP_003419728.1		27.81	5.14869	1	3	0.5398	686.704	2058.1	0.318439	0.00021846	96.9864
														TSSATTITEVR	WP_003419728.1		83.18	4.07378	0	2	0.7411	583.307	1165.61	-0.0211052	-1.23e-05	24.4605
														VAKQLLQLAQR	WP_003419728.1		17.2	1.8287	1	3	0.3497	423.266	1267.78	0.246867	0.000104325	40.2264
														VTHDLTQEEIAQLVGASR	WP_003419728.1		94.59	6.82092	0	3	0.6601	656.345	1967.02	0.473785	0.000310648	116.303
WP_003418312.1	MRA_RS18285	MULTISPECIES: 50S ribosomal protein L13 [Mycobacterium tuberculosis complex]	translation	structural constituent of ribosome	ribosome	80.2721	11	491	11	147	16.327	10.04	1665709204
														AILGMLPK	WP_003418312.1	1xOxidation [M5]	49.11	1.88322	0	2	0.2263	421.762	858.512	0.881666	0.000371409	63.2147
														TIGELMQR	WP_003418312.1	1xOxidation [M6]	33.24	2.21946	0	2	0.5658	474.253	963.493	-0.157232	-7.45e-05	35.8394
														GKHKPTFAPNVDGGDFVIVINADK	WP_003418312.1		67.16	6.49442	1	3	0.6025	847.114	2539.33	-1.19825	-0.00101425	68.9853
														HKPTFAPNVDGGDFVIVINADK	WP_003418312.1		14	6.11055	0	4	0.5754	589.309	2354.21	0.660113	0.000388512	77.7098
														HSGYPGGLHK	WP_003418312.1		24.97	3.78064	0	2	0.8571	526.768	1052.53	0.526399	0.000277025	8.03069
														HSGYPGGLHKR	WP_003418312.1		31.08	3.45322	1	3	0.6377	403.548	1208.63	0.11389	4.59e-05	6.02284
														LAVAAANLLR	WP_003418312.1		63.3	3.89483	0	2	1	506.319	1011.63	0.148057	7.49e-05	53.9801
														PTYAPKAGDTTR	WP_003418312.1		28.09		1	3	1	426.554	1277.65	-0.596788	-0.000254162	11.3859
														SWYVIDATDVVLGR	WP_003418312.1		79.38	4.64135	0	2	0.7974	797.418	1593.83	0.422372	0.000336594	103.764
														VAISGDKLQHK	WP_003418312.1		45.47	3.7779	1	2	0.5591	598.343	1195.68	-0.492108	-0.000294202	10.9951
														VYAGPEHPHSAQQPVPYELK	WP_003418312.1		35.81	5.31138	0	2	0.638	1124.06	2247.12	0.714265	0.000802519	37.9896
WP_003400321.1	MRA_RS00060	MULTISPECIES: peptidyl-prolyl cis-trans isomerase [Mycobacterium tuberculosis complex]	protein folding	peptidyl-prolyl cis-trans isomerase activity	-	74.7253	9	569	9	182	19.228	6.27	1611261089
														FADEFHPELQFDKPYLLAMANAGPGTNGSQFFITVGK	WP_003400321.1	1xOxidation [M19]		0.19655	0	3	0.1	1358.66	4073.97	-0.778472	-0.00105716	6.78443
														VIQGFMIQGGDPTGTGR	WP_003400321.1	1xOxidation [M6]	99.94	4.30517	0	2	0.7937	867.435	1749.86	-0.416735	-0.000361281	60.5194
														DYSTQNASGGPSGPFYDGAVFHR	WP_003400321.1		105.31	6.56867	0	3	0.7815	810.697	2430.07	0.590602	0.000478402	64.4686
														HTIFGEVIDAESQR	WP_003400321.1		70.25	5.16618	0	2	0.8063	801.4	1601.79	0.75295	0.000603034	61.5398
														IALFGNHAPK	WP_003400321.1		39.74	3.0773	0	2	0.7108	534.304	1067.6	0.358753	0.000191502	39.8693
														RHTIFGEVIDAESQR	WP_003400321.1		67.88	6.10675	1	3	0.6998	586.636	1757.89	0.588097	0.000344604	52.6921
														TATDGNDRPTDPVVIESITIS	WP_003400321.1		9.02	2.71403	0	2	1	1101.05	2201.09	-0.836056	-0.000920119	70.5144
														TVANFVGLAQGTK	WP_003400321.1		72.09	4.1801	0	2	0.5994	653.361	1305.72	-0.571862	-0.000373345	55.0959
														TVANFVGLAQGTKDYSTQNASGGPSGPFYDGAVFHR	WP_003400321.1		81.18	7.0501	1	4	0.634	929.948	3716.77	-1.10694	-0.00102856	79.3052
WP_003403669.1	MRA_RS03790	MULTISPECIES: 30S ribosomal protein S8 [Mycobacterium tuberculosis complex]	translation	structural constituent of ribosome	ribosome	75	12	526	12	132	14.403	10.13	1579391617
														TMTDPIADFLTR	WP_003403669.1	1xAcetyl [N-Term]	26.19		0	2	1	690.845	1422.69	-0.169868	-0.000117267	83.5839
														ANIAQILK	WP_003403669.1		46.35	2.89029	0	2	0.6667	435.774	870.541	-0.176244	-7.67e-05	43.0124
														ANIAQILKNEGYISDFR	WP_003403669.1		95.93	5.24655	1	3	0.6623	651.346	1952.02	-0.347662	-0.000226215	79.876
														ANIAQILKNEGYISDFRTEDAR	WP_003403669.1		2.87	4.05026	2	4	0.4247	631.826	2524.28	1.22219	0.000771285	76.8367
														LKANIAQILK	WP_003403669.1		29.5	3.43713	1	2	0.7347	556.363	1111.72	-0.75162	-0.000417795	42.8272
														NANSAYHDEVSLPHSK	WP_003403669.1		63.52	5.89982	0	3	0.7661	590.28	1768.82	0.358097	0.000211137	23.8433
														NEGYISDFR	WP_003403669.1		71.46	3.33244	0	2	0.7227	550.754	1100.5	-0.161772	-8.9e-05	42.8609
														NEGYISDFRTEDAR	WP_003403669.1		28.64	3.31939	1	3	0.5698	558.257	1672.76	0.100304	5.59e-05	40.8265
														QGVGGEVLAYVW	WP_003403669.1		31.56	3.65459	0	2	0.6779	639.33	1277.65	-0.151999	-9.71e-05	105.524
														RVSKPGLR	WP_003403669.1		24.65	3.1409	1	2	0.3599	456.791	912.574	1.0901	0.0004974	8.73121
														SLVIQLK	WP_003403669.1		32.49	1.87069	0	2	0.5424	400.765	800.524	-1.88273	-0.000753587	47.4309
														VLGGLGVAIISTSSGLLTDR	WP_003403669.1		86.58	6.46449	0	3	0.7511	643.705	1929.1	-1.00276	-0.000644806	108.703
WP_003417995.1	MRA_RS18100	MULTISPECIES: antitoxin VapB47 [Mycobacterium tuberculosis complex]	-	-	-	65.6566	8	293	8	99	11.003	10.17	1575189097
														TLSDVLNEMR	WP_003417995.1	1xOxidation [M9]	20.46	1.52312	0	2	0.7969	589.298	1193.58	0.235944	0.000138923	67.6052
														TLSDVLNEMRDEQ	WP_003417995.1	1xOxidation [M9]	31.82	3.36371	1	2	0.8827	775.362	1565.71	0.139511	0.000108101	79.9495
														EALIESGVLIPAR	WP_003417995.1		93.02	4.10293	0	2	0.6482	684.399	1367.79	1.20628	0.000824967	74.8535
														LIPVQAAER	WP_003417995.1		45.5	2.54342	0	2	0.8489	498.796	996.584	0.0712915	3.55e-05	30.1532
														RPQNLLDVTAEPAR	WP_003417995.1		54.85	5.63051	0	2	0.6785	790.432	1579.86	0.817531	0.00064579	43.8903
														SREALIESGVLIPAR	WP_003417995.1		40.94	5.02114	1	3	0.5955	537.646	1610.92	0.0552317	2.97e-05	52.5834
														VEAGEELGVTNK	WP_003417995.1		102.07	4.29431	0	2	0.6765	623.321	1245.63	2.45462	0.00152878	36.14
														VEAGEELGVTNKGR	WP_003417995.1		7.48	2.27944	1	3	0.4825	486.923	1458.75	-0.978584	-0.000475838	22.4518
WP_003400540.1	MRA_RS00305	MULTISPECIES: 30S ribosomal protein S18 [Mycobacterium tuberculosis complex]	translation	structural constituent of ribosome	ribosome	63.0952	9	332	9	84	9.537	10.61	1567261552
														VTGNCVQHQR	WP_003400540.1	1xCarbamidomethyl [C5]	59.03	3.54545	0	3	0.5857	400.196	1198.57	-0.285535	-0.000114078	5.7751
														RVTGNCVQHQR	WP_003400540.1	1xCarbamidomethyl [C6]	33.13	5.47212	1	3	0.7879	452.23	1354.68	-0.482503	-0.000217878	13.3422
														KCVFCAK	WP_003400540.1	2xCarbamidomethyl [C2; C5]	30.39	2.89957	1	2	0.6413	456.725	912.443	0.372986	0.000170164	9.98957
														DQAIDYK	WP_003400540.1		33.83	2.14173	0	2	0.6722	426.709	852.41	0.00334658	1.43e-06	18.1296
														DQAIDYKDTALLR	WP_003400540.1		72.64	4.51747	1	3	0.736	507.935	1521.79	0.158407	8.04e-05	49.395
														EVALLPFTSSVR	WP_003400540.1		62.28	3.93436	0	2	0.6692	659.872	1318.74	0.162674	0.000107262	71.7801
														KDQAIDYK	WP_003400540.1		49.99	3.40677	1	2	0.7809	490.756	980.505	-0.736178	-0.000360913	110.178
														KDQAIDYKDTALLR	WP_003400540.1		78.76	5.26163	2	2	0.6388	825.446	1649.89	-0.469939	-0.000387673	38.7364
														RPAPEKPVK	WP_003400540.1		10.52	1.99051	0	2	0.4422	511.311	1021.62	-1.14322	-0.000583967	12.7382
WP_003418601.1	MRA_RS18380	MULTISPECIES: translation initiation factor IF-1 [Actinobacteria]	-	rRNA binding	cytoplasm	73.9726	6	132	6	73	8.484	9.47	1556460646
														VVEPLPNAMFR	WP_003418601.1	1xOxidation [M9]	42.81	2.72492	0	2	0.7915	636.842	1288.67	-0.748981	-0.000476605	59.9623
														DGAIEVEGR	WP_003418601.1		39.47	3.19988	0	2	0.5043	473.236	945.464	0.139107	6.58e-05	21.9898
														IELENGHK	WP_003418601.1		21.42	1.91244	0	2	0.4764	470.248	939.489	-0.447886	-0.000210392	8.54306
														ILPEDRVVVELSPYDLSR	WP_003418601.1		44.52	4.81811	1	3	0.673	700.716	2100.13	0.568289	0.000397827	80.2653
														VLAHISGK	WP_003418601.1		27.6	2.30693	0	2	0.631	412.753	824.499	-0.41464	-0.000170935	8.46522
														VVVELSPYDLSR	WP_003418601.1		73.81	4.18111	0	2	0.6985	688.874	1376.74	-0.277411	-0.000190961	67.3318
WP_003418308.1	MRA_RS18280	MULTISPECIES: 30S ribosomal protein S9 [Mycobacterium tuberculosis complex]	translation	structural constituent of ribosome	ribosome	74.8344	11	589	11	151	16.426	10.67	1532749117
														TETTPAPQTPAAPAGPAQSFVLERPIQTVGR	WP_003418308.1	1xAcetyl [N-Term]	25.32		0	4	1	797.924	3230.68	0.75627	0.000602874	63.979
														ALILVSPEDRPALK	WP_003418308.1		53.4	5.23093	0	3	0.8833	507.972	1521.9	0.0813515	4.13e-05	54.7163
														ALILVSPEDRPALKK	WP_003418308.1		39.16	5.85482	1	2	0.7979	825.502	1649.99	1.36407	0.00112536	44.7023
														APLVTVDR	WP_003418308.1		67.38	2.92154	0	2	0.6599	435.756	870.504	1.44623	0.000629474	26.4045
														APLVTVDRVESFDIFAHLGGGGPSGQAGALR	WP_003418308.1		22.3	9.77019	1	4	0.6354	774.407	3094.61	0.15	0.000116048	95.2252
														KAPQYSK	WP_003418308.1		50.82	2.47393	1	2	0.6982	411.229	821.452	-0.140514	-5.77e-05	110
														LVPGTGKFDLNGR	WP_003418308.1		22.14	4.0435	1	3	0.7313	458.589	1373.75	-0.51112	-0.000234051	39.9611
														SLEDYFPNK	WP_003418308.1		65.36	2.44901	0	2	0.8515	556.766	1112.53	-0.274812	-0.000152868	54.7969
														SLEDYFPNKVHQQLIK	WP_003418308.1		17.48	4.96363	1	3	0.574	653.683	1959.03	0.302866	0.000197775	60.0699
														VESFDIFAHLGGGGPSGQAGALR	WP_003418308.1		89.94	6.97515	0	3	0.6895	748.379	2243.12	0.725607	0.000542542	80.0617
														VHQQLIK	WP_003418308.1		29.62	2.87526	0	2	0.6937	433.266	865.525	-0.111524	-4.83e-05	8.5461
WP_003420408.1	MRA_RS19695	MULTISPECIES: hypothetical protein [Mycobacterium tuberculosis complex]	-	DNA binding	bacterial nucleoid	96.9925	7	455	7	133	13.349	4.88	1519726250
														MQPGGDMSALLAQAQQMQQK	WP_003420408.1	1xAcetyl [N-Term]	30.95	5.27803	0	2	0.8612	1102.02	2203.03	-0.377024	-0.000415298	103.703
														LGALAGAMRPPAPPAAPPGAPGMPGMPGMPGAPGAPPVPGI	WP_003420408.1	1xOxidation [M]	13.34	5.9134	0	4	0.6158	912.971	3664.86	-1.68812	-0.00153994	104.3
														VVDPDDIETLQDLIVGAMR	WP_003420408.1	1xOxidation [M18]	32.38	4.28227	0	3	0.774	700.362	2115.06	1.03999	0.000727668	107.648
														DASQQVTK	WP_003420408.1		39.13	2.39795	0	2	0.6667	438.725	876.442	-0.0128183	-5.62e-06	7.7734
														DASQQVTKMAQER	WP_003420408.1		30.46	3.59471	1	3	0.4373	497.912	1491.72	-0.591393	-0.000294065	30.2303
														GSGEVIGVTIDPK	WP_003420408.1		73.57	4.02828	0	2	0.6719	636.346	1271.68	0.650053	0.000413331	48.3701
														LLEAQQQLANSEVHGQAGGGLVK	WP_003420408.1		72.89	8.68328	0	3	0.6515	783.085	2347.24	1.42005	0.00111107	54.5601
WP_003417115.1	MRA_RS17390	MULTISPECIES: hypothetical protein [Mycobacterium tuberculosis complex]	-	-	-	88.172	11	379	11	93	9.744	7.52	1513742517
														AIQVFLAK	WP_003417115.1	1xAcetyl [N-Term]	36.4		0	2	0.8302	466.285	931.561	1.06333	0.000495276	88.3201
														VADVMAEAR	WP_003417115.1	1xOxidation [M5]	79.69	2.94892	0	2	0.6608	481.242	977.472	0.208784	0.00010037	25.9005
														LKVADVMAEAR	WP_003417115.1	1xOxidation [M7]	65.02	2.41246	1	2	0.6488	601.832	1218.65	-0.0957979	-5.76e-05	52.364
														AEEAAESAR	WP_003417115.1			0.835566	0	2	0.1905	467.217	933.427	-0.176862	-8.25e-05	12.9795
														ATTTVITGLAGVTAYEILK	WP_003417115.1		58.64	5.56182	0	2	0.619	961.545	1922.08	-1.05345	-0.00101241	107.728
														ATTTVITGLAGVTAYEILKK	WP_003417115.1		55.85	7.11918	1	3	0.6576	684.065	2050.18	0.140872	9.63e-05	81.5056
														ERIGEESPTPAISDLHDHDH	WP_003417115.1		7.17	7.88237	1	3	0.5827	752.348	2255.03	-1.816	-0.00136505	41.9126
														IGEESPTPAISDLHDHDH	WP_003417115.1		76.6	6.95324	0	3	0.7067	657.3	1969.89	-1.63128	-0.00107114	36.0564
														KAEEAAESAR	WP_003417115.1		66.59	3.63797	1	2	0.739	531.265	1061.52	0.311756	0.000165468	9.54725
														MAIQVFLAK	WP_003417115.1		12.66	2.14519	0	2	0.7059	510.796	1020.59	-6.51699	-0.00332559	23.0546
														QTAVSAAALGLR	WP_003417115.1		94.28	4.48556	0	2	0.5072	579.336	1157.66	0.0406058	2.35e-05	116.532
WP_003419736.1	MRA_RS19490	MULTISPECIES: hypothetical protein [Mycobacterium tuberculosis complex]	-	-	-	94.3396	3	92	3	53	5.911	6.51	1463077250
														TQPTAWEYATVPLLTHATK	WP_003419736.1	1xAcetyl [N-Term]	38.07		0	3	1	724.045	2170.12	0.983232	0.000711243	93.2093
														MTQPTAWEYATVPLLTHATK	WP_003419736.1	1xOxidation [M1]	29.74	4.42929	0	3	0.6033	753.721	2275.14	0.047463	3.57e-05	80.443
														QILDQWGADGWELVAVLPGPTGEQHVAYLK	WP_003419736.1		93.2	8.91652	0	3	0.73	1097.57	3290.68	0.403033	0.000442084	106.117
WP_003400164.1	MRA_RS20740	MULTISPECIES: thioredoxin [Mycobacterium tuberculosis complex]	cell redox homeostasis	protein disulfide oxidoreductase activity	cell	80.1724	9	439	9	116	12.537	5.22	1448849820
														MVAPVLEEIATER	WP_003400164.1	1xOxidation [M1]	90.83	4.21524	0	2	0.7952	729.387	1473.76	-0.550411	-0.000401185	114.048
														VTDASFATDVLSSNKPVLVDFWATWCGPCK	WP_003400164.1	2xCarbamidomethyl [C26; C29]	64.58	6.23762	0	3	0.7628	1124.54	3371.61	0.834798	0.000938203	107.08
														ATDLTVAK	WP_003400164.1		47.75	2.43926	0	2	0.5205	409.735	818.462	0.0369729	1.51e-05	14.6338
														ATDLTVAKLDVDTNPETAR	WP_003400164.1		71.52	6.6283	1	3	0.6514	677.352	2030.04	0.137236	9.29e-05	53.4234
														ELSDVVPNLN	WP_003400164.1		24.02	2.97395	0	2	0.4949	550.285	1099.56	-0.393048	-0.000216091	70.8507
														LDVDTNPETAR	WP_003400164.1		95.28	4.31225	0	2	0.7618	615.802	1230.6	0.0375466	2.31e-05	31.1723
														NFQVVSIPTLILFK	WP_003400164.1		63.9	4.36742	0	2	0.7952	809.985	1618.96	3.78349	0.00306265	101.924
														NFQVVSIPTLILFKDGQPVK	WP_003400164.1		28.22	4.89483	1	3	0.7403	748.431	2243.28	-0.488077	-0.000364965	99.2059
														NFQVVSIPTLILFKDGQPVKR	WP_003400164.1		49.63	6.2443	2	4	0.6041	600.601	2399.38	0.642026	0.000385116	90.0471
WP_003409684.1	MRA_RS10180	MULTISPECIES: hypothetical protein [Mycobacterium tuberculosis complex]	-	-	extracellular space	57.2327	5	433	5	159	16.504	5.06	1440906780
														LGSELTMTDTVGQVVLGWK	WP_003409684.1	1xOxidation [M7]	57.71	5.13746	0	2	0.7754	1017.53	2050.05	0.930485	0.00094633	106.114
														GSVTPAVSQFNAR	WP_003409684.1		57.45	4.12219	0	2	0.6475	667.348	1333.69	1.42683	0.00095147	36.7268
														SSTAVIPGYPVAGQVWEATATVNAIR	WP_003409684.1		95.02	7.22941	0	2	0.7805	1329.7	2658.39	-0.0433145	-5.76e-05	100.251
														TADGINYR	WP_003409684.1		56.07	2.81334	0	2	0.6795	455.225	909.442	-0.17868	-8.12e-05	19.3853
														VLWQAAGPDTISGATIPQGEQSTGK	WP_003409684.1		68.72	6.36246	0	2	0.6704	1256.64	2512.27	-1.52971	-0.00192152	70.1024
WP_003898788.1	MRA_RS06610	MULTISPECIES: short-chain type dehydrogenase/reductase [Mycobacterium tuberculosis complex]	-	oxidoreductase activity	-	61.5942	18	998	18	276	29.197	7.71	1382234346
														GFTEALRQEMALAGHPVK	WP_003898788.1	1xOxidation [M10]	12.14	3.62521	1	2	0.8234	978.013	1971.01	0.514719	0.000503142	69.2438
														VMDVDFWGVVNGTK	WP_003898788.1	1xOxidation [M2]	65.77	3.71505	0	2	0.7801	783.885	1582.76	0.494543	0.000387416	83.1243
														QEMALAGHPVK	WP_003898788.1	1xOxidation [M3]	39.57	3.21415	0	2	0.7383	590.811	1196.61	-0.205503	-0.00012131	19.4155
														AAQIILTGVAK	WP_003898788.1		55.57	3.68713	0	2	0.7383	542.84	1084.67	0.169923	9.22e-05	42.4153
														AISTPVKTDR	WP_003898788.1		47.78	3.02501	1	2	0.4772	544.309	1087.61	0.602195	0.000327477	14.9593
														AISTPVKTDRLDVTER	WP_003898788.1		32.76	5.04613	2	3	0.3959	600.998	1800.98	-0.397462	-0.000238607	40.9927
														IFPIITGR	WP_003898788.1		58.59	2.67062	0	2	0.5742	458.784	916.561	-0.548949	-0.000251573	70.7104
														LTGSGYQR	WP_003898788.1		62.78	2.70666	0	2	0.7419	441.227	881.448	-0.691167	-0.000304614	10.1988
														NATAAEGLDQAELAETFDK	WP_003898788.1		103.48	5.81184	0	2	0.7683	997.467	1993.93	-3.69479	-0.00368358	68.6539
														NATAAEGLDQAELAETFDKR	WP_003898788.1		120.24	7.5793	1	3	0.6343	717.351	2150.04	0.893485	0.000640341	60.9259
														SGAKVAISDVDTDGLADTEHR	WP_003898788.1		19.97	3.83925	1	3	0.2526	719.692	2157.04	8.69313	0.00625048	47.7665
														TDRLDVTER	WP_003898788.1		42.37	3.91393	1	2	0.3908	552.785	1104.56	-0.771878	-0.000426294	16.1098
														VAHLSPQR	WP_003898788.1		37.59	2.61648	0	2	0.6412	454.259	907.511	-0.173556	-7.88e-05	7.57834
														VAISDVDTDGLADTEHR	WP_003898788.1		106.55	6.02485	0	2	0.7802	907.432	1813.86	0.127944	0.000116036	46.9495
														VAVVTGAGSGIGQALAIELAR	WP_003898788.1		134.55	7.21684	0	2	0.8231	977.06	1953.11	0.108713	0.000106164	82.6257
														VLDLVVR	WP_003898788.1		44.78	2.75543	0	2	0.4894	407.263	813.519	0.161107	6.55e-05	45.5963
														VLVGVDAK	WP_003898788.1		47.69	2.24847	0	2	0.351	400.747	800.488	-0.0421782	-1.69e-05	23.0752
														VTTVHPGGVK	WP_003898788.1		35.73	3.18487	0	2	0.673	497.788	994.568	-0.148841	-7.4e-05	8.32955
WP_003899040.1	MRA_RS09680	glycine cleavage system protein H [Mycobacterium tuberculosis]	glycine decarboxylation via glycine cleavage system	-	glycine cleavage complex	22.3881	3	62	3	134	14.229	4.15	1379174125
														SDIPSDLHYTAEHEWIR	WP_003899040.1	1xAcetyl [N-Term]	33.27		0	2	1	1034.99	2110.98	0.316273	0.00032718	60.5639
														SDIPSDLHYTAEHEWIRR	WP_003899040.1	1xAcetyl [N-Term]	15.64		1	4	1	557.024	2267.08	-0.00882049	-4.91e-06	53.0493
														SVSDLYAPISGK	WP_003899040.1		59.13	3.1555	0	2	0.5886	618.827	1236.65	-0.216388	-0.000133798	49.2509
WP_003400885.1	MRA_RS00685	MULTISPECIES: serine protease PepA [Mycobacterium tuberculosis complex]	-	serine-type endopeptidase activity	-	23.9437	4	158	4	355	34.905	5.33	1373850298
														GAGGLPSAAIGGGVAVGEPVVAMGNSGGQGGTPR	WP_003400885.1	1xOxidation [M23]	95.38	7.95696	0	3	0.7368	969.158	2921.45	0.291222	0.000282044	70.4476
														SGGGSPTVHIGPTAFLGLGVVDNNGNGAR	WP_003400885.1		53.14	6.58395	0	3	0.6796	907.795	2721.37	0.298861	0.000271104	75.2195
														TGNVTLAEGPPA	WP_003400885.1		42.62	3.73707	0	2	0.6379	563.791	1126.57	0.127287	7.17e-05	45.6575
														TQDVAVLQLR	WP_003400885.1		68.95	3.56403	0	2	0.5092	571.83	1142.65	0.498893	0.000285031	48.864
WP_003401305.1	MRA_RS01295	MULTISPECIES: dehydratase [Mycobacterium tuberculosis complex]	fatty acid biosynthetic process	fatty acid synthase activity	fatty acid synthase complex	53.2143	11	595	11	280	30.176	10.04	1373659781
														AAAGALPVVPR	WP_003401305.1		75.25	4.05722	0	2	0.7494	511.311	1021.62	-0.247066	-0.000126203	38.4865
														FAKPVLLPATAGLYVAEGDGGWDLTLR	WP_003401305.1		44.6	5.80786	0	3	0.6902	944.177	2830.51	0.681582	0.000643076	105.599
														GYPHLTATVR	WP_003401305.1		35.62	2.52193	0	2	0.5858	557.804	1114.6	0.0188279	1.05e-05	28.1803
														LFGFPTVIAHGMFTAAAVLANIEAR	WP_003401305.1		5.05	0.318055	0	3	0.1562	873.137	2617.4	-0.192831	-0.000168238	110.693
														LPPPAAVLR	WP_003401305.1		59.12	2.67922	0	2	0.6292	467.298	933.588	0.116121	5.42e-05	39.3999
														RYAAVGGDHNPIHTNPIAAK	WP_003401305.1		36.27	7.79604	1	4	0.5597	526.278	2102.09	1.16846	0.000614053	31.0781
														TDQLPNR	WP_003401305.1		52.09	2.64418	0	2	0.25	422.219	843.432	-0.330781	-0.000139496	12.1224
														TSLSGEPKPPPQK	WP_003401305.1		69.5	4.50916	0	2	0.788	683.372	1365.74	0.249526	0.000170393	19.5879
														TSLSGEPKPPPQKKPK	WP_003401305.1		21.89	3.96627	1	4	0.6268	430.5	1718.98	-0.393616	-0.000169154	13.7694
														TVTVEELPIDPANVAAYAAVTGLR	WP_003401305.1		75.94	6.57301	0	2	0.7634	1235.66	2470.32	0.34329	0.000424018	106.207
														YAAVGGDHNPIHTNPIAAK	WP_003401305.1		53.67	6.08711	0	2	0.7095	973.496	1945.99	-1.15155	-0.00112045	34.5063
WP_003898563.1	MRA_RS03815	50S ribosomal protein L15 [Mycobacterium tuberculosis]	translation	rRNA binding	large ribosomal subunit	56.8493	9	458	9	146	15.524	11.34	1372146746
														KQVPVTFEGGQMPIHMR	WP_003898563.1	1xOxidation [M]	38.78	5.21344	1	3	0.2054	657.67	1970.99	0.109454	7.19e-05	41.111
														QVPVTFEGGQMPIHMR	WP_003898563.1	1xOxidation [M]	55.7	4.77349	0	3	0.7368	609.64	1842.9	0.103403	6.3e-05	62.4531
														AKITAAGGSATEL	WP_003898563.1		73.55	4.07187	1	2	0.5921	595.325	1189.64	0.793008	0.000471698	31.1165
														FRTEYEIVNVGDINR	WP_003898563.1		74.16	6.11279	1	2	0.6411	912.965	1824.92	-0.407517	-0.000371844	57.2834
														LFPQGGAVGVDDLVAK	WP_003898563.1		96.54	4.70056	0	2	0.6513	793.433	1585.86	0.315916	0.000250499	70.3558
														LFPQGGAVGVDDLVAKGAVR	WP_003898563.1		39.22	4.57931	1	3	0.5044	657.034	1969.09	1.20145	0.000788583	64.8977
														LHDLRPAR	WP_003898563.1		16.47	2.46175	0	2	0.4959	489.286	977.564	0.278394	0.000136074	8.54206
														TEYEIVNVGDINR	WP_003898563.1		77.51	4.26949	0	2	0.7783	761.381	1521.75	0.453635	0.000345161	62.4119
														VLGDGKLTAK	WP_003898563.1		50.42	2.90035	1	2	0.4586	501.304	1001.6	0.806315	0.000403802	21.119
WP_003403654.1	MRA_RS03775	MULTISPECIES: 50S ribosomal protein L24 [Mycobacterium tuberculosis complex]	translation	rRNA binding	ribosome	80	12	283	12	105	11.468	10.36	1359359415
														SGGIVTQEAPIHVSNVMVVDSDGKPTR	WP_003403654.1	1xOxidation [M17]	77.31	7.01882	0	3	0.5885	937.144	2809.41	1.3499	0.00126415	50.753
														GDTVLVISGK	WP_003403654.1		65.52	3.06809	0	2	0.8371	494.787	988.567	-0.0289399	-1.43e-05	36.7885
														GDTVLVISGKDK	WP_003403654.1		13.26	3.03064	1	2	0.4234	616.348	1231.69	0.0111417	6.86e-06	25.6432
														GKVLQAYPDR	WP_003403654.1		42.72	3.37481	1	2	0.6558	573.817	1146.63	0.151273	8.67e-05	18.6898
														HTAISTTQR	WP_003403654.1		41.48	3.29575	0	2	0.5694	507.77	1014.53	0.259014	0.000131389	18.198
														IGYRVDEETGKR	WP_003403654.1		1.37	4.42718	2	2	0.592	711.871	1422.73	0.687029	0.00048873	18.2384
														KHTAISTTQR	WP_003403654.1		11.58	1.92502	1	2	0.4663	571.818	1142.63	0.076504	4.37e-05	7.88514
														VHKGDTVLVISGK	WP_003403654.1		41.83	4.57077	1	2	0.8072	676.898	1352.79	-0.651766	-0.000440851	19.8185
														VHKGDTVLVISGKDK	WP_003403654.1		32.95	4.99452	2	3	0.7114	532.642	1595.91	0.459986	0.000244699	17.3091
														VLQAYPDR	WP_003403654.1		58.58	2.94953	0	2	0.7222	481.259	961.51	-0.166562	-8.01e-05	22.9739
														VLQAYPDRNR	WP_003403654.1		27.04	3.26263	1	2	0.2935	616.331	1231.65	-0.0767154	-4.72e-05	17.2578
														VLVEGVNR	WP_003403654.1		37.64	2.67027	0	2	0.4304	443.261	885.515	-0.133931	-5.93e-05	23.7167
WP_003917984.1	MRA_RS20625	EsxD [Mycobacterium tuberculosis]	-	-	-	89.6907	3	259	3	97	10.102	4.93	1310593184
														GYLANQENVMNPATWSGTGVVASHMTATEITNELNK	WP_003917984.1	1xOxidation [M]	91.33	9.55478	0	3	0.751	1283.61	3864.82	-0.237998	-0.000305337	99.7323
														STANDIQANMEQAMGIAK	WP_003917984.1	1xOxidation [M]	73.88	5.01852	0	2	0.2385	954.939	1908.88	-4.23814	-0.00404505	56.9638
														LAEGLVQAAALMEGHEADSQTAFQALFGASHGS	WP_003917984.1	1xOxidation [M12]	62.85	7.26874	0	3	0.7554	1110.86	3330.57	-0.0339927	-3.77e-05	97.0922
WP_003418367.1	MRA_RS18375	MULTISPECIES: 50S ribosomal protein L36 [Mycobacterium tuberculosis complex]	translation	structural constituent of ribosome	ribosome	64.8649	4	163	4	37	4.34	10.92	1303963690
														MKVNPSVKPICDK	WP_003418367.1	1xCarbamidomethyl [C11]	61.51	5.29591	1	3	0.5848	505.939	1515.8	0.105628	5.34e-05	20.4468
														VMVICSDPR	WP_003418367.1	1xCarbamidomethyl [C5]	40.93	2.6323	0	2	0.7183	538.765	1076.52	0.377909	0.000203414	109.217
														VNPSVKPICDK	WP_003418367.1	1xCarbamidomethyl [C9]	46.22	3.8299	0	2	0.6085	628.837	1256.67	-0.144935	-9.11e-05	16.3369
														MKVNPSVKPICDKCR	WP_003418367.1	2xCarbamidomethyl [C11; C14]	19.49	4.01316	2	3	0.5786	611.316	1831.93	0.195809	0.00011957	21.3576
WP_023637390.1	MRA_RS07465	MULTISPECIES: MarR family transcriptional regulator [Mycobacterium tuberculosis complex]	-	-	-	69.8113	12	431	12	159	17.379	6.09	1267396365
														PTEYPATAEESVDVITDALLTASR	WP_023637390.1	1xAcetyl [N-Term]	34.64		0	3	1	850.425	2591.27	-0.153964	-0.000130831	108.318
														IVEQMAPAER	WP_023637390.1	1xOxidation [M5]	52	2.8603	0	2	0.7331	572.295	1159.58	0.551033	0.000315076	25.1827
														IVEQMAPAERHGLVR	WP_023637390.1	1xOxidation [M5]	8.14	3.07396	1	4	0.0847	431.234	1721.91	0.692122	0.000297943	18.8062
														ALTAFTEAGGEPDAR	WP_023637390.1		92.59	4.64765	0	2	0.7617	753.364	1505.72	-0.967525	-0.000728412	48.5467
														ALTAFTEAGGEPDARYEIE	WP_023637390.1		36.56	5.23565	1	2	0.8242	1020.48	2039.96	-1.20976	-0.00123393	70.8458
														ELLAALTK	WP_023637390.1		46.74	2.63815	0	2	0.6305	429.768	858.529	-0.104203	-4.47e-05	53.7144
														ELLAALTKR	WP_023637390.1		63.52	3.29628	1	2	0.6394	507.819	1014.63	-0.304848	-0.000154654	39.8556
														LLVAISAHSIAQVDENITIPQFR	WP_023637390.1		49.96	5.21935	0	3	0.6169	845.803	2535.39	0.0603096	5.1e-05	108.525
														LVGAELIDR	WP_023637390.1		55.28	3.10581	0	2	0.5451	493.287	985.568	-0.244437	-0.000120454	47.1939
														LVGAELIDRLPHPTSR	WP_023637390.1		28.19	4.86726	1	3	0.7175	592.004	1774	1.02652	0.000607016	61.2266
														MVDRLVGAELIDRLPHPTSR	WP_023637390.1		7.8	6.45706	2	5	0.3911	455.853	2275.23	-0.223509	-0.000101707	66.6529
														RELLAALTK	WP_023637390.1		51.84	3.96704	1	2	0.6182	507.819	1014.63	-0.425158	-0.000215689	46.5571
WP_003418950.1	MRA_RS18510	MULTISPECIES: hypothetical protein [Mycobacterium tuberculosis complex]	-	-	-	98.1481	6	182	6	54	5.692	4.72	1252418472
														VVAAYANDADECR	WP_003418950.1	1xCarbamidomethyl [C12]	85.04	4.35565	0	2	0.8943	727.323	1453.64	0.925543	0.000672702	28.1322
														RVVAAYANDADECR	WP_003418950.1	1xCarbamidomethyl [C13]	91.3	5.80277	1	2	0.8685	805.372	1609.74	-0.931178	-0.000749477	21.6327
														IFLSMLGIGPAK	WP_003418950.1	1xOxidation [M5]	30.46	3.31411	0	2	0.7017	623.865	1262.72	0.223265	0.000139175	101.771
														IFLSMLGIGPAKLES	WP_003418950.1	1xOxidation [M5]	45.06	4.17992	1	2	0.7201	796.442	1591.88	0.689127	0.000548503	97.8248
														SDHGEIGDVEPLADSTASQAR	WP_003418950.1		48.89	6.52714	0	3	0.7875	719.002	2154.99	0.956585	0.000687144	47.2275
														STKSDHGEIGDVEPLADSTASQAR	WP_003418950.1		29.02		1	3	1	824.394	2471.16	1.037	0.000854203	44.1326
WP_003407527.1	MRA_RS07860	MULTISPECIES: ATPase [Mycobacterium tuberculosis complex]	-	ATP binding	-	92.3077	25	1358	24	377	40.738	6.39	1249023130
														TSAGGFPAGAGGYQTPGGHSASPAHEAPPGGAEGLAAEVHTLER	WP_003407527.1	1xAcetyl [N-Term]	47.36		0	5	1	834.197	4166.96	-0.146675	-0.000122237	72.3099
														TFPMPSPFLVMATQNPIEHEGVYPLPEAQR	WP_003407527.1	1xOxidation [M]	63.12	7.18922	0	4		853.927	3412.67	4.038	0.00344509	100.784
														MGVTPPQAK	WP_003407527.1	1xOxidation [M1]	39.02	2.99196	0	2	0.5284	472.747	944.487	-0.0567185	-2.68e-05	12.2337
														MLVGLLSK	WP_003407527.1	1xOxidation [M1]	51.36	2.72311	0	2	0.531	438.765	876.522	-0.320899	-0.000140637	42.7906
														VLQTVALPQVNAVPQQGHSVPPVMQAAAAASGR	WP_003407527.1	1xOxidation [M24]	31.72	5.91836	0	3	0.6763	1098.26	3308.75	-1.93213	-0.00212068	74.0619
														KPEQLGMNDVK	WP_003407527.1	1xOxidation [M7]	61.03	4.42367	0	2	0.7187	629.826	1274.64	-1.12742	-0.000709511	20.1198
														VQSALLEVMQER	WP_003407527.1	1xOxidation [M9]	98.61	3.40833	0	2	0.7633	701.872	1418.73	0.269633	0.000189112	68.0549
														ASLGIIAAAR	WP_003407527.1		77.71	3.98459	0	2	0.6319	471.79	942.573	0.0812944	3.83e-05	42.5587
														DYVIPQDVIEVIPDVLR	WP_003407527.1		50.2	3.46191	0	2	0.7254	992.044	1983.08	0.943844	0.000935859	106.52
														GHVLLEGVPGVAK	WP_003407527.1; WP_003912317.1		60.71	4.59695	0	2	0.8874	638.375	1275.74	0.0343158	2.19e-05	53.7093
														GRDYVIPQDVIEVIPDVLR	WP_003407527.1		41.96	5.94011	1	3	0.7607	732.739	2196.2	0.338576	0.000247861	104.698
														IIVGQDQLVER	WP_003407527.1		87.09	3.89155	0	2	0.5777	635.362	1269.72	-0.107377	-6.82e-05	43.004
														INVGYPSPEEER	WP_003407527.1		87.59	4.16501	0	2	0.7753	695.336	1389.66	0.521084	0.000362066	40.6448
														INVGYPSPEEEREIIYR	WP_003407527.1		32.63	5.08867	1	3	0.539	688.684	2064.04	-0.413472	-0.000284474	63.4036
														IQFTPDLVPTDIIGTR	WP_003407527.1		80.74	4.4913	0	2	0.7671	893.492	1785.97	1.30385	0.00116432	92.92
														LQEIAANNFVHHALVDYVVR	WP_003407527.1		56.57	6.55462	0	4	0.5682	577.811	2308.22	0.295778	0.00017068	73.5188
														LVLTYDALADEISPEIVINR	WP_003407527.1		72	5.80044	0	2	0.81	1122.61	2244.21	-0.101487	-0.000113879	98.2077
														QGREEFDTELGPVVANFLLADEINRAPAK	WP_003407527.1		56.9	9.62397	2	3	0.6235	1067.22	3199.64	-0.514475	-0.000548711	100.864
														QILSTGDLLR	WP_003407527.1		63.18	3.5722	0	2	0.5495	558.325	1115.64	0.104471	5.83e-05	56.43
														RIIVGQDQLVER	WP_003407527.1		69.61	5.71708	1	2	0.5694	713.413	1425.82	0.991596	0.000706917	35.9894
														SWVAFGASPR	WP_003407527.1		59.62	3.11557	0	2	0.5981	539.278	1077.55	0.160077	8.62e-05	51.7744
														TFPMPSPFLVMATQNPIEHEGVYPLPEAQRDR	WP_003407527.1		30.81	8.02127	1	4	0.5312	917.704	3667.8	-2.72195	-0.00249589	102.116
														TLAVETFAR	WP_003407527.1		50.58	2.90983	0	2	0.6571	504.28	1007.55	0.330968	0.000166734	44.8459
														VVFATRKPEQLGMNDVK	WP_003407527.1			2.47021	1	4	0.1012	483.765	1932.04	0.435796	0.000210493	49.8329
														VVGGTFSR	WP_003407527.1		56.5	2.42456	0	2	0.35	411.727	822.447	-0.0779414	-3.21e-05	17.8852
WP_003411119.1	MRA_RS11340	MULTISPECIES: hypothetical protein [Mycobacterium tuberculosis complex]	-	-	-	76.7045	11	357	11	176	18.622	5.73	1220448017
														TTSPDPYAALPK	WP_003411119.1	1xAcetyl [N-Term]	24.12		0	2	0.8889	630.827	1302.66	0.175057	0.000110343	46.0202
														ELPGGALTLVNDAGMR	WP_003411119.1	1xOxidation [M15]	67.41	3.73101	0	2	0.615	807.42	1629.83	1.0738	0.000866466	90.8182
														ELPGGALTLVNDAGMRR	WP_003411119.1	1xOxidation [M15]	19.23	3.43474	1	3	0.3367	590.649	1785.93	-0.463123	-0.000273232	66.1258
														LPSFSLTSTSITDGQPLATPQVSGIMGAGGADASPQLR	WP_003411119.1	1xOxidation [M26]	65.7	6.64297	0	3	0.7424	1243.63	3744.87	-0.916835	-0.00113959	104.103
														AVIFGTYEQR	WP_003411119.1		82.82	3.38393	0	2	0.7899	592.31	1183.61	1.79096	0.0010599	44.5576
														LDLPEDASPAYLGFNLFQHAIAR	WP_003411119.1		11.08	6.01762	0	3	0.515	853.438	2558.3	-1.35684	-0.00115707	107.675
														RYVGAAPPPGHGVHR	WP_003411119.1		29.87	4.83141	1	3	0.7626	524.283	1570.83	0.182184	9.54e-05	12.9878
														VEKLDLPEDASPAYLGFNLFQHAIAR	WP_003411119.1		21.25	8.95499	1	3	0.5629	972.175	2914.51	0.471568	0.00045813	103.713
														WSGFPSETR	WP_003411119.1		46.76	3.27084	0	2	0.7336	533.751	1066.5	0.392329	0.000209209	42.2257
														YVGAAPPPGHGVHR	WP_003411119.1		64.44	4.47377	0	3	0.6825	472.249	1414.73	-0.289454	-0.0001365	14.318
														YYVAVHAVK	WP_003411119.1		33.65	2.43464	0	2	0.786	525.293	1049.58	0.0822599	4.32e-05	34.4441
WP_003412574.1	MRA_RS13000	MULTISPECIES: 50S ribosomal protein L27 [Mycobacterium tuberculosis complex]	translation	structural constituent of ribosome	ribosome	67.4419	8	152	8	86	8.963	11.53	1194782242
														FHPGVNVGR	WP_003412574.1		31.15	2.2634	0	2	0.6875	491.765	982.522	0.052787	2.59e-05	20.6759
														GGDDTLFAK	WP_003412574.1		94.47	2.8096	0	2	0.6335	462.227	923.447	-0.0677435	-3.13e-05	28.8392
														GTKFHPGVNVGR	WP_003412574.1		15.36	3.38916	1	3	0.4484	423.567	1268.69	-0.195701	-8.28e-05	15.8387
														KTVSIVGSTTA	WP_003412574.1		51.78	3.53571	1	2	1	532.303	1063.6	-0.0700801	-3.73e-05	25.0738
														RYGGQVVK	WP_003412574.1		52.35	2.92941	1	2	0.4949	453.761	906.516	0.106285	4.82e-05	7.4864
														TAGAVEFGIK	WP_003412574.1		63.58	3.55907	0	2	0.7067	496.774	992.541	-0.120944	-6e-05	39.625
														TAGAVEFGIKR	WP_003412574.1		63.19	4.35	1	2	0.7034	574.825	1148.64	-0.0833571	-4.79e-05	28.2947
														YGGQVVKAGEILVR	WP_003412574.1		27.6	2.20521	1	3	0.5475	496.956	1488.85	-0.275406	-0.00013668	47.5533
WP_003409700.1	MRA_RS10210	MULTISPECIES: thiol peroxidase [Mycobacterium tuberculosis complex]	cell redox homeostasis	thioredoxin peroxidase activity	cell	70.303	9	494	9	165	16.886	4.51	1174829627
														AAASGATVLCVSK	WP_003409700.1	1xCarbamidomethyl [C10]	114.06	4.49338	0	2	0.6478	617.827	1234.65	1.32218	0.000816213	37.2541
														AAASGATVLCVSKDLPFAQK	WP_003409700.1	1xCarbamidomethyl [C10]	87.21	6.30237	1	3	0.6667	678.695	2034.07	0.262135	0.000177733	63.8313
														SVLLNIFPSVDTPVCATSVR	WP_003409700.1	1xCarbamidomethyl [C15]	51.46	5.83796	0	2	0.7469	1088.08	2175.15	-0.926773	-0.00100793	105.361
														FCGAEGTENVMPASAFR	WP_003409700.1	1xCarbamidomethyl [C2]	108.73	5.43425	0	2	0.9572	922.409	1843.81	0.556096	0.000512668	117.657
														RFCGAEGTENVMPASAFR	WP_003409700.1	1xCarbamidomethyl [C3]	41.85	7.2075	1	3	0.7857	667.308	1999.91	-0.397454	-0.000264957	52.3064
														DSFGEDYGVTIADGPMAGLLAR	WP_003409700.1	1xOxidation [M16]	58.45	4.69542	0	2	0.8227	1136.03	2271.06	0.139989	0.000158961	96.3612
														DLPFAQK	WP_003409700.1		16.8	1.64565	0	2	0.5101	409.724	818.441	0.0506046	2.07e-05	38.0771
														DLPFAQKR	WP_003409700.1		31.11	2.10968	1	2	0.4396	487.774	974.542	-0.245721	-0.000119732	35.7685
														GNAINTVGELPAVGSPAPAFTLTGGDLGVISSDQFR	WP_003409700.1		68.72	5.98573	0	4	0.6541	882.955	3528.8	-0.10534	-9.29e-05	106.169
WP_003911156.1	MRA_RS01675	beta-1,3-glucanase [Mycobacterium tuberculosis]	carbohydrate metabolic process	hydrolase activity, hydrolyzing O-glycosyl compounds	-	42.8571	10	599	10	294	32.165	5.1	1108696887
														FNCLAPGMWPAWWLSNDDPGR	WP_003911156.1	1xCarbamidomethyl [C3]	39.34	4.80194	0	3	0.7271	830.707	2490.11	-1.73687	-0.00144167	105.677
														IKFNCLAPGMWPAWWLSNDDPGR	WP_003911156.1	1xOxidation [M10]; 1xCarbamidomethyl [C5]	39.75	4.97587	1	3	0.5743	916.435	2747.29	1.98339	0.00181631	101.39
														VFPVLNLAVGGSGGGDPATGSYPQEMLVDWVR	WP_003911156.1	1xOxidation [M26]	44.36	5.0089	0	3	0.6986	1102.22	3304.63	0.893289	0.000983996	105.282
														EWPFNDPGYK	WP_003911156.1		31.16	2.79185	0	2	0.6511	626.785	1252.56	-0.0272476	-1.71e-05	60.5001
														GGIGTTWEAR	WP_003911156.1		71.51	3.43092	0	2	0.4488	524.265	1047.52	0.342318	0.000179293	35.7806
														NPVGFDRPQFFGQYR	WP_003911156.1		59.93	5.85764	0	3	0.4414	609.969	1827.89	0.0464455	2.83e-05	63.2823
														QNVFLDGNSNLVLR	WP_003911156.1		83.47	4.86162	0	2	0.7312	794.928	1588.84	2.6787	0.00212802	78.4217
														TPIKNPVGFDRPQFFGQYR	WP_003911156.1		24.35	6.08414	1	3	0.5815	756.395	2267.17	-0.0923653	-6.98e-05	60.7849
														WQVSNHR	WP_003911156.1		31.38	2.96878	0	2	0.5051	463.733	926.459	0.0982982	4.55e-05	10.5892
														YFGGLVHGLWR	WP_003911156.1		72.49	3.65861	0	3	0.7231	435.568	1304.69	-0.115897	-5.04e-05	68.6135
WP_003403594.1	MRA_RS03745	MULTISPECIES: 50S ribosomal protein L29 [Mycobacterium tuberculosis complex]	translation	structural constituent of ribosome	ribosome	75.3247	10	221	10	77	8.854	5.52	1051115870
														FQMATGQLNNNR	WP_003403594.1	1xOxidation [M3]	71.5	3.872	0	2	0.7029	705.333	1409.66	0.145274	0.000102393	21.1144
														FQMATGQLNNNRR	WP_003403594.1	1xOxidation [M3]	16.26	4.15301	1	3	0.4693	517.26	1565.76	-0.188241	-9.72e-05	29.0477
														AVGVSPGELR	WP_003403594.1		71.3		0	2	1	492.777	984.547	0.0188713	9.29e-06	30.5797
														EELFNLR	WP_003403594.1		38.18	2.53283	0	2	0.2922	460.746	920.484	0.421477	0.000193981	58.2695
														ELGLATGPDGK	WP_003403594.1		22.21	3.30635	0	2	0.6803	529.28	1057.55	-0.345674	-0.000182784	32.2005
														ELGLATGPDGKES	WP_003403594.1		23.25	3.3715	1	2	0.7151	637.317	1273.63	-0.0280743	-1.79e-05	33.3428
														ELTDEELAER	WP_003403594.1		58.58	3.46236	0	2	0.6118	602.789	1204.57	0.770971	0.000464344	34.0461
														ERELGLATGPDGK	WP_003403594.1		75.15	5.23042	1	2	0.7304	671.852	1342.7	0.252955	0.000169821	32.3399
														ERELGLATGPDGKES	WP_003403594.1		20.33	5.9096	2	2	0.8511	779.89	1558.77	0.664411	0.000517832	32.4647
														ESKEELFNLR	WP_003403594.1		40.2	3.57981	1	2	0.6338	632.83	1264.65	0.042803	2.71e-05	46.7618
WP_003899985.1	MRA_RS17275	MULTISPECIES: two-component system response regulator [Mycobacterium tuberculosis complex]	transcription, DNA-templated	DNA binding	intracellular	75	15	719	15	228	25.263	5.55	1039436033
														ELRPDLVLLDLMLPGMNGIDVCR	WP_003899985.1	1xCarbamidomethyl [C22]	44.89	5.90654	0	3	0.7343	880.46	2639.37	-2.36709	-0.00208254	106.674
														TDTVDVVLGLESGADDYIMKPFKPK	WP_003899985.1	1xOxidation [M19]	24.38	6.44666	0	4	0.4416	685.354	2754.39	-0.0214108	-1.47e-05	92.0043
														NDDEPAEMLSIADVEIDVPAHK	WP_003899985.1	1xOxidation [M8]	58.07	5.62762	0	3	0.6473	808.712	2424.12	-0.580059	-0.000468712	70.1928
														ADSGVPIVMLTAK	WP_003899985.1	1xOxidation [M9]	22.53	2.69457	0	2	0.551	651.36	1317.71	0.15321	9.97e-05	61.0819
														RNDDEPAEMLSIADVEIDVPAHK	WP_003899985.1	1xOxidation [M9]	17.06	6.34735	1	3	0.7354	860.748	2580.22	1.64071	0.00141113	67.3307
														AKVEKDPENPTVVLTVR	WP_003899985.1		77.25	6.10179	2	2	0.6808	948.033	1895.06	-0.146887	-0.00013918	35.8886
														DPENPTVVLTVR	WP_003899985.1		61.44	4.25999	0	2	0.8212	670.364	1339.72	-0.638085	-0.000427428	54.087
														DVLLEQVWGYR	WP_003899985.1		62.43	3.88178	0	2	0.6865	689.362	1377.72	1.14149	0.000786323	84.169
														DVLLEQVWGYRHPADTR	WP_003899985.1		46.91	4.32273	1	3	0.6713	685.685	2055.04	0.0767025	5.25e-05	67.8229
														GEGFDTAVIGDGTQALTAVR	WP_003899985.1		92.8	6.4831	0	2	0.663	989.497	1977.99	-0.0065183	-6.45e-06	72.2546
														ILVVDDDASLAEMLTIVLR	WP_003899985.1		107.44	5.42484	0	3	0.7036	696.053	2086.15	-1.15143	-0.000800685	108.02
														LVNVHVQR	WP_003899985.1		57.19	3.11819	0	2	0.8243	482.788	964.569	-0.277281	-0.000133728	16.7924
														NDDEPAEMLSIADVEIDVPAHKVTR	WP_003899985.1			3.82977	1	4	0.389	691.844	2764.35	3.01983	0.00208696	81.4334
														VEKDPENPTVVLTVR	WP_003899985.1		59.66	5.36994	1	3	0.6679	565.981	1695.93	0.00589758	3.33e-06	42.1291
														VLRADSGVPIVMLTAK	WP_003899985.1		29.08	4.33535	1	3	0.5253	557.327	1669.97	-0.24674	-0.000137349	62.8778
WP_003403453.1	MRA_RS03600	MULTISPECIES: 30S ribosomal protein S12 [Mycobacterium tuberculosis complex]	translation	rRNA binding	small ribosomal subunit	50	6	213	6	124	13.841	11.37	1026590629
														GSLDTQGVK	WP_003403453.1		57.8	2.84734	0	2	0.424	452.74	904.473	-0.202797	-9.17e-05	15.8074
														GSLDTQGVKNRK	WP_003403453.1		23.93	3.15914	2	3	0.5	434.909	1302.71	0.631437	0.000274194	6.33542
														LTSQVEVTAYIPGEGHNLQEHSMVLVR	WP_003403453.1		47	8.81723	0	4	0.5037	752.638	3007.53	0.27029	0.000203227	78.8247
														PTIQQLVR	WP_003403453.1		47.72		0	2	1	477.79	954.573	0.0163327	7.8e-06	42.8721
														VKDLPGVR	WP_003403453.1		34.12	2.81931	1	2	0.4184	442.271	883.536	-0.806369	-0.000356228	19.1688
														VYTTTPK	WP_003403453.1		41.11	2.09671	0	2	0.5493	405.224	809.44	-0.36519	-0.0001478	9.27707
WP_003405914.1	MRA_RS06035	MULTISPECIES: 5-methyltetrahydropteroyltriglutamate--homocysteine methyltransferase [Mycobacterium tuberculosis complex]	methionine biosynthetic process	zinc ion binding	-	63.8999	41	1489	41	759	81.531	5.29	1020484592
														CVRPPILYGDVSRPR	WP_003405914.1	1xCarbamidomethyl [C1]	22.28	6.33013	0	3	0.6118	595.658	1784.96	0.0696779	4.15e-05	42.8504
														LWVNPDCGLK	WP_003405914.1	1xCarbamidomethyl [C7]	38.26	2.78658	0	2	0.681	601.305	1201.6	-0.173233	-0.000104079	50.8943
														MRQEITEVIALQER	WP_003405914.1	1xOxidation [M1]	32.99	4.87511	1	3	0.5562	572.643	1731.91	1.55475	0.000889272	105.145
														GTDQIAPLEMTK	WP_003405914.1	1xOxidation [M10]	40.41	3.47187	0	2	0.7745	652.332	1319.65	0.0532646	3.47e-05	46.5457
														NVDEVTASLHNMVAAAR	WP_003405914.1	1xOxidation [M12]	63.22	4.34996	0	3	0.7191	599.969	1813.89	0.476281	0.000285434	68.5732
														AMTVEWITYAQSLTDKPVK	WP_003405914.1	1xOxidation [M2]	59.72	6.33227	0	3	0.5787	727.713	2197.12	-0.702488	-0.000510738	80.7888
														SHMEVLDDLNAIGFANGVGPGVYDIHSPR	WP_003405914.1	1xOxidation [M3]	48.82	7.45441	0	4	0.7111	770.878	3096.48	0.144636	0.000111387	91.7523
														VPSAEEMADSLR	WP_003405914.1	1xOxidation [M7]	75.05	3.59491	0	2	0.7487	652.811	1320.61	0.145916	9.52e-05	57.9182
														ADQAEYLR	WP_003405914.1		58.72	2.94555	0	2	0.2068	483.238	965.469	0.621791	0.00030016	20.9604
														AGEIDEAEYVR	WP_003405914.1		67.84	3.87276	0	2	0.6193	626.296	1251.59	0.0646995	4.05e-05	37.3294
														AGEIDEAEYVRR	WP_003405914.1		23.6	4.39426	1	3	0.6462	469.9	1407.69	-0.151562	-7.11e-05	29.5653
														ALRDGHDAVADEIASSR	WP_003405914.1		59.21	6.10843	1	3	0.717	594.963	1782.87	0.26485	0.000157398	31.5193
														ARIEAIVASGAHR	WP_003405914.1		44.34	4.64452	1	3	0.6339	450.925	1350.76	-0.077323	-3.48e-05	24.2383
														ATEGYWAGR	WP_003405914.1		55.91	3.10819	0	2	0.6466	505.738	1010.47	0.0215834	1.09e-05	28.4844
														AVDGAGAPIER	WP_003405914.1		58.07	3.47226	0	2	0.6802	528.278	1055.55	0.0215732	1.14e-05	20.2537
														DDQPLADTANQVALAIR	WP_003405914.1		89.45	4.42583	0	2	0.8367	905.969	1810.93	0.608125	0.000550635	79.7475
														DDQPLADTANQVALAIRDETVDLQSAGIAVIQVDEPALR	WP_003405914.1		43.34	4.47765	1	4	0.7236	1033.53	4131.12	-1.69343	-0.00174894	109.59
														DGHDAVADEIASSR	WP_003405914.1		54.39	4.23935	0	2	0.7667	721.83	1442.65	0.88566	0.000638849	33.3341
														DTWSALAAAGLDSVPVNTFSYYDQMLDTAVLLGALPPR	WP_003405914.1		76.05	5.83997	0	3	0.84	1347	4039.02	-4.23707	-0.00570453	108.384
														EALGQGIPARPVIIGPITFLLLSK	WP_003405914.1		14.79	5.72775	0	3	1	835.172	2503.5	-0.28052	-0.000234094	104.016
														ELLPLRR	WP_003405914.1		14.12	1.85181	1	2	0.4324	448.787	896.568	-0.134272	-6.02e-05	28.8004
														GMLTGPVTILAWSFVR	WP_003405914.1		11.3	0.47087	0	2		874.481	1747.96	-0.504192	-0.000440653	110.597
														IEAIVASGAHR	WP_003405914.1		59.92	3.92378	0	2	0.5994	562.314	1123.62	-0.180194	-0.000101235	18.5729
														LGLDVLVHGEPER	WP_003405914.1		64.68	4.81899	0	3	0.5413	478.597	1433.77	0.417741	0.000199649	57.815
														LHLPPLPTTTIGSYPQTSAIR	WP_003405914.1		43.43	5.93656	0	2	0.829	1132.12	2263.24	-0.889613	-0.00100671	74.9241
														QEITEVIALQER	WP_003405914.1		77.01	4.74142	0	2	0.7383	714.888	1428.77	-0.220814	-0.000157746	63.5097
														QPFTATITGSPR	WP_003405914.1		68.8	4.3537	0	2	0.5666	638.339	1275.67	0.621896	0.000396667	41.1624
														RADQAEYLR	WP_003405914.1		56.25	4.19298	1	2	0.6352	561.289	1121.57	0.175975	9.87e-05	14.9568
														RATEGYWAGR	WP_003405914.1		41.94	5.0722	1	2	0.6391	583.789	1166.57	-0.0127998	-7.47e-06	19.3839
														RQPFTATITGSPR	WP_003405914.1		71.44	5.18189	1	2	0.6593	716.389	1431.77	-0.0683767	-4.89e-05	33.8012
														SELEAVAATLR	WP_003405914.1		65.27	3.4859	0	2	0.6751	580.319	1159.63	-0.181691	-0.000105347	58.331
														SELEAVAATLRR	WP_003405914.1		26.58	4.10521	1	3	0.5223	439.249	1315.73	-0.453417	-0.000198859	50.7646
														SWLAFGAEK	WP_003405914.1		54.65	2.76834	0	2	0.7182	504.761	1008.51	-0.0281288	-1.42e-05	59.4515
														SWLAFGAEKVR	WP_003405914.1		50.69	3.57256	1	3	0.5546	421.9	1263.68	0.353556	0.000148928	52.9951
														TLVAGVVDGR	WP_003405914.1		74.62	3.66946	0	2	0.697	493.785	986.563	-0.254034	-0.00012531	39.1794
														TPVEAIGVDLVAGADTSVAGVPELAGK	WP_003405914.1		98.47	7.45468	0	3	0.5804	846.121	2536.35	-1.19359	-0.00100912	106.519
														VREVVVLAR	WP_003405914.1		34.5	3.1004	1	2	0.5645	520.832	1040.66	-0.20682	-0.000107614	29.3917
														VSPVSDGLDR	WP_003405914.1		56.68	3.10007	0	2	0.5749	522.769	1044.53	-0.802753	-0.000419251	27.701
														VSPVSDGLDRYFAAAR	WP_003405914.1		46.94	4.05434	1	3	0.4198	575.297	1723.88	-0.291808	-0.00016768	70.7636
														WAVGAFR	WP_003405914.1		48.4	2.47659	0	2	0.5122	403.719	806.431	-0.316871	-0.000127767	47.3207
														WFDTNYHYLVPEIGPSTTFTLHPGK	WP_003405914.1		42.97	7.23701	0	3	0.6625	974.147	2920.43	-1.65146	-0.00160765	94.6622
WP_003414717.1	MRA_RS15430	MULTISPECIES: 50S ribosomal protein L19 [Mycobacterium tuberculosis complex]	translation	structural constituent of ribosome	ribosome	50.4425	9	436	9	113	13.005	10.23	1015042128
														MNRLDFVDKPSLR	WP_003414717.1	1xAcetyl [N-Term]	11.23	4.37955	1	2	0.6422	803.922	1632.85	-0.0156386	-1.26e-05	40.3046
														MNRLDFVDKPSLRDDIPAFNPGDTINVHVK	WP_003414717.1	1xOxidation [M1]	20.09	8.11073	2	5	0.637	685.556	3439.74	0.417873	0.000286139	77.5076
														DDIPAFNPGDTINVHVK	WP_003414717.1		46.27	4.86932	0	3	0.5301	617.979	1851.92	-0.195326	-0.000120576	83.0909
														ESYGVGVER	WP_003414717.1		46.03	2.7265	0	2	0.808	498.243	995.479	0.290881	0.000144783	23.9484
														KESYGVGVER	WP_003414717.1		52.98	4.37738	1	2	0.7506	562.291	1123.57	0.0473211	2.66e-05	14.7857
														LDFVDKPSLR	WP_003414717.1		64.83	3.32331	0	2	0.4967	595.332	1189.66	-0.230923	-0.000137359	45.5197
														LDFVDKPSLRDDIPAFNPGDTINVHVK	WP_003414717.1		36.99	8.18874	1	5	0.3604	605.318	3022.56	0.0134047	8.1e-06	78.7969
														NRLDFVDKPSLR	WP_003414717.1		12.66		1	2	0.8333	730.405	1459.8	1.15292	0.000841518	39.1059
														TFPVHSPNIDHIEVVTR	WP_003414717.1		83	5.36612	0	3	0.6767	654.347	1961.02	1.07076	0.000699926	53.8356
WP_003899082.1	MRA_RS10145	MULTISPECIES: hypothetical protein [Mycobacterium tuberculosis complex]	-	-	-	74.6753	13	516	13	154	16.793	10.32	1007285114
														LGMWPVFVQEETVEYEQDRR	WP_003899082.1	1xOxidation [M3]	19.2	3.52726	1	3	0.558	837.738	2527.19	0.540858	0.000452734	85.1632
														KLGMWPVFVQEETVEYEQDRR	WP_003899082.1	1xOxidation [M4]	26.94	6.49444	2	4	0.5649	660.579	2655.29	0.0499355	3.29e-05	82.1495
														FFAGQLVK	WP_003899082.1		34.6	2.33667	0	2	0.7333	455.263	909.519	-0.459862	-0.000209127	46.4858
														FSFEVTK	WP_003899082.1		36.99	2.30595	0	2	0.5389	429.224	857.44	-0.41593	-0.000178317	47.2311
														GDPAPGGIGAIR	WP_003899082.1		54.8	3.22993	0	2	0.7614	540.794	1080.58	0.79493	0.000429492	35.1678
														KFSFEVTK	WP_003899082.1		43.34	3.59612	1	2	0.7643	493.271	985.535	0.141435	6.97e-05	32.1734
														KLGMWPVFVQEETVEYEQDR	WP_003899082.1		20.3	5.02054	1	3	0.6394	828.403	2483.19	1.49889	0.00124067	87.2206
														LVTDGGNWATWAKPIVAQSSWAR	WP_003899082.1		60.6	7.21741	0	3	0.6731	838.768	2514.29	0.475355	0.000398393	105.484
														RGDPAPGGIGAIR	WP_003899082.1		58.06	4.56611	1	2	0.6037	618.844	1236.68	-0.322201	-0.00019923	26.0747
														RGDPAPGGIGAIRK	WP_003899082.1		36.26	4.48891	2	3	0.6704	455.597	1364.78	0.374687	0.000170455	17.6217
														TPVQDYFGEVVLTPNASGGTDLR	WP_003899082.1		65.06	6.47319	0	2	0.7434	1218.6	2436.2	-2.20251	-0.00268288	105.91
														TSSAPAATLFR	WP_003899082.1		73.99	3.63484	0	2	0.7538	561.301	1121.59	-0.155563	-8.72e-05	41.6383
														WSGSFTEK	WP_003899082.1		39.3	2.73055	0	2	0.7676	471.222	941.436	-0.514348	-0.000242113	29.5485
WP_003403677.1	MRA_RS03800	MULTISPECIES: 50S ribosomal protein L18 [Mycobacterium tuberculosis complex]	translation	rRNA binding	ribosome	72.1311	10	153	10	122	13.176	11.6	9.90717e+08
														AQSVSATR	WP_003403677.1	1xAcetyl [N-Term]	48.47		0	2	1	410.219	861.442	-0.414954	-0.000170013	107.9
														AAGIDTVVFDR	WP_003403677.1		82.55	3.97583	0	2	0.6734	582.307	1163.61	0.946783	0.000550841	54.5429
														AKAAGIDTVVFDR	WP_003403677.1		39.97	4.67821	1	3	0.6047	454.917	1362.74	-0.11713	-5.32e-05	45.468
														GGYTYGGR	WP_003403677.1		23.91	1.94564	0	2	0.7068	415.693	830.379	-0.0800248	-3.32e-05	14.203
														HIHVQLVNDLNGTTVAAASSIEADVR	WP_003403677.1		64.5	7.8435	0	4	0.736	683.358	2730.42	-1.98163	-0.00135267	105.659
														IAALADAAR	WP_003403677.1		60.02	3.12529	0	2	0.2912	436.254	871.5	0.242844	0.000105819	25.1456
														IAALADAARENGLSF	WP_003403677.1		59.92	4.9177	1	2	0.6748	759.899	1518.79	0.389471	0.000295763	74.4368
														KLSGTAERPR	WP_003403677.1		16.5	3.37994	1	2	0.6361	557.82	1114.63	0.115705	6.45e-05	18.5272
														LSGTAERPR	WP_003403677.1		42.29	2.79829	0	2	0.4981	493.772	986.538	-0.0627243	-3.09e-05	7.10312
														VGQLIAER	WP_003403677.1		47.82	3.3198	0	2	0.4006	443.261	885.515	-0.547488	-0.000242404	24.6074
WP_003403582.1	MRA_RS03720	MULTISPECIES: 50S ribosomal protein L2 [Mycobacterium tuberculosis complex]	translation	transferase activity	large ribosomal subunit	67.5	17	1007	17	280	30.558	11.39	9.78817e+08
														MPSGEIR	WP_003403582.1	1xOxidation [M1]	21.11	1.95577	0	2	0.4677	403.197	805.387	-0.542889	-0.000218618	98.3931
														AYRMIDFR	WP_003403582.1	1xOxidation [M4]	5.99	1.43493	1	2	1	544.272	1087.54	2.1328	0.00115975	27.0238
														GVVMNPVDHPHGGGEGK	WP_003403582.1	1xOxidation [M4]	66.82	6.03586	0	2	0.7964	843.905	1702.8	0.228884	0.000193041	18.4042
														ATVGEVGNAEQANINWGK	WP_003403582.1		81.53	5.86656	0	2	1	929.457	1857.91	-0.910162	-0.000845499	51.129
														EASYASLR	WP_003403582.1		45.99	2.53245	0	2	0.749	448.727	896.447	0.442334	0.000198265	26.8308
														GASVSDFAEITR	WP_003403582.1		58.43	3.93434	0	2	0.6856	626.812	1252.62	0.0500535	3.13e-05	50.9039
														HPVSPWGKPEGR	WP_003403582.1		67.37	4.80984	0	3	0.6645	449.57	1346.7	0.264715	0.00011883	17.7834
														IALLHYLDGEK	WP_003403582.1		44.27	4.16343	0	3	0.5447	424.572	1271.7	0.42553	0.000180382	59.9465
														IALLHYLDGEKR	WP_003403582.1		68.47	4.28075	1	2	0.8388	714.404	1427.8	0.384066	0.000274185	49.8798
														NIPAGTLIHAVELRPGGGAK	WP_003403582.1		56.3	6.33213	0	3	0.6155	657.71	1971.11	0.504783	0.000331662	56.439
														RGASVSDFAEITR	WP_003403582.1		59.45	5.27859	1	2	0.6265	704.864	1408.72	1.31823	0.000928506	43.9331
														SAGSSIQLLGK	WP_003403582.1		66.3	3.8266	0	2	0.5974	530.804	1060.6	0.650317	0.000344863	39.0872
														SLVRPLHGR	WP_003403582.1		23.59	2.84382	0	2	0.6796	517.814	1034.62	-0.138195	-7.15e-05	17.941
														TSGGRHPVSPWGKPEGR	WP_003403582.1		29.09	7.43629	1	4	0.6043	451.985	1804.92	-0.447023	-0.00020171	14.7868
														VAHIEYDPNR	WP_003403582.1		70.01	3.35468	0	2	0.6945	607.302	1213.6	-0.0134935	-8.19e-06	20.5814
														YIIAPNGLSQGDVVESGANADIKPGNNLPLR	WP_003403582.1		75.44	9.09253	0	3	0.8031	1064.89	3192.66	1.10975	0.00118102	77.9964
														YKPTTPGR	WP_003403582.1		20.47	1.83253	0	2	0.5683	460.253	919.5	-0.234484	-0.000107804	8.19998
WP_003408108.1	MRA_RS08705	MULTISPECIES: 50S ribosomal protein L20 [Mycobacterium tuberculosis complex]	translation	rRNA binding	ribosome	51.938	7	232	7	129	14.518	11.09	9.27988e+08
														AAGVEVDR	WP_003408108.1		53.92	2.57101	0	2	0.4609	408.714	816.421	-0.224375	-9.16e-05	11.6107
														AAGVEVDRK	WP_003408108.1		22.86	2.65086	1	2	0.3789	472.762	944.516	1.36515	0.000644701	116.454
														AALPEDVNAPSGEAA	WP_003408108.1		5.27	2.80563	0	2	0.6631	706.339	1411.67	0.263393	0.000185912	50.1639
														AKEQQLHSLNYAYR	WP_003408108.1		44.97	6.02039	1	2	0.7245	860.941	1720.88	-0.868947	-0.000747676	29.9039
														EQQLHSLNYAYR	WP_003408108.1		54.73	4.63544	0	2	0.7143	761.376	1521.74	0.218391	0.000166168	35.5235
														LNDITYNR	WP_003408108.1		56.32	3.12931	0	2	0.6735	504.759	1008.51	-0.0336026	-1.69e-05	24.8281
														NLADIAISDPAAFTALVDVAR	WP_003408108.1		92.62	5.71375	0	2	0.821	1072.07	2143.14	-0.298355	-0.000319708	106.364
WP_003404570.1	MRA_RS04615	MULTISPECIES: cold-shock protein [Mycobacterium tuberculosis complex]	regulation of transcription, DNA-templated	DNA binding	-	76.2963	11	279	11	135	15.012	9.07	9.04706e+08
														HSPDELHGMVEDMITLLESTVQPELR	WP_003404570.1	1xOxidation [M13]	27.89	7.01322	0	4	0.0866	748.865	2992.44	0.101636	7.6e-05	104.182
														AGQRVEFGIASGR	WP_003404570.1		18.3	2.7496	1	2	0.3527	674.361	1347.71	1.30063	0.000876439	33.2712
														GFGFLSQEGGEDVYVR	WP_003404570.1		77.45	4.33485	0	2	0.7116	880.417	1759.83	-1.48556	-0.00130716	78.6193
														GPQALSLR	WP_003404570.1		42.17	2.91434	0	2	0.4563	421.248	841.489	0.185601	7.81e-05	33.3503
														LIEPPPSLSRPR	WP_003404570.1		27.5	4.33927	0	3	0.5331	454.601	1361.79	-0.140933	-6.4e-05	36.3718
														RGPQALSLR	WP_003404570.1		54.32	4.22817	1	2	0.424	499.298	997.59	-0.675646	-0.000337009	23.1158
														RVAEVVR	WP_003404570.1		38.37	3.17275	1	2	0.3794	414.756	828.505	-0.24532	-0.000101625	7.66754
														SSALPTGVEALK	WP_003404570.1		50.58	3.66815	0	2	0.5671	586.83	1172.65	-0.296859	-0.000174056	47.4248
														VEFGIASGR	WP_003404570.1		63.59	2.98105	0	2	0.5966	468.251	935.495	0.0513255	2.4e-05	37.7292
														VKWYDPDKGFGFLSQEGGEDVYVR	WP_003404570.1		37.43	5.18485	2	4	0.5753	698.59	2791.34	0.474536	0.000331148	82.5528
														WYDPDKGFGFLSQEGGEDVYVR	WP_003404570.1		46.94	6.04596	1	3	0.6961	855.396	2564.17	-0.197842	-0.000169101	105.647
WP_003898560.1	MRA_RS03750	MULTISPECIES: 30S ribosomal protein S17 [Mycobacterium tuberculosis complex]	-	-	-	53.3333	9	454	9	135	14.732	10.56	8.8994e+08
														VSLMETRPLSATK	WP_003898560.1	1xOxidation [M4]	72.33	4.61474	0	2	0.6954	716.895	1448.78	-0.129285	-9.26e-05	46.0379
														VSLMETRPLSATKR	WP_003898560.1	1xOxidation [M4]	9.87	3.41805	1	2	0.498	794.947	1604.88	1.39685	0.00110971	32.933
														AAPNDAEAIGAANAANVK	WP_003898560.1		120.24	5.16194	0	2	0.7064	834.421	1667.83	0.089221	7.44e-05	43.6913
														AHDEDSVAGIGDR	WP_003898560.1		72.25	4.63813	0	2	0.8684	671.306	1341.6	1.09627	0.000735378	22.3776
														IGYVVSDK	WP_003898560.1		54.67	2.54408	0	2	0.7615	440.742	880.477	0.00590695	2.6e-06	25.5994
														KAAPNDAEAIGAANAANVK	WP_003898560.1		92.68	8.1152	1	2	0.7868	898.469	1795.93	0.155139	0.00013931	29.5608
														LVEILEK	WP_003898560.1		34.47	2.58584	0	2	0.6459	422.263	843.519	-0.137192	-5.79e-05	39.3721
														TIVVELEDR	WP_003898560.1		67.58	2.99169	0	2	0.615	537.295	1073.58	-0.273493	-0.000146809	46.1619
														VKAHDEDSVAGIGDR	WP_003898560.1		58	5.81292	1	3	0.7126	523.594	1568.77	0.121022	6.33e-05	19.7542
WP_003415030.1	MRA_RS15810	MULTISPECIES: 50S ribosomal protein L28 [Mycobacterium tuberculosis complex]	translation	structural constituent of ribosome	ribosome	81.25	10	194	10	64	6.9	10.98	8.81231e+08
														AAVCDICGK	WP_003415030.1	2xCarbamidomethyl [C4; C7]	67.85		0	2	1	497.228	993.449	-1.23659	-0.000614245	19.0092
														AAVCDICGKGPGFGK	WP_003415030.1	2xCarbamidomethyl [C4; C7]	77.35		1	2	1	768.869	1536.73	0.10489	8.06e-05	35.7201
														LNVCTSCIK	WP_003415030.1	2xCarbamidomethyl [C4; C7]	45.88	3.08135	0	2	0.8294	547.77	1094.53	-0.247089	-0.000135223	29.9213
														RLNVCTSCIK	WP_003415030.1	2xCarbamidomethyl [C5; C8]	44.3	4.3035	1	2	0.731	625.821	1250.63	0.242408	0.000151582	24.799
														GPGFGKSVSHSHR	WP_003415030.1		0.35	1.71156	1	3	0.2281	451.565	1352.68	-0.322994	-0.000145636	6.50553
														RWDPNIQTVHAVTRPGGNK	WP_003415030.1		35.36	6.63583	1	3	0.7246	716.048	2146.13	0.765393	0.000547543	34.9466
														RWDPNIQTVHAVTRPGGNKK	WP_003415030.1		29.31	5.5778	2	4	0.5734	569.311	2274.22	0.290369	0.000165091	30.9737
														SVSHSHR	WP_003415030.1		49.77	2.46871	0	2	0.6842	405.204	809.401	-0.128681	-5.21e-05	5.54969
														WDPNIQTVHAVTRPGGNK	WP_003415030.1		43.15	5.42139	0	2	0.5842	995.517	1990.03	1.03467	0.00102951	40.3234
														WDPNIQTVHAVTRPGGNKK	WP_003415030.1		21.39	5.82472	1	4	0.4897	530.286	2118.12	0.559641	0.000296347	29.9615
WP_015456486.1	MRA_RS16995	MULTISPECIES: hypothetical protein [Mycobacterium tuberculosis complex]	-	-	-	87.7193	6	163	6	57	6.323	5.81	8.76235e+08
														AIIETLDK	WP_015456486.1		43.4	2.21871	0	2	0.5138	451.763	902.519	-0.191206	-8.63e-05	36.4106
														AIIETLDKHR	WP_015456486.1		88.98	3.59984	1	2	0.6833	598.344	1195.68	0.52882	0.00031615	25.6203
														AYASISTNVPEQGR	WP_015456486.1		65.24	4.55855	0	2	0.8793	746.874	1492.74	0.909452	0.000678787	38.209
														AYASISTNVPEQGRLG	WP_015456486.1		70.74	3.81419	1	2	0.5197	831.926	1662.84	0.0469081	3.9e-05	55.7602
														STQHDAADALFR	WP_015456486.1		67.31	4.80549	0	2	0.6366	666.321	1331.63	0.904261	0.000602072	32.2767
														TLTEDVLDTLAR	WP_015456486.1		57.86	3.31353	0	2	0.6026	673.862	1346.72	0.0358741	2.42e-05	80.7021
WP_003407939.1	MRA_RS08470	MULTISPECIES: hypothetical protein [Mycobacterium tuberculosis complex]	-	oxidoreductase activity	-	77.9412	11	337	11	136	14.883	10.59	8.56615e+08
														DHPNNAPGVPMVFPLWLER	WP_003407939.1	1xOxidation [M11]	46.3	4.80139	0	3	0.527	730.37	2205.09	-0.367921	-0.000268471	103.374
														SAKDHPNNAPGVPMVFPLWLER	WP_003407939.1	1xOxidation [M14]	24.62		1	3	1	825.759	2491.26	0.446479	0.000368384	87.4175
														DGVLAIALAHGK	WP_003407939.1		56.57	3.90591	0	2	0.6573	582.841	1164.67	1.76135	0.0010257	52.712
														GVVHVINPR	WP_003407939.1		38.32	3.06734	0	2	0.808	495.796	990.584	0.259241	0.0001284	19.3485
														IVPAGSDGQGLPR	WP_003407939.1		92.69	3.36133	0	2	0.6977	633.844	1266.68	0.117007	7.41e-05	31.8033
														KDGVLAIALAHGK	WP_003407939.1		32.43	4.9099	1	2	0.8606	646.888	1292.77	0.931837	0.000602325	37.8719
														KSGKPYQTIVTAYR	WP_003407939.1		58.23	5.20582	1	3	0.5921	537.966	1611.89	-0.585804	-0.00031475	27.4818
														NVLAAGEADVHFAR	WP_003407939.1		73.5	5.49786	0	3	0.631	490.588	1469.75	-0.668367	-0.000327444	49.1375
														RIGVFVGDIA	WP_003407939.1		50.52	3.04603	1	2	0.9608	523.803	1046.6	-0.131012	-6.86e-05	65.5104
														SGKPYQTIVTAYR	WP_003407939.1		47.17	4.65769	0	2	0.5833	742.399	1483.79	0.0667562	4.95e-05	36.5665
														YLPGTATIEHR	WP_003407939.1		63.57	3.23362	0	2	0.4899	629.333	1257.66	0.877891	0.000552044	31.3529
WP_003400534.1	MRA_RS00300	MULTISPECIES: single-stranded DNA-binding protein [Mycobacterium tuberculosis complex]	DNA replication	single-stranded DNA binding	-	64.0244	7	297	7	164	17.343	5.21	8.56033e+08
														DGEALFLR	WP_003400534.1		52.24	3.10883	0	2	0.4362	460.745	920.484	-0.175292	-8.07e-05	52.1804
														EAAENVAESLTR	WP_003400534.1		70.23	4.13632	0	2	0.655	645.32	1289.63	-1.00877	-0.000650472	43.9379
														FTPSGAAVANFTVASTPR	WP_003400534.1		88.92	5.43944	0	2	0.7651	897.464	1793.92	1.12501	0.00100909	64.5286
														IYDRQTGEWKDGEALFLR	WP_003400534.1		42.68	5.57516	2	4	0.5341	550.031	2197.1	-0.325943	-0.000179033	63.8054
														QTGEWKDGEALFLR	WP_003400534.1		55.18	3.97589	1	3	0.6633	550.614	1649.83	0.125766	6.92e-05	58.9641
														SGGFGSGSRPAPAQTSSASGDDPWGSAPASGSFGGGDDEPPF	WP_003400534.1		3.75	6.17303	0	4	0.8639	978.672	3911.67	0.439642	0.000429933	84.8366
														TVIEVEVDEIGPSLR	WP_003400534.1		94.77	4.74442	0	2	0.7011	828.445	1655.89	-0.801571	-0.000663655	98.7148
WP_003411522.1	MRA_RS11875	MULTISPECIES: hypothetical protein [Mycobacterium tuberculosis complex]	-	-	-	61.5385	4	104	4	65	7.128	5.31	8.54943e+08
														QTAPPVRPMTSDQLPATK	WP_003411522.1	1xOxidation [M9]	35.19	5.10387	0	2	0.7066	969.508	1954.01	-1.15631	-0.00112047	37.5538
														ADLYAAVDAMR	WP_003411522.1		30.71	3.81241	0	2	0.5	598.292	1195.58	-0.120296	-7.19e-05	63.7025
														ELLEQISTLIR	WP_003411522.1		59.36	3.97376	0	2	0.6747	657.886	1314.76	1.20759	0.000793848	86.5075
														QTAPPVRPMTSDQLPATKADLYAAVDAMR	WP_003411522.1		62.61	7.27095	1	4	0.5131	779.399	3114.57	0.666667	0.000519096	76.2778
WP_003912356.1	MRA_RS20160	nitrate ABC transporter substrate-binding protein [Mycobacterium tuberculosis]	-	-	-	74.2448	39	1421	39	629	68.381	6.28	8.49871e+08
														LHAVLDDCAPSTILTTTDSAEGVR	WP_003912356.1	1xCarbamidomethyl [C8]	67.8	7.02783	0	3	0.7729	848.087	2542.25	0.111197	9.42e-05	117.445
														LHAVLDDCAPSTILTTTDSAEGVRK	WP_003912356.1	1xCarbamidomethyl [C8]	69.89	7.52163	1	4	0.4603	668.341	2670.34	0.880855	0.000588046	67.2106
														NHYPQDLECTAQESTK	WP_003912356.1	1xCarbamidomethyl [C9]	71.15	4.67736	0	3	1	640.952	1920.84	1.00412	0.00064292	34.0838
														GILNGSEPVSPASMR	WP_003912356.1	1xOxidation [M14]	47.91	3.59476	0	2	0.8436	757.885	1530.76	-0.0288017	-2.18e-05	54.7175
														AAGTHKLDHQPIVDDIR	WP_003912356.1		56.28	5.75176	1	3	0.5239	629.334	1885.99	-0.0626272	-3.94e-05	27.0395
														AAIAVGHGVTVR	WP_003912356.1		56.92	3.94124	0	2	0.7692	575.839	1150.67	1.27159	0.000731588	28.3658
														AAYLDGSLR	WP_003912356.1		40.67	2.59107	0	2	0.5708	483.256	965.505	-0.524989	-0.00025344	37.7062
														AEGAPDDALWVR	WP_003912356.1		48.31	3.59753	0	2	0.6723	650.32	1299.63	0.147387	9.58e-05	52.356
														AYHNPFIVNGK	WP_003912356.1		31.73		0	2	1	630.331	1259.65	0.57474	0.000361986	36.2949
														DDEPPLDLSNVK	WP_003912356.1		41.49	3.00896	0	2	0.6244	671.33	1341.65	-0.276949	-0.000185785	54.0857
														DHLYIAGR	WP_003912356.1		26.98	2.36518	0	2	0.3026	472.751	944.495	0.795391	0.000375621	20.9741
														DILWSDFSAR	WP_003912356.1		53.05	3.04472	0	2	0.8028	605.298	1209.59	-0.683193	-0.000413192	75.6575
														DLVIIDGR	WP_003912356.1		45.5	2.47126	0	2	0.332	450.761	900.515	-0.0315023	-1.42e-05	53.6358
														DVLLVSAGTIPR	WP_003912356.1		60.3	3.82549	0	2	0.7331	620.867	1240.73	0.029819	1.85e-05	63.1047
														DVLLVSAGTIPRTSSGK	WP_003912356.1			1.57274	1	4	0.0573	425.998	1700.95	8.96941	0.00381414	13.0743
														EEESAQTFK	WP_003912356.1		43.96	2.4811	0	2	0.7339	534.746	1068.48	0.0257269	1.37e-05	13.5415
														FDPEDTSEQLVIVGER	WP_003912356.1		78.02	4.74763	0	2	0.7538	917.446	1833.89	-0.785761	-0.000720498	72.3362
														FFEAFAPYGLK	WP_003912356.1		70.57	3.33709	0	2	0.652	645.331	1289.66	-0.90353	-0.000582622	77.6795
														FLDFSTER	WP_003912356.1		41.75	2.80149	0	2	0.5749	507.748	1014.49	0.09531	4.83e-05	67.1933
														FLDFSTERDGVAR	WP_003912356.1		11.95	3.78693	1	3	0.3689	504.92	1512.74	0.411663	0.00020758	48.3052
														FPANTNLVR	WP_003912356.1		58.27	3.21252	0	2	0.5	516.286	1031.56	0.497926	0.000256821	35.4858
														FVEVAADAPNAVAQVSAGK	WP_003912356.1		34.26	5.73674	0	2	0.719	922.482	1843.95	0.743845	0.000685808	65.4732
														GVPRDDEPPLDLSNVK	WP_003912356.1		45.28	5.38444	1	2	0.7416	875.952	1750.9	0.079271	6.94e-05	49.97
														IAVPLFDPAEPGHVGR	WP_003912356.1		77.16	4.49733	0	3	0.6757	558.97	1674.9	-0.292997	-0.00016358	65.3544
														IKDLVIIDGR	WP_003912356.1		59.53	3.56272	1	2	0.2455	571.351	1141.69	0.393395	0.000224568	45.4654
														IPSGVQITHLNLPTNVVQVLNALEGQEGDR	WP_003912356.1			3.88188	0	3	0.5335	1071.24	3211.71	-2.19194	-0.00234663	106.383
														IRFPANTNLVR	WP_003912356.1		56.96	4.59594	1	2	0.4123	650.878	1300.75	0.023936	1.56e-05	41.4235
														ISESRAEGAPDDALWVR	WP_003912356.1		31.53	4.78833	1	2	0.6973	936.467	1871.92	0.974388	0.00091199	51.3969
														KFFEAFAPYGLK	WP_003912356.1		64.42	4.6514	1	2	1	709.379	1417.75	-1.16084	-0.000822891	93.452
														KPGETGGTFSAAPNFAFEHAAVR	WP_003912356.1		63.84	7.86997	0	4	0.6983	591.295	2362.16	0.578142	0.000341416	54.4452
														LDHQPIVDDIR	WP_003912356.1		45.77	3.45435	0	2	0.6708	660.849	1320.69	-0.0306457	-2.02e-05	34.905
														LQQVTQPGDR	WP_003912356.1		61.75	3.27329	0	2	0.5135	571.302	1141.6	-0.0143445	-8.19e-06	16.1182
														QTAVKPSYGLAEATLFVSTTPMDEVPTVIHVDRDELNNQR	WP_003912356.1		24.27	7.89728	1	5	0.4825	889.251	4442.23	-0.597809	-0.000531121	98.1488
														SGVGSPTVFATSD	WP_003912356.1		10.29	3.80004	0	2	0.6579	612.79	1224.57	-0.603265	-0.000369372	57.8181
														TGDYGTYFK	WP_003912356.1		58.44	3.51626	0	2	0.6414	526.24	1051.47	-0.37887	-0.000199186	40.4792
														TGDYGTYFKDHLYIAGR	WP_003912356.1		48.15	5.17312	1	3	0.6518	659.655	1976.95	-0.0588714	-3.88e-05	61.703
														VGYAAAFSVPANQLPQTVFDDSHAGLK	WP_003912356.1		16.3	5.19911	0	3	0.5135	935.138	2803.4	-1.90392	-0.00177915	80.2709
														VGYAAAFSVPANQLPQTVFDDSHAGLKFDPEDTSEQLVIVGER	WP_003912356.1		7.95	3.99874	1	4	0.4575	1155.32	4618.27	0.30732	0.000354822	104.759
														VIAVDAVPTEVAATWQQPEANEETVAYLQYTSGSTR	WP_003912356.1		35.3	5.30245	0	4	0.6774	974.483	3894.9	1.4423	0.00140441	107.686
WP_003406364.1	MRA_RS06690	MULTISPECIES: hypothetical protein [Mycobacterium tuberculosis complex]	-	oxidoreductase activity	-	80.5369	13	384	13	149	16.746	10.4	8.45795e+08
														ANPDVEINVGPK	WP_003406364.1		75.05	4.09152	0	2	0.7569	626.83	1252.65	-0.151686	-9.5e-05	38.0618
														ANPDVEINVGPKR	WP_003406364.1		21.64	3.10331	1	2	0.5548	704.881	1408.75	-0.334261	-0.000235446	31.5514
														DGDAYLIVASK	WP_003406364.1		50.72	4.10303	0	2	0.574	576.3	1151.59	-0.736815	-0.000424256	55.6925
														FGVTAKPVQPHDPDYAR	WP_003406364.1		53.31	4.64811	0	3	0.7161	633.323	1897.96	-0.183443	-0.000116056	33.6677
														HVGVQLLR	WP_003406364.1		31.76	3.14292	0	2	0.6594	461.285	921.563	0.322442	0.000148575	26.0396
														IPGAPPSLLLHTTGAK	WP_003406364.1		92.44	6.24329	0	3	0.6498	524.975	1572.91	-0.273227	-0.000143254	50.5523
														LHDAIYR	WP_003406364.1		19.96	2.35308	0	2	0.3617	444.24	887.473	-0.208423	-9.25e-05	13.6233
														LWQIVNENNANR	WP_003406364.1		64.18	3.83704	0	2	0.5771	735.877	1470.74	1.0776	0.00079244	47.8372
														RFGVTAKPVQPHDPDYAR	WP_003406364.1		41.22	5.50138	1	4	0.5409	514.27	2054.06	-0.0453636	-2.33e-05	27.9343
														SPGWYHNLK	WP_003406364.1		25.57	3.49504	0	2	0.5	551.278	1101.55	0.599858	0.000330386	38.7344
														TSRPIPVVVLTR	WP_003406364.1		48.69	4.27451	0	2	0.7135	669.417	1337.83	-0.0941873	-6.3e-05	42.7156
														TTSLTYAR	WP_003406364.1		39.12	2.90607	0	2	0.6289	456.743	912.479	-0.15548	-7.09e-05	19.2989
														YTNYQSR	WP_003406364.1		35.55	2.37642	0	2	0.6289	466.217	931.427	0.0490284	2.28e-05	11.674
WP_003911329.1	MRA_RS04575	MULTISPECIES: hypothetical protein [Mycobacterium tuberculosis complex]	-	-	-	80.303	2	63	2	66	7.286	5.03	8.40037e+08
														TGALSPFGELTFPVPSDDLPYIHPVTVINR	WP_003911329.1			3.82619	0	3	0.3081	1084.9	3252.69	-1.46274	-0.00158595	106.226
														YVDHGWPTTDPDDHAVSELVTDR	WP_003911329.1		26.78	7.57099	0	3	0.8311	875.734	2625.19	1.42419	0.00124626	64.6601
WP_003416899.1	MRA_RS17160	MULTISPECIES: short-chain dehydrogenase [Mycobacterium tuberculosis complex]	-	-	-	61.3475	18	660	18	282	29.795	5.49	8.09192e+08
														YGMTLCALGIAEEMR	WP_003416899.1	1xCarbamidomethyl [C6]	86.03	4.79506	0	2	0.8062	857.902	1714.8	0.118281	0.000101414	89.5746
														GTYAVSQACIPHMK	WP_003416899.1	1xCarbamidomethyl [C9]	35.61	3.62723	0	2	0.7978	781.877	1562.75	0.946546	0.000739605	43.8634
														TMVATAAVQNLLGGDEAMAR	WP_003416899.1	1xOxidation [M]	100.36	6.42489	0	2	0.653	1018	2034.99	-0.0645187	-6.56e-05	79.2992
														TMFISGASR	WP_003416899.1	1xOxidation [M2]	48.24	2.6104	0	2	0.6732	485.245	985.477	-0.4426	-0.000214546	32.2113
														FDLMNGIQVR	WP_003416899.1	1xOxidation [M4]	63.25	2.89928	0	2	0.6636	596.811	1208.61	-0.203435	-0.00012131	68.2869
														WLRPTAYMMAK	WP_003416899.1	1xOxidation [M9]	33.49	2.95116	0	2	0.6802	684.352	1383.69	-0.122	-8.34e-05	54.7831
														ADGIASNTLWPR	WP_003416899.1		133.88	4.44562	0	2	0.6074	650.835	1300.66	-0.617602	-0.000401646	66.4864
														DGANIALIAK	WP_003416899.1		76.18	3.6978	0	2	0.7108	493.287	985.568	-0.0586497	-2.89e-05	48.3564
														ELEEAGGQALPIVGDIR	WP_003416899.1		114.82	5.55582	0	2	0.783	883.967	1766.93	-0.433417	-0.000382908	70.3418
														ENPHILTLSPPILLEK	WP_003416899.1		45.09	5.63836	0	3	0.7567	605.352	1814.04	-0.0346353	-2.09e-05	71.3677
														ENPHILTLSPPILLEKK	WP_003416899.1		8.26	5.18231	1	4	0.5541	486.29	1942.14	-0.286702	-0.000139204	66.6
														GRENPHILTLSPPILLEK	WP_003416899.1		28.51	5.89499	1	3	0.8149	676.393	2027.16	0.0213028	1.44e-05	66.2158
														GRENPHILTLSPPILLEKK	WP_003416899.1		39.62	5.87869	2	3	0.7466	719.092	2155.26	1.43959	0.00103423	55.4981
														KPEVYADAAYVIVNKPATEYTGK	WP_003416899.1		81.76	8.00025	0	3	0.6	843.108	2527.31	0.150786	0.000127027	53.5951
														KWLRPTAYMMAK	WP_003416899.1			1.89053	1	3	0.3545	499.268	1495.79	-0.319388	-0.000159246	42.5459
														LPGTVFTAAK	WP_003416899.1		60.77	3.4907	0	2	0.5482	502.792	1004.58	-0.128022	-6.43e-05	40.9432
														RFDLMNGIQVR	WP_003416899.1		60.92	4.76864	1	2	0.6143	674.86	1348.72	-1.47425	-0.000994172	58.8987
														SRKPEVYADAAYVIVNKPATEYTGK	WP_003416899.1		74.19	9.69839	1	4	0.3869	693.365	2770.44	-0.690251	-0.000478075	55.7709
WP_003403726.1	MRA_RS03865	MULTISPECIES: adenylate kinase [Mycobacterium tuberculosis complex]	AMP salvage	adenylate kinase activity	cytoplasm	86.1878	20	531	20	181	20.113	5.15	8.08345e+08
														TVDAVGTMDEVFAR	WP_003403726.1	1xOxidation [M8]	69.53	3.39762	0	2	0.8163	755.864	1526.72	0.248646	0.000187817	80.389
														ADDTDDVILNR	WP_003403726.1		109.88	4.12899	0	2	0.6626	623.799	1246.59	0.101655	6.34e-05	37.817
														ALHEMLER	WP_003403726.1		27	2.67798	0	2	0.5771	499.758	998.509	-0.122897	-6.14e-05	21.0994
														DETAPLLEYYR	WP_003403726.1		65.08	3.21212	0	2	0.7333	685.334	1369.66	-1.45835	-0.000998724	68.0604
														DETAPLLEYYRDQLK	WP_003403726.1		8.78	3.44443	1	3	0.6831	618.649	1853.93	2.49256	0.00154034	75.0684
														GRADDTDDVILNR	WP_003403726.1		92.2	5.36719	1	2	0.7307	730.361	1459.71	0.493944	0.000360509	31.2767
														GTDIDAVLEFR	WP_003403726.1		69.79	3.91081	0	2	0.7236	618.317	1235.63	0.4874	0.000301122	72.4243
														LGIPQISTGELFR	WP_003403726.1		91.99	3.55668	0	2	0.7718	715.904	1430.8	-0.321522	-0.000230017	79.3572
														LGIPQISTGELFRR	WP_003403726.1		9.27	3.84788	1	3	0.4442	529.638	1586.9	-0.244597	-0.000129384	72.3317
														LNNPDAANGFILDGYPR	WP_003403726.1		126.49	4.89044	0	2	0.6569	923.958	1846.91	0.073563	6.79e-05	72.0318
														NIEEGTKLGVEAK	WP_003403726.1		59.53	4.21033	1	2	0.6936	694.375	1387.74	-0.00830125	-5.76e-06	26.9305
														RGTDIDAVLEFR	WP_003403726.1		40.76	4.42552	1	2	0.6704	696.368	1391.73	0.0554863	3.86e-05	59.3286
														RNIEEGTK	WP_003403726.1		31.04	3.40914	1	2	0.3959	473.751	946.495	-0.0738131	-3.49e-05	10.0554
														RYLDAGDLVPSDLTNELVDDRLNNPDAANGFILDGYPR	WP_003403726.1		45.38	7.26223	2	4	0.7865	1051.77	4204.06	-1.02287	-0.00107505	105.925
														VLLLGPPGAGK	WP_003403726.1		41.68	3.02406	0	2	0.9502	511.324	1021.64	0.0461349	2.36e-05	48.4017
														VLLLGPPGAGKGTQAVK	WP_003403726.1		4.33	4.73946	1	3	0.5759	535.994	1605.97	-0.488089	-0.000261285	39.9469
														VSEEVLLER	WP_003403726.1		65.9	3.3462	0	2	0.5422	537.295	1073.58	-0.046086	-2.47e-05	40.8637
														VYRDETAPLLEYYR	WP_003403726.1		54.28	5.26187	1	3	0.512	596.637	1787.9	-0.0687868	-4.1e-05	57.5127
														VYRDETAPLLEYYRDQLK	WP_003403726.1		26.91	7.66948	2	4	0.5624	568.796	2272.16	0.306822	0.000174287	65.5191
														YLDAGDLVPSDLTNELVDDR	WP_003403726.1		57.22	5.23666	0	2	0.7124	1110.54	2220.07	1.34245	0.00149017	99.4584
WP_003899750.1	MRA_RS20620	MULTISPECIES: ESAT-6 like protein EsxC [Mycobacterium tuberculosis complex]	-	-	-	36.8421	2	81	2	95	9.914	4.59	7.9986e+08
														SDQITYNPGAVSDFASDVGSR	WP_003899750.1	1xAcetyl [N-Term]	106.58		0	2	1	1114.51	2228.01	-0.281128	-0.000313178	88.8183
														AGQLHMIYEDTASK	WP_003899750.1	1xOxidation [M6]	78.79	4.76331	0	2	0.837	782.378	1579.74	1.06064	0.000829288	36.7217
WP_003414731.1	MRA_RS15455	MULTISPECIES: 30S ribosomal protein S16 [Mycobacterium tuberculosis complex]	translation	structural constituent of ribosome	ribosome	70.9877	9	415	9	162	17.426	9.88	7.94671e+08
														AAEPAPQPEQPDTPALGGEQAELTAES	WP_003414731.1		3.1	4.08622	0	2	0.7546	1352.63	2704.26	0.243032	0.000328611	74.2022
														AQYWLSVGAQPTEPVLK	WP_003414731.1		81.16	5.22829	0	2	0.6727	944.004	1887	-0.608988	-0.000574581	71.1831
														EEPSLIEINSER	WP_003414731.1		59.62	3.65609	0	2	0.7852	708.354	1415.7	0.313467	0.000221888	50.3503
														FKGLPGAQGR	WP_003414731.1		39.99	3.06801	1	2	0.4832	515.793	1030.58	-0.324157	-0.000167035	32.4117
														IRNPQYR	WP_003414731.1		28.74	2.74904	1	2	0.5019	473.764	946.522	-0.461074	-0.000218208	8.07533
														ITGDWQK	WP_003414731.1		17.05	2.01615	0	2	0.4365	424.218	847.431	-2.53245	-0.00107304	20.8919
														LEVFNAALAAADGGPTTEATKPK	WP_003414731.1		93.17	9.01132	0	3	0.6682	758.066	2272.18	0.468999	0.000355217	63.7911
														VAAPKPSKLEVFNAALAAADGGPTTEATKPK	WP_003414731.1		53.5	10.3197	1	5	0.6112	610.936	3050.65	0.370525	0.000226068	59.7782
														YHPKEEPSLIEINSER	WP_003414731.1		64.73	5.89106	1	2	0.7627	970.988	1940.97	-1.25372	-0.00121672	38.2357
WP_003419190.1	MRA_RS18675	MULTISPECIES: hypothetical protein [Mycobacterium tuberculosis complex]	-	lyase activity	-	81.7797	20	803	20	236	25.943	9.64	7.93379e+08
														PVSQHTIAGTVLTMPVR	WP_003419190.1	1xAcetyl [N-Term]	107.53		0	2	1	925.003	1849	-0.584221	-0.000540112	77.0686
														VCEYLPGK	WP_003419190.1	1xCarbamidomethyl [C2]	51.58	2.59841	0	2	0.6505	483.242	965.476	-0.272247	-0.000131424	27.4614
														AIVMQMLVR	WP_003419190.1	1xOxidation [M]	51.94	2.47225	0	2	0.5556	530.805	1076.6	1.32766	0.00070406	61.4805
														ALLSQSAANVEMTFGDGHPI	WP_003419190.1	1xOxidation [M12]	75.45	5.45082	0	2	0.7725	1037.5	2073.99	-0.572253	-0.000593424	75.4984
														IMADFNVTDGR	WP_003419190.1	1xOxidation [M2]	79.9	3.3721	0	2	0.8558	627.793	1254.58	0.374883	0.00023516	42.7201
														IMADFNVTDGRR	WP_003419190.1	1xOxidation [M2]	13.49	3.62192	1	3	0.4583	465.567	1410.68	1.42539	0.000662655	42.2759
														EIPWEMK	WP_003419190.1	1xOxidation [M6]	14.54	1.71004	0	2	0.6139	474.728	948.45	-0.471556	-0.000223623	34.7644
														EIPWEMKVSGLR	WP_003419190.1	1xOxidation [M6]		0.92678	1	3	0.1398	487.59	1460.76	0.0727102	3.54e-05	46.4375
														TANLHSAMFSVPADPAQR	WP_003419190.1	1xOxidation [M8]	55.23	4.97643	0	2	0.8393	956.97	1928.93	0.0593165	5.67e-05	53.9966
														YHEYGTAIMVNPPGTQR	WP_003419190.1	1xOxidation [M9]	79.76	4.9516	0	3	0.6415	645.313	1949.92	1.07963	0.000695973	46.5504
														AAAFIHHLPVDQVFTLEAGR	WP_003419190.1		78.81	7.56981	0	3	0.4638	731.392	2192.16	-0.135349	-9.89e-05	73.095
														ELASLGLPK	WP_003419190.1		36.92	2.615	0	2	0.581	464.279	927.551	-0.205753	-9.54e-05	53.4046
														FGFDVSADGR	WP_003419190.1		66.16	3.58783	0	2	0.7788	535.749	1070.49	1.03624	0.000554643	52.4899
														LGDHPYAK	WP_003419190.1		11.82	1.39253	0	2	0.2518	450.732	900.457	-0.82299	-0.000370534	7.96237
														LIDYSGLR	WP_003419190.1		41.41	2.66008	0	2	0.6108	468.761	936.515	-0.74719	-0.000349877	43.6832
														RFGFDVSADGR	WP_003419190.1		46.41	4.06744	1	2	0.75	613.8	1226.59	0.476331	0.000292132	40.432
														TIWGFPK	WP_003419190.1		54.19	1.88811	0	2	0.5731	424.737	848.467	-0.0266448	-1.13e-05	57.8019
														TYSHHDGVTR	WP_003419190.1		45.18	2.98591	0	2	0.6957	586.776	1172.54	0.0418681	2.45e-05	17.1277
														YVDGDLGR	WP_003419190.1		47.64	2.04727	0	2	0.5249	447.719	894.432	-0.27928	-0.000124899	25.4328
														YVDGDLGRYHEYGTAIMVNPPGTQR	WP_003419190.1		34.81	6.52367	1	3	0.6081	937.12	2809.34	3.07742	0.00288183	61.6558
WP_003414128.1	MRA_RS14810	MULTISPECIES: 30S ribosomal protein S15 [Mycobacterium tuberculosis complex]	translation	rRNA binding	ribosome	58.427	8	294	8	89	10.469	10.45	7.78845e+08
														GLLLLVGR	WP_003414128.1		58.99	2.81408	0	2	0.5085	420.787	840.567	-0.113473	-4.77e-05	66.2575
														IADLTEHLK	WP_003414128.1		34.67	3.25755	0	2	0.6339	520.292	1039.58	-0.882929	-0.000458937	110.844
														LIKYISQIDVER	WP_003414128.1		6.64	3.07156	1	3	0.3681	492.952	1476.84	-0.172341	-8.48e-05	49.7757
														RGLLLLVGR	WP_003414128.1		63.54	4.22113	1	2	0.5543	498.838	996.668	0.29611	0.000147562	51.9229
														RIADLTEHLK	WP_003414128.1		42.65	3.73348	1	2	0.6542	598.343	1195.68	0.120449	7.2e-05	26.5366
														SYGLHETDTGSPEAQIALLTK	WP_003414128.1		82.15	8.0527	0	3	0.8118	744.378	2231.12	-0.312401	-0.000232335	117.555
														SYGLHETDTGSPEAQIALLTKR	WP_003414128.1		30.87	6.85822	1	4	0.7312	597.561	2387.22	0.402892	0.000240448	63.1907
														YISQIDVER	WP_003414128.1		57.03	2.84146	0	2	0.6866	561.793	1122.58	-0.0527262	-2.96e-05	36.6884
WP_003416120.1	MRA_RS16490	MULTISPECIES: cell division ATP-binding protein FtsE [Mycobacterium tuberculosis complex]	cell division	ATPase activity	plasma membrane	76.4192	17	473	17	229	25.581	9.26	7.72825e+08
														QVIGCVFQDFR	WP_003416120.1	1xCarbamidomethyl [C5]	68.44	3.77955	0	2	0.7462	684.841	1368.67	0.815501	0.000558077	68.6871
														DIMDLLER	WP_003416120.1	1xOxidation [M3]	37.8	2.48601	0	2	0.5861	502.758	1020.5	0.179008	8.99e-05	79.3098
														TGTTVLMATHDHHIVDSMR	WP_003416120.1	1xOxidation [M7]	24.19	5.19292	0	4	0.5914	531.259	2138.01	-0.839958	-0.000445601	37.9652
														AFVNRPLVLLADEPTGNLDPETSR	WP_003416120.1		58.83	7.05506	0	3	0.8119	875.461	2624.37	0.154029	0.000134743	73.5545
														AFVNRPLVLLADEPTGNLDPETSRDIMDLLER	WP_003416120.1		5.43	4.43427	1	4	0.5598	903.22	3609.86	-0.424715	-0.00038329	106.065
														ANRLPDELSGGEQQR	WP_003416120.1		77.85	6.35762	1	2	0.7399	835.416	1669.83	0.150586	0.000125726	28.386
														GEFVFLIGPSGSGK	WP_003416120.1		46.46	3.41191	0	2	0.4893	697.871	1394.73	2.3996	0.0016734	72.2714
														GVYGMDR	WP_003416120.1		23.36	1.57673	0	2	0.2215	399.184	797.361	-0.509428	-0.000203099	20.7366
														IDKGEFVFLIGPSGSGK	WP_003416120.1		90.17	5.52134	1	2	0.8084	875.971	1750.94	-1.94427	-0.00170214	70.8109
														LLLAAETPTSGDVR	WP_003416120.1		86.82	4.74036	0	2	0.7523	721.896	1442.78	0.356213	0.00025697	52.1354
														LPDELSGGEQQR	WP_003416120.1		71.87	3.91144	0	2	0.6763	664.825	1328.64	-0.454067	-0.000301647	30.1161
														MITLDHVTK	WP_003416120.1		9.66	2.05797	0	2	0.3835	529.289	1057.57	-0.0677871	-3.58e-05	31.6773
														SSARPALDDINVK	WP_003416120.1		49.3	4.83654	0	2	0.4976	693.373	1385.74	0.0957461	6.63e-05	30.358
														TVYDNVAFALEVIGK	WP_003416120.1		72.53	3.97608	0	2	0.6709	819.941	1638.87	0.419945	0.000344119	100.889
														TVYDNVAFALEVIGKR	WP_003416120.1		48.79	4.20598	1	3	0.6495	598.996	1794.97	-0.834653	-0.000499394	99.6453
														VVELSLGR	WP_003416120.1		58.25	2.97738	0	2	0.3902	436.764	872.52	0.0151112	6.59e-06	40.2857
														VVPEVLETVGLSGK	WP_003416120.1		75.05	3.62657	0	2	0.7417	713.911	1426.82	-0.299062	-0.000213353	72.722
WP_003407990.1	MRA_RS08535	MULTISPECIES: indole-3-glycerol phosphate synthase [Mycobacterium tuberculosis complex]	cellular amino acid biosynthetic process	indole-3-glycerol-phosphate synthase activity	-	80.5147	21	748	21	272	28.006	5.25	7.71428e+08
														DLMTLDVDRDCFAR	WP_003407990.1	1xCarbamidomethyl [C11]	44.54	4.03415	1	2	0.6692	863.897	1726.79	-0.973423	-0.000840448	68.546
														AAVADLVTAGTHPSCPKPAR	WP_003407990.1	1xCarbamidomethyl [C15]	56.19	8.24685	0	3	0.6769	673.687	2019.04	1.03839	0.000698852	44.3629
														AAAAAAPPPLDVMAALR	WP_003407990.1	1xOxidation [M13]	61.59	3.70023	0	3	0.7479	535.965	1621.87	0.699081	0.000374213	76.851
														TESLGMTALVEVHTEQEADR	WP_003407990.1	1xOxidation [M6]	25.2	3.66652	0	3	0.6667	739.354	2232.04	-0.794454	-0.00058685	67.2957
														AAAAAAPPPLDVMAALREPGIGVIAEVK	WP_003407990.1		28.2	8.47801	1	3	0.6485	900.169	2698.5	-1.59314	-0.00143303	99.7801
														AAAAAAPPPLDVMAALREPGIGVIAEVKR	WP_003407990.1		26.1	7.60063	2	4	0.75	714.405	2854.6	0.91387	0.000652183	88.52
														ASPSAGALATIADPAK	WP_003407990.1		94.11	5.20719	0	2	0.7601	720.889	1440.77	0.797734	0.000574675	51.8275
														ASVSIPVLR	WP_003407990.1		59.24	3.15037	0	2	0.6411	471.293	941.578	0.999206	0.000470415	57.1375
														DFVVQPYQIHEAR	WP_003407990.1		67.25	3.92576	0	2	0.6247	801.407	1601.81	0.068688	5.5e-05	58.4611
														EASVSLSEIK	WP_003407990.1		63.69	3.13761	0	2	0.4322	531.787	1062.57	-0.972005	-0.00051641	38.3076
														EPGIGVIAEVK	WP_003407990.1		41.01	2.88616	0	2	0.7709	556.321	1111.64	-0.0747584	-4.16e-05	51.051
														EPGIGVIAEVKR	WP_003407990.1		54.24	3.84186	1	3	0.522	423.25	1267.74	-0.105141	-4.44e-05	39.9845
														FQGSLDDLDAVR	WP_003407990.1		62.79	4.00249	0	2	0.7525	668.33	1335.65	-0.321909	-0.000214979	55.5245
														GTADLLAYAGAGADAVLVGEGLVTSGDPR	WP_003407990.1		27.58	6.27432	0	4	0.5678	679.85	2716.38	0.266446	0.000180942	107.048
														IAPGLPSSVIR	WP_003407990.1		49.3	2.97429	0	2	0.5252	555.337	1109.67	-0.282682	-0.000156841	48.9678
														IVSVVTEQR	WP_003407990.1		71.88	3.54241	0	2	0.6787	515.798	1030.59	0.023207	1.2e-05	25.1579
														KDFVVQPYQIHEAR	WP_003407990.1		47.9	5.61042	1	3	0.5881	577.306	1729.9	0.13087	7.55e-05	35.2434
														LAQAYQDGGAR	WP_003407990.1		73.16	3.8829	0	2	0.6721	575.286	1149.56	-0.0768342	-4.42e-05	16.5249
														RASPSAGALATIADPAK	WP_003407990.1		73.25	5.72563	1	3	0.7119	532.962	1596.87	1.07054	0.000569838	43.442
														RFQGSLDDLDAVR	WP_003407990.1		74.79	5.15214	1	2	0.6174	746.382	1491.76	0.587277	0.000438037	50.3149
														SPATVLDSILEGVR	WP_003407990.1		69.98		0	2	1	728.904	1456.8	-0.334763	-0.000243842	95.8547
WP_003408840.1	MRA_RS09515	MULTISPECIES: ESAT-6-like protein EsxN [Mycobacterium tuberculosis complex]	-	-	-	98.9362	5	451	1	94	9.936	4.93	7.71095e+08
														TINYQFGDVDAHGAMIR	WP_003902172.1; WP_003899283.1; WP_003898766.1; WP_003408840.1	1xAcetyl [N-Term]	93.87		0	2	1	975.464	1949.92	1.87002	0.00182319	77.582
														DVLAAGDFWGGAGSVACQEFITQLGR	WP_003899283.1; WP_003408840.1	1xCarbamidomethyl [C17]	48.41	7.05274	0	3	0.7092	909.106	2725.3	-0.0700198	-6.36e-05	107.599
														VQAAGNNMAQTDSAVGSSWA	WP_003899283.1; WP_003898766.1; WP_003408840.1	1xOxidation [M8]	24.77	4.16687	0	2	0.6872	982.942	1980.87	-0.270988	-0.000266229	61.3148
														AQAASLEAEHQAIVR	WP_003408840.1		84.15	5.84645	0	2	0.6673	797.421	1593.83	-0.195645	-0.000155913	29.6475
														NFQVIYEQANAHGQK	WP_003899283.1; WP_003898766.1; WP_003408840.1		74.47	5.31917	0	2	0.8027	873.932	1746.86	0.252614	0.00022064	41.1044
WP_003399735.1	MRA_RS20400	MULTISPECIES: superoxide dismutase [Fe] [Mycobacterium tuberculosis complex]	-	metal ion binding	-	79.2271	11	300	11	207	23.02	6.44	7.54108e+08
														AEYTLPDLDWDYGALEPHISGQINELHHSK	WP_003399735.1		1.44		0	4	1	862.916	3448.64	-0.493678	-0.00042563	89.1215
														AFWNVVNWADVQSR	WP_003399735.1		80.22	4.79542	0	2	0.7282	846.417	1691.83	-1.34698	-0.00113943	99.688
														AKEDHSAILLNEK	WP_003399735.1		81.29	6.31731	1	2	0.7763	734.394	1467.78	0.426697	0.000313149	19.6071
														AQFHAAATTVQGSGWAALGWDTLGNK	WP_003399735.1		34.42	4.9973	0	3	0.6494	886.773	2658.31	-0.612839	-0.000543038	77.7749
														EDHSAILLNEK	WP_003399735.1		25.1	4.85274	0	2	0.6268	634.827	1268.65	-1.52962	-0.000970274	27.2806
														GANDAVAKLEEAR	WP_003399735.1		81.82	4.78936	1	2	0.6951	672.349	1343.69	0.24554	0.000164965	41.7821
														HHATYVK	WP_003399735.1		22.25	2.95615	0	2	0.6959	428.227	855.447	-0.109062	-4.66e-05	7.33484
														NLAFNLAGHVNHTIWWK	WP_003399735.1		35.8	5.93974	0	4	0.4428	506.019	2021.05	1.21333	0.00061305	79.7616
														NLSPNGGDKPTGELAAAIADAFGSFDK	WP_003399735.1		47	6.7121	0	3	0.7094	888.436	2663.29	-0.44959	-0.00039913	98.8331
														NVKVDFAK	WP_003399735.1		30.27	2.81055	1	2	0.7082	460.763	920.52	-0.847643	-0.000390136	18.3767
														YAAATSQTK	WP_003399735.1		45.7	2.58785	0	2	0.6333	470.74	940.473	-0.649323	-0.000305335	16.0445
WP_003412347.1	MRA_RS12805	MULTISPECIES: hypothetical protein [Mycobacterium tuberculosis complex]	-	-	-	57.0423	9	452	9	142	15.044	7.34	7.41945e+08
														IMSTTVATCTK	WP_003412347.1	1xCarbamidomethyl [C9]	82.16	3.70826	0	2	0.7044	606.803	1212.6	1.28245	0.00077755	22.2719
														MGELEAEQQQLQSYITQG	WP_003412347.1	1xOxidation [M1]	44.18	3.71572	0	2	0.7727	1026.98	2068.95	0.897261	0.000921018	98.0438
														SDTVDKISVLMTENR	WP_003412347.1	1xOxidation [M11]	46.59	4.22559	1	3	0.6614	569.957	1723.85	-0.313883	-0.000178689	67.3168
														ISVLMTENR	WP_003412347.1	1xOxidation [M5]	65.94	2.92506	0	2	0.6901	531.784	1078.56	-0.115716	-6.15e-05	38.0389
														HVPVLDGK	WP_003412347.1		53.07	2.58187	0	2	0.7186	432.75	864.494	-0.161115	-6.96e-05	16.4486
														HVPVLDGKK	WP_003412347.1		13.46	1.97933	1	2	0.6387	496.798	992.589	0.051951	2.58e-05	9.57889
														KLIGIVSIGDVVK	WP_003412347.1		40.2	5.36111	1	2	1	670.93	1340.85	0.879509	0.000589645	66.9395
														LIGIVSIGDVVK	WP_003412347.1		70.66	3.60154	0	2	0.7857	606.882	1212.76	-0.0405322	-2.46e-05	103.361
														QLHTYGASVLSRPVAK	WP_003412347.1		51.46	6.85696	0	3	0.6305	576.325	1726.96	-0.286001	-0.000164637	34.0164
WP_003407492.1	MRA_RS07790	MULTISPECIES: hypothetical protein [Mycobacterium tuberculosis complex]	-	-	-	47.8261	6	128	6	115	12.376	3.95	7.2186e+08
														SETSAPAEELLADVEEAMR	WP_003407492.1	1xAcetyl [N-Term]	32.38		0	2	1	1024.48	2089.96	1.16165	0.0011895	106.479
														INWVWNPPWGPDK	WP_003407492.1		53.83	3.7829	0	2	0.5847	804.901	1608.8	-0.272194	-0.000218953	97.4349
														INWVWNPPWGPDKITEDGR	WP_003407492.1		18.64	6.83424	1	3	0.7072	760.71	2280.12	-2.20576	-0.00167647	105.829
														INWVWNPPWGPDKITEDGREQLR	WP_003407492.1		39.49	6.61652	2	4	0.3895	702.357	2806.41	-0.371987	-0.000260987	89.5641
														ITEDGREQLR	WP_003407492.1		26.09	3.48534	1	3	0.2068	406.214	1216.63	0.464496	0.000188373	17.2902
														SALVGSGLVDDIR	WP_003407492.1		92.86	4.43044	0	2	0.4746	651.357	1301.71	0.862967	0.000561664	60.6308
WP_003408503.1	MRA_RS09160	MULTISPECIES: hypothetical protein [Mycobacterium tuberculosis complex]	cell redox homeostasis	antioxidant activity	cell	62.0879	6	247	6	182	19.387	5.29	7.2004e+08
														AAVDALLAGRPVNPDQRPSIGCGIK	WP_003408503.1	1xCarbamidomethyl [C22]	34.66	8.53992	0	4	0.5184	644.6	2575.38	0.483846	0.000311521	61.401
														AFSAACTPDTFVFDGQR	WP_003408503.1	1xCarbamidomethyl [C6]	98.66	5.2983	0	2	0.8338	945.429	1889.85	1.29554	0.00122418	83.1212
														DLADQGVPMVGISSNDVVTYPQDGPDQMVAEAR	WP_003408503.1	1xOxidation [M]	58.47	6.72228	0	3	0.702	1158.88	3490.61	1.69615	0.00196449	100.537
														GQLDDSRPGNGRPVTAADVR	WP_003408503.1		0.08	3.60497	0	3	0.528	694.354	2081.05	0.0583966	4.05e-05	23.6382
														HGWTFPYLYDETQDVAR	WP_003408503.1		78.38	5.63276	0	3	0.6323	699.993	2097.97	-0.472718	-0.000330582	74.3111
														RHGWTFPYLYDETQDVAR	WP_003408503.1		34.27	6.83122	1	4	0.4725	564.273	2254.07	0.837488	0.000471938	68.1917
WP_003418351.1	MRA_RS18355	MULTISPECIES: DNA-directed RNA polymerase subunit alpha [Mycobacterium tuberculosis complex]	transcription, DNA-templated	DNA binding	-	91.6427	29	953	29	347	37.683	4.75	7.16661e+08
														SYNCLKR	WP_003418351.1	1xCarbamidomethyl [C4]	46.52	2.08043	1	2	0.7548	470.737	940.467	-0.00668933	-3.15e-06	11.9547
														MLISQRPTLSEDVLTDNR	WP_003418351.1	1xOxidation [M1]	38.72	5.4927	0	3	0.6203	696.697	2104.07	0.0163453	1.14e-05	63.31
														SLVVSSEEDEPVTMYLR	WP_003418351.1	1xOxidation [M14]	53.87	4.19474	0	2	0.781	977.478	1969.94	1.08829	0.00106324	71.8527
														QGPGEVTAGDIVPPAGVTVHNPGMHIATLNDK	WP_003418351.1	1xOxidation [M24]	36.21	9.25409	0	4	0.5455	798.906	3208.61	-2.79261	-0.00222893	79.9623
														ASGAEIGRIPVDSIYSPVLK	WP_003418351.1		88.42	7.08853	1	3	0.6825	691.384	2072.14	-0.25818	-0.000178328	73.4907
														DSPPSFDPSEVAGYDVATGTWSTEGAYDEQDYAETEQL	WP_003418351.1		0.84	2.79129	0	3	1	1376.58	4127.73	-0.549296	-0.000755782	114.661
														EDVTEIILNLK	WP_003418351.1		73.96	3.71801	0	2	0.6525	643.864	1286.72	0.041837	2.69e-05	101.416
														EGVHTVGELVAR	WP_003418351.1		46.32	3.8628	0	2	0.627	633.844	1266.68	0.695228	0.000440316	38.9773
														ELNVEAEGIEIGPSPAEADHIASFALPIDDLDLTVR	WP_003418351.1		45.75	6.54697	0	3	0.6763	1272.98	3816.92	-0.603513	-0.000767853	106.917
														GYVPAVQNR	WP_003418351.1		41.11	2.56719	0	2	0.5753	502.27	1003.53	0.0143946	7.22e-06	25.9159
														IDGVLHEFTTVPGVK	WP_003418351.1		43.02	5.2803	0	2	0.6998	806.441	1611.87	-0.00765801	-6.17e-06	68.7363
														IDGVLHEFTTVPGVKEDVTEIILNLK	WP_003418351.1		68.02	8.74642	1	3	0.669	960.531	2879.58	0.572107	0.000549142	106.115
														IKLHQLGLSLK	WP_003418351.1		45.31	4.3776	1	3	0.5822	417.271	1249.8	-0.360077	-0.000150008	43.1746
														IPVDSIYSPVLK	WP_003418351.1		65.15	4.19129	0	2	0.7692	665.884	1330.76	-0.0264898	-1.76e-05	66.1601
														KQGPGEVTAGDIVPPAGVTVHNPGMHIATLNDK	WP_003418351.1		34.31	10.315	1	5	0.4627	664.947	3320.71	0.125561	8.34e-05	76.3084
														LEVELVVER	WP_003418351.1		37.49	2.12266	0	2	0.6031	543.314	1085.62	1.07096	0.00058133	74.9742
														LHQLGLSLK	WP_003418351.1		21.61	3.69819	0	2	0.7251	504.814	1008.62	0.243488	0.000122793	35.7594
														LILDVETK	WP_003418351.1		40.72	2.29246	0	2	0.2165	465.779	930.551	-0.108126	-5.03e-05	49.51
														REGVHTVGELVAR	WP_003418351.1		57.37	4.96865	1	3	0.4779	474.932	1422.78	0.00454716	2.16e-06	37.3623
														RTLLSSIPGAAVTSIR	WP_003418351.1		46.94	5.9236	1	3	0.6051	547.993	1641.96	0.63441	0.000347226	65.0248
														SQFVIEPLEPGFGYTLGNSLR	WP_003418351.1		69.5	6.17221	0	2	0.7862	1162.6	2324.19	-1.12812	-0.00131099	103.596
														SQFVIEPLEPGFGYTLGNSLRR	WP_003418351.1		14.58	4.14316	1	3	0.5483	827.436	2480.29	0.349908	0.000289292	94.7852
														TDFDKLILDVETK	WP_003418351.1		64.62	4.98654	1	3	0.6726	512.943	1536.82	-0.145535	-7.46e-05	72.5823
														TESDLLDIR	WP_003418351.1		72.2	3.23642	0	2	0.5809	531.277	1061.55	0.30644	0.00016265	50.73
														TLLSSIPGAAVTSIR	WP_003418351.1		71.54	4.63684	0	2	0.7407	743.435	1485.86	-0.127785	-9.49e-05	70.2764
														TLVELFGLAR	WP_003418351.1		59.24	3.14763	0	2	0.5222	559.832	1118.66	0.405407	0.000226756	82.3667
														VDATRVEQR	WP_003418351.1		8.61	2.27191	1	2	0.0837	537.288	1073.57	-0.498388	-0.000267527	19.0709
														VTYKVDATR	WP_003418351.1		39.54	2.69489	1	2	0.5874	526.79	1052.57	0.0465306	2.45e-05	16.3687
														VTYKVDATRVEQR	WP_003418351.1		25.78	3.55143	2	2	0.5239	782.926	1564.84	0.847594	0.000663177	23.4836
WP_003403649.1	MRA_RS03770	MULTISPECIES: 50S ribosomal protein L14 [Mycobacterium]	translation	structural constituent of ribosome	large ribosomal subunit	61.4754	11	428	11	122	13.419	10.13	7.15084e+08
														MIQQESR	WP_003403649.1	1xOxidation [M1]	40.33	2.19563	0	2	0.7523	454.218	907.43	-0.570773	-0.000258968	7.67941
														DAIPGGNVK	WP_003403649.1		33.41	2.5456	0	2	0.3632	435.738	870.468	0.123895	5.39e-05	25.7765
														DAIPGGNVKR	WP_003403649.1		37.77	2.5638	1	2	0.6133	513.788	1026.57	0.188176	9.66e-05	16.7613
														FDENAAVIIKPDNDPR	WP_003403649.1		81.92	5.04202	0	2	0.7915	907.457	1813.91	-0.346434	-0.000314199	47.5753
														IISLAPEVL	WP_003403649.1		28.45	2.57135	0	2	0.5826	477.797	954.587	-0.306195	-0.000146145	90.0621
														LKVADNTGAK	WP_003403649.1		49.78	3.07008	1	2	0.7918	508.79	1016.57	-0.312062	-0.000158617	9.65325
														RPDGSYIK	WP_003403649.1		39.44	3.13441	0	2	0.5	468.251	935.495	0.508032	0.00023763	14.8932
														RRPDGSYIK	WP_003403649.1		19.77	2.19439	1	2	0.5297	546.301	1091.6	-1.55526	-0.000848855	7.67856
														RYAGIGDVIVATVK	WP_003403649.1		64.55	5.13664	1	2	0.6433	731.425	1461.84	-0.038749	-2.83e-05	57.0387
														YAGIGDVIVATVK	WP_003403649.1		80.08	4.10748	0	2	0.801	653.374	1305.74	-0.108731	-7.1e-05	69.8455
														YAGIGDVIVATVKDAIPGGNVK	WP_003403649.1		33.67	3.84933	1	3	0.7558	719.735	2157.19	-0.459702	-0.000330555	94.3321
WP_003420920.1	MRA_RS20370	MULTISPECIES: ferritin BfrB [Mycobacterium tuberculosis complex]	iron ion transport	ferric iron binding	cell	56.3536	12	368	12	181	20.429	4.83	7.092e+08
														NHAMMLVQHLLDR	WP_003420920.1	1xOxidation [M]	34.61	4.16957	0	3	0.6975	526.606	1593.8	-0.0285459	-1.5e-05	107.495
														AGANLFELENFVAR	WP_003420920.1		68.36	4.71565	0	2	0.6868	775.903	1550.8	1.11666	0.000865856	90.8923
														DLRVEIPGVDTVR	WP_003420920.1		34.93	3.83018	1	3	0.6923	490.275	1468.81	-1.19503	-0.000585094	62.8233
														EALALALDQER	WP_003420920.1		67.39	4.05061	0	2	0.4357	614.83	1228.65	0.0440571	2.71e-05	51.5584
														EVDVAPAASGAPHAAGGR	WP_003420920.1		61.01	6.13798	0	3	0.6283	544.941	1632.81	-0.290021	-0.000157849	24.1971
														EVDVAPAASGAPHAAGGRL	WP_003420920.1		52.06	6.41324	1	3	0.702	582.635	1745.89	-1.40054	-0.000815064	35.8799
														HFYSQAVEER	WP_003420920.1		54.5	4.01732	0	2	0.6826	633.299	1265.59	-0.624491	-0.000395175	24.1879
														NHAMMLVQHLLDRDLR	WP_003420920.1		22.43	4.55798	1	4	0.4912	491.259	1962.02	-0.00923699	-4.53e-06	73.9893
														NQFDRPR	WP_003420920.1		23.64	2.23161	0	2	0.4292	466.738	932.47	-0.0392282	-1.83e-05	9.17876
														TEYEGPK	WP_003420920.1		27.68		0	2	0.75	412.195	823.383	-0.44276	-0.000182281	108.209
														TVTDQVGR	WP_003420920.1		58.66	2.63533	0	2	0.5299	438.233	875.458	0.134349	5.88e-05	11.4877
														VEIPGVDTVR	WP_003420920.1		78.69	3.17577	0	2	0.697	542.803	1084.6	-0.939756	-0.000509629	48.3284
WP_003419309.1	MRA_RS18820	MULTISPECIES: deazaflavin-dependent nitroreductase [Mycobacterium tuberculosis complex]	-	oxidoreductase activity	-	72.1854	16	441	16	151	17.36	9.5	6.96302e+08
														AEYWPQLVTMYPSYQDYQSWTDR	WP_003419309.1	1xOxidation [M10]	61.36	5.62001	0	3	0.7485	981.767	2943.29	-1.96033	-0.00192328	100.924
														DATDEERAEYWPQLVTMYPSYQDYQSWTDR	WP_003419309.1	1xOxidation [M17]	29.26	4.85223	1	3	1	1253.88	3759.62	-1.03777	-0.00130054	100.342
														NPMWYLNLK	WP_003419309.1	1xOxidation [M3]	61.48	3.03911	0	2	0.6608	589.805	1194.6	-0.283479	-0.000167055	77.6508
														INTWMYR	WP_003419309.1	1xOxidation [M5]	58.45	1.97441	0	2	0.6904	492.241	999.472	-1.69165	-0.00083185	43.0687
														GGAEKNPMWYLNLK	WP_003419309.1	1xOxidation [M8]	20.89	3.70274	1	2	0.7467	810.915	1636.82	1.10768	0.000897677	66.1113
														EVLDLTAR	WP_003419309.1		51.22	2.56282	0	2	0.5158	458.758	916.51	-0.276077	-0.000126513	40.3136
														FLNSPLSDFFIK	WP_003419309.1		68.35	3.72766	0	2	0.6464	714.383	1427.76	0.908985	0.000648905	93.1822
														IPVALLTTTGR	WP_003419309.1		69.51	3.59825	0	2	0.7073	571.35	1141.69	-0.355048	-0.000202678	52.6794
														IPVALLTTTGRK	WP_003419309.1		55.18	3.84585	1	3	0.5707	423.934	1269.79	-0.37179	-0.000157365	40.8884
														KEVLDLTAR	WP_003419309.1		40.53	3.53184	1	2	0.6158	522.806	1044.6	-0.117952	-6.16e-05	28.2598
														NDGEGLGGTFQK	WP_003419309.1		61.13	4.12409	0	2	0.7494	611.789	1222.57	0.0129297	7.9e-06	29.7503
														NDGEGLGGTFQKIPVALLTTTGR	WP_003419309.1		3.04	4.57182	1	3	0.6061	782.42	2345.25	0.232386	0.000181668	85.539
														NDGEGLGGTFQKIPVALLTTTGRK	WP_003419309.1		12.2	2.89935	2	3	0.4759	825.119	2473.34	0.494931	0.000408044	71.5418
														RNDGEGLGGTFQK	WP_003419309.1		66.25	5.28318	1	2	0.6828	689.839	1378.67	-0.369352	-0.000254607	21.8795
														VNPLYFLR	WP_003419309.1		40.89	2.9508	0	2	0.7689	511.295	1021.58	-0.352776	-0.000180195	72.6595
														VNPLYFLRDGGR	WP_003419309.1		10.61	3.05009	1	3	0.0885	469.589	1406.75	-0.346334	-0.000162402	68.6275
WP_003400427.1	MRA_RS00210	MULTISPECIES: hypothetical protein [Mycobacterium tuberculosis complex]	-	metal ion binding	-	78.5992	17	643	17	257	27.529	5.03	694636027
														VTGSAEDFCFLVTQR	WP_003400427.1	1xCarbamidomethyl [C9]	99.12	5.25754	0	3	0.6645	577.279	1729.82	0.592962	0.000341906	70.3732
														LAWFGPPMSAASMATAR	WP_003400427.1	1xOxidation [M]	65.6	3.43941	0	3	0.5711	588.957	1780.85	0.198387	0.000116708	80.0832
														LMETWAHGLDVADALGVIRPATQR	WP_003400427.1	1xOxidation [M2]	30.03	6.58084	0	4	0.6678	655.847	2636.36	0.628682	0.000411845	82.5253
														KLAWFGPPMSAASMATAR	WP_003400427.1	1xOxidation [M9]	19.75	5.07372	1	3	0.6578	631.655	1908.95	0.25354	0.000159979	74.7373
														ADPGPFVADLR	WP_003400427.1		64.95		0	2	0.7101	579.301	1157.59	-0.46708	-0.000270345	56.4467
														AESDDLDALVAHLPADR	WP_003400427.1		71.11	5.52218	0	2	0.7377	904.444	1807.88	-0.447217	-0.000404258	69.7764
														ALSTLDVNAVGEDAQR	WP_003400427.1		121.01	5.29185	0	2	0.7255	829.922	1658.83	1.46868	0.00121815	52.2175
														DYAFIVNNLTPPAEPFLVELR	WP_003400427.1		10.7	4.0886	0	3	0.7359	806.762	2418.27	0.397979	0.000320807	106.512
														GPSGDTWSWGPSDAAQR	WP_003400427.1		87.18	5.70732	0	2	0.8068	887.893	1774.78	0.1661	0.000147395	58.1068
														GRLHEELLAVPDGR	WP_003400427.1		35.51	5.45375	1	3	0.7597	521.287	1561.84	0.743763	0.000387214	43.1095
														LHEELLAVPDGR	WP_003400427.1		72.55	4.55891	0	2	0.6776	674.865	1348.72	-0.0671698	-4.53e-05	54.4679
														LHEELLAVPDGRK	WP_003400427.1		51.38	4.53881	1	2	0.8128	738.912	1476.82	-0.552047	-0.000407636	32.5446
														RALSTLDVNAVGEDAQR	WP_003400427.1		93.49	6.19792	1	3	0.7043	605.65	1814.94	-0.0977243	-5.91e-05	48.8063
														SIAHLGVR	WP_003400427.1		31.81	2.54476	0	2	0.8108	426.756	852.505	0.334347	0.000142516	31.7025
														TRDYAFIVNNLTPPAEPFLVELR	WP_003400427.1		61.43	7.13674	1	3	0.5804	892.477	2675.42	-0.821204	-0.000732355	105.625
														WADPTPAPGWTIAHQIGHLLWTDR	WP_003400427.1		39.56	8.5968	0	4	0.7204	685.6	2739.38	0.274704	0.00018813	104.173
														WLTIAQAFAGPPGR	WP_003400427.1		90.3	5.58283	0	2	0.7885	742.904	1484.8	-0.0202999	-1.51e-05	80.1435
WP_003411418.1	MRA_RS11690	MULTISPECIES: hypothetical protein [Mycobacterium tuberculosis complex]	iron-sulfur cluster assembly	structural molecule activity	-	93.2203	10	381	10	118	12.536	4.6	6.8714e+08
														TVQNEPSAK	WP_003411418.1	1xAcetyl [N-Term]	42.85		0	2	1	487.251	1015.51	0.209011	0.000101736	8.33389
														IAVQPGGCAGLR	WP_003411418.1	1xCarbamidomethyl [C8]	77.82	3.75379	0	2	0.6285	599.822	1198.64	0.655878	0.00039308	33.941
														MSAPYVEGASIDFVDTIEK	WP_003411418.1	1xOxidation [M1]	76.44	4.86261	0	2	0.7453	1044.49	2087.98	-0.694539	-0.000725093	97.9223
														QGFTIDNPNATGSCACGDSFN	WP_003411418.1	2xCarbamidomethyl [C14; C16]	7.74	3.80299	0	2	1	1116.95	2232.89	-0.517047	-0.000577255	68.7031
														SLLDQEGR	WP_003411418.1		65.26	2.66088	0	2	0.6681	459.238	917.469	-0.343562	-0.000157604	28.2917
														SLLDQEGRDDLALR	WP_003411418.1		46.36	4.18776	1	2	0.5239	800.917	1600.83	-0.774419	-0.000619856	59.2078
														THGVILTEAAAAK	WP_003411418.1		66.67	5.51413	0	2	0.6263	641.362	1281.72	0.750786	0.000481147	37.5364
														TLDGDQTAEFGGVR	WP_003411418.1		94.21	3.99456	0	2	0.7273	733.35	1465.69	1.03909	0.000761492	44.6937
														YNLFFDDR	WP_003411418.1		57.35	2.81469	0	2	0.6654	545.254	1089.5	0.0568323	3.1e-05	65.1065
														YNLFFDDRTLDGDQTAEFGGVR	WP_003411418.1		56.1	6.53305	1	3	0.7041	846.063	2536.17	0.63242	0.000534642	90.7344
WP_003399779.1	MRA_RS20430	MULTISPECIES: histone-like protein Hns [Mycobacterium tuberculosis complex]	-	-	integral component of membrane	29.8507	3	129	3	134	13.815	10.58	6.8533e+08
														IETNGQLAAAAK	WP_003399779.1		66.86	4.12255	0	2	0.5096	593.824	1186.64	-0.82408	-0.000488944	24.0142
														SAPPKPAEAPVSLQQR	WP_003399779.1		75.39	5.42964	0	2	0.7565	838.457	1675.91	-3.75706	-0.00314825	28.2834
														STVEGANDALAR	WP_003399779.1		70.77	3.63986	0	2	0.7158	602.301	1203.6	-1.05079	-0.000632364	23.3029
WP_003407999.1	MRA_RS08545	MULTISPECIES: tryptophan synthase alpha chain [Mycobacterium tuberculosis complex]	cellular amino acid biosynthetic process	tryptophan synthase activity	-	58.8889	13	448	13	270	27.71	5.06	6.84177e+08
														VAVEQSEASR	WP_003407999.1	1xAcetyl [N-Term]	60.16		0	2	1	538.273	1117.55	0.170897	9.19e-05	11.1265
														LGPVFDSCR	WP_003407999.1	1xCarbamidomethyl [C8]	57.37	2.77395	0	2	0.8745	525.756	1050.5	0.482444	0.000253405	38.1293
														AVVMTYWNPVLR	WP_003407999.1	1xOxidation [M4]	55.5	3.34345	0	2	0.7664	724.89	1464.77	0.52701	0.000381758	74.1534
														GFVYAASTMGVTGAR	WP_003407999.1	1xOxidation [M9]	60.64	4.19446	0	2	0.7676	744.368	1503.73	-1.88563	-0.00140266	57.0084
														ALTGELAAGVR	WP_003407999.1		71.41	3.57398	0	2	0.605	529.304	1057.6	0.22058	0.000116643	41.023
														AQAAQIAQYADGVIVGSALVTALTEGLPR	WP_003407999.1		6.32	8.75787	0	3	0.7723	961.857	2883.56	-0.669819	-0.00064382	107.561
														AVSDIPVGVGLGVR	WP_003407999.1		72.8	4.11024	0	2	0.7789	669.891	1338.77	-0.0927866	-6.21e-05	64.4232
														DAVSQAAPELVGR	WP_003407999.1		82.23	4.4547	0	2	0.6599	656.847	1312.69	0.309484	0.000203127	49.9948
														DTLAAVEAISIAGGR	WP_003407999.1		82.49	5.23311	0	3	0.5521	481.931	1443.78	-0.695799	-0.00033486	75.5928
														IFLVAPSSTPER	WP_003407999.1		81.25	3.90632	0	2	0.8012	658.864	1316.72	0.181956	0.000119792	50.8667
														LAATVEASR	WP_003407999.1		53.88	3.35492	0	2	0.6444	459.256	917.505	-0.0867936	-3.98e-05	15.5363
														VRDTLAAVEAISIAGGR	WP_003407999.1		87.1	6.22301	1	3	0.6524	566.988	1698.95	0.127396	7.21e-05	65.5119
														YGVDAFAR	WP_003407999.1		46.83	2.6663	0	2	0.5084	449.724	898.442	-0.185533	-8.33e-05	39.2775
WP_003406668.1	MRA_RS06895	MULTISPECIES: 50S ribosomal protein L31 [Mycobacterium tuberculosis complex]	translation	metal ion binding	ribosome	51.25	4	209	4	80	8.747	9.58	6.82869e+08
														MKSDIHPAYEETTVVCGCGNTFQTR	WP_003406668.1	1xOxidation [M1]; 2xCarbamidomethyl [C16; C18]	59.02	7.25865	1	3	0.871	967.771	2917.29	0.377857	0.000365425	48.7352
														SDIHPAYEETTVVCGCGNTFQTR	WP_003406668.1	2xCarbamidomethyl [C14; C16]	64.38	7.35737	0	3	1	881.392	2642.16	0.00308814	2.72e-06	52.295
														KSDIHPAYEETTVVCGCGNTFQTR	WP_003406668.1	2xCarbamidomethyl [C15; C17]	11.32		1	4	1	693.319	2770.26	-0.505857	-0.000350338	46.2972
														IVVEVCSQCHPFYTGK	WP_003406668.1	2xCarbamidomethyl [C6; C9]	70.49	5.5599	0	2	0.7921	962.459	1923.91	0.98382	0.00094639	51.2383
WP_003900715.1	MRA_RS19010	MULTISPECIES: hypothetical protein [Mycobacterium tuberculosis complex]	-	-	-	69.7802	7	403	7	182	18.807	9.35	681967973
														LPASGMLFVGTPDGQIVAPGPLPSNQAAK	WP_003900715.1	1xOxidation [M6]	40.62	6.52183	0	3	0.7469	950.5	2849.49	0.0484994	4.61e-05	82.4435
														AGQGSVMVPISAGLATPHE	WP_003900715.1	1xOxidation [M7]	48.69	5.92421	0	2	0.6185	919.46	1837.91	0.679796	0.000624702	64.7916
														ATVNLTKPIANGLTYNFTFK	WP_003900715.1		42.3	5.66185	0	3	0.5777	738.404	2213.2	0.508352	0.000375028	74.8158
														AVDLVLVAVNQSPDVSDR	WP_003900715.1		73.02	5.72336	0	2	0.8019	949.005	1897	0.0421324	4e-05	73.5559
														IQAVQTSDFIQPGK	WP_003900715.1		69.65	4.86401	0	2	0.7112	766.409	1531.81	-0.739521	-0.000566403	52.8086
														LTINNVLLR	WP_003900715.1		76.19	3.51198	0	2	0.6395	528.332	1055.66	0.459763	0.000242676	60.4992
														LVGITSDIGSVTVAGDAR	WP_003900715.1		71.8	5.51919	0	2	0.7256	865.967	1730.93	-0.371908	-0.000321873	69.1485
WP_003412648.1	MRA_RS13095	MULTISPECIES: ATP-dependent Clp protease proteolytic subunit 2 [Mycobacterium tuberculosis complex]	-	serine-type endopeptidase activity	cytoplasm	55.6075	11	472	11	214	23.525	5.15	6.70682e+08
														ADIQTVCLGQAASAAAVLLAAGTPGK	WP_003412648.1	1xCarbamidomethyl [C7]	86.92	7.23616	0	3	0.632	818.772	2454.3	0.154546	0.000126434	110.677
														ADIQTVCLGQAASAAAVLLAAGTPGKR	WP_003412648.1	1xCarbamidomethyl [C7]	93.27	8.13592	1	3	0.6553	870.806	2610.4	-0.00906014	-7.88e-06	99.7614
														MNSQNSQIQPQAR	WP_003412648.1	1xOxidation [M1]	28.44	2.65821	0	2	0.7216	751.363	1517.71	0.797792	0.000599029	17.8632
														TLMETTLAR	WP_003412648.1	1xOxidation [M3]	53.66	2.71839	0	2	0.6947	526.276	1051.55	-0.472017	-0.000248173	24.3879
														DYGIIDTVLEYR	WP_003412648.1		70.68	3.77353	0	2	0.8329	728.87	1456.73	0.0997593	7.27e-05	102.04
														ESNPYNK	WP_003412648.1		37.34	2.05315	0	2	0.6	426.198	851.389	-0.337067	-0.000143488	107.901
														ILTAEEAK	WP_003412648.1		40.44	2.4035	0	2	0.4031	437.748	874.488	-0.279612	-0.000122259	15.8862
														ILTAEEAKDYGIIDTVLEYR	WP_003412648.1		79.37	6.53201	1	3	0.7176	771.406	2312.2	0.229297	0.000176727	97.1454
														NSQNSQIQPQAR	WP_003412648.1		13.77		0	2	1	685.842	1370.68	-0.40396	-0.00027685	10.4518
														VLIHQPSLSGVIQGQFSDLEIQAAEIER	WP_003412648.1		94.49	8.03491	0	3	0.6567	1026.55	3077.63	-0.0489692	-5.02e-05	103.709
														YILPSFIEHSSFGVK	WP_003412648.1		57.95	5.07209	0	3	0.5973	575.306	1723.91	-0.858353	-0.00049324	105.324
WP_003401037.1	MRA_RS00860	MULTISPECIES: hypothetical protein [Mycobacterium tuberculosis complex]	-	-	-	56.0976	2	40	2	41	4.694	4.01	6.52544e+08
														GVETGDGYPPPAYPPV	WP_003401037.1		16.36	3.26783	0	2	0.7462	808.385	1615.76	-0.165133	-0.000133408	69.883
														YLTWGLR	WP_003401037.1		34.62	2.14971	0	2	0.6341	454.753	908.499	-0.510667	-0.00023197	66.6
WP_003400979.1	MRA_RS00800	MULTISPECIES: short-chain type dehydrogenase/reductase [Mycobacterium tuberculosis complex]	-	oxidoreductase activity	-	89.1608	16	760	16	286	29.76	5.45	6.4124e+08
														MSFENWDAVLK	WP_003400979.1	1xOxidation [M1]	59.66	4.11894	0	2	0.75	670.321	1355.63	0.0601617	4.03e-05	78.3119
														MTQDILPPEVLEK	WP_003400979.1	1xOxidation [M1]	20.12	3.53516	0	2	0.7556	756.902	1528.79	-0.988026	-0.000747341	75.9142
														DGTGAGSAMADEVVAEIR	WP_003400979.1	1xOxidation [M9]	104.07	4.95047	0	3	0.7391	583.608	1764.81	-0.749759	-0.000437063	73.8225
														LTPEFVAPVVAYLCTEECADNASVYVVGGGK	WP_003400979.1	2xCarbamidomethyl [C14; C18]	48.51	4.67378	0	3	0.7419	1105.87	3315.59	-2.25538	-0.00249264	107.164
														AAWPHFR	WP_003400979.1		43.32	2.03054	0	2	0.3538	442.73	884.453	0.184524	8.16e-05	33.0313
														AVANYDSVATEDGAANIIK	WP_003400979.1		84.22	6.11585	0	2	0.7807	961.479	1921.95	0.80468	0.000773278	58.7045
														DGTGAGSAMADEVVAEIRDK	WP_003400979.1		43.65	6.1224	1	3	0.7549	664.65	1991.93	0.190315	0.000126365	75.7091
														EYALTLAGEGASVVVNDLGGAR	WP_003400979.1		76.86	6.44891	0	3	0.5835	721.374	2162.11	-0.587361	-0.000423313	102.32
														LGLVGLINTLALEGAK	WP_003400979.1		79.47	4.77018	0	2	0.8435	791.482	1581.96	0.170751	0.00013506	101.222
														TALDEFGAVHGVVSNAGILR	WP_003400979.1		106.67	6.65911	0	3	0.6831	676.029	2026.07	-0.233778	-0.000157884	74.3005
														VALFGNDGANFDKPPSVQDVAAR	WP_003400979.1		122.3	7.25728	0	3	0.6654	796.739	2388.19	2.99022	0.00238041	70.3147
														VHLYGGYHVLR	WP_003400979.1		54.19	4.71288	0	2	0.6708	657.359	1313.71	-0.251731	-0.000165351	35.6288
														VIVVTGAGGGLGR	WP_003400979.1		66.79	4.04558	0	2	0.1549	578.346	1155.68	-0.473183	-0.000273425	45.858
														VVVATSTSGLFGNFGQTNYGAAK	WP_003400979.1		85.8	6.14639	0	2	0.7512	1145.08	2289.15	0.187247	0.000214318	72.7208
														WAEITDLSGAK	WP_003400979.1		46.98	3.57724	0	2	0.7768	595.806	1190.61	-0.639351	-0.000380607	109.258
														YNIHANALAPIAATR	WP_003400979.1		52.72	5.23578	0	2	0.7162	798.437	1595.87	0.784914	0.000626308	48.8979
WP_003414030.1	MRA_RS14605	MULTISPECIES: hypothetical protein [Mycobacterium tuberculosis complex]	-	-	cytoplasm	82.963	19	726	19	270	29.24	5.96	6.40113e+08
														MLEVEQAGIQMAGHSR	WP_003414030.1	1xOxidation [M]	51.41	5.97243	0	3	0.6603	586.287	1772.84	-0.591812	-0.000346574	53.2935
														MQEQVSASLR	WP_003414030.1	1xOxidation [M1]	74.52	3.53595	0	2	0.6048	574.79	1164.57	-0.133675	-7.68e-05	27.6289
														SMSELAAPGNTPSLDEVR	WP_003414030.1	1xOxidation [M2]	61.94	5.13977	0	2	0.7546	945.452	1889.89	3.09221	0.00292197	53.645
														NAMVLQQK	WP_003414030.1	1xOxidation [M3]	18.74	2.10254	0	2	0.2802	466.255	947.498	0.212293	9.89e-05	20.553
														ASMRGEALPAGGTTATPRPATETSGGAIAEQPYGQ	WP_003414030.1		13.15	6.01709	1	3	0.7807	1134.55	3401.64	-2.62237	-0.00297345	51.6455
														ATEYNNAAEAFAAQLVTAEQSVEDLK	WP_003414030.1		58.39	6.108	0	3	0.6602	928.45	2783.34	-0.745219	-0.000691398	108.376
														GEALPAGGTTATPRPATETSGGAIAEQPYGQ	WP_003414030.1		3.08	4.77535	0	3	0.6046	986.147	2956.43	-0.277168	-0.000273143	54.4891
														LLSQLEQAK	WP_003414030.1		47.5	2.95251	0	2	0.3095	515.301	1029.59	0.0326625	1.68e-05	34.7183
														QALTLADQATAAGDAAK	WP_003414030.1		90.45	5.84837	0	2	0.7404	808.417	1615.83	-0.711389	-0.000574742	46.5479
														QLADIEK	WP_003414030.1		26.53	2.49025	0	2	0.5283	408.727	816.446	-0.00699889	-2.86e-06	28.0999
														RYANAIGSAELAESSVQGR	WP_003414030.1		73.91	7.50723	1	3	0.598	660.337	1978.99	1.33733	0.000882188	48.3159
														SMSELAAPGNTPSLDEVRDK	WP_003414030.1		5.55	6.55536	1	3	0.7477	706.344	2117.02	-0.838754	-0.000591885	52.1657
														SMSELAAPGNTPSLDEVRDKIER	WP_003414030.1		17.47	6.26535	2	4	0.4561	629.566	2515.25	-1.62733	-0.00102328	65.2352
														THQALTQQAAQVIGNQR	WP_003414030.1		94.92	7.15146	0	2	0.8213	932.49	1863.98	-2.84986	-0.00265604	38.7717
														TKLLSQLEQAK	WP_003414030.1		39.3	3.97681	1	2	0.5276	629.872	1258.74	-0.411442	-0.000258949	47.2627
														TLHDQALSAAAQAK	WP_003414030.1		90.38	6.02828	0	2	0.7366	712.878	1424.75	0.325754	0.000232059	29.7694
														VQIQQAIEEAQR	WP_003414030.1		93.3	4.19045	0	2	0.7848	706.879	1412.75	0.674146	0.0004762	47.5958
														YANAIGSAELAESSVQGR	WP_003414030.1		117.97	6.15602	0	2	0.8613	911.949	1822.89	-0.73047	-0.000665784	57.8084
														YLMALFSSK	WP_003414030.1		58.75	2.60745	0	2	0.6342	530.281	1059.55	-0.538853	-0.000285472	67.0522
WP_003403581.1	MRA_RS03715	MULTISPECIES: 50S ribosomal protein L23 [Mycobacterium tuberculosis complex]	translation	structural constituent of ribosome	ribosome	64	6	176	6	100	10.951	10.48	6.36264e+08
														AIVTLAPGSRPIDLFGAPA	WP_003403581.1		23.82	4.1587	0	2	0.802	933.528	1866.05	-0.050303	-4.69e-05	94.2951
														DIILAPVISEK	WP_003403581.1		65.53	3.56053	0	2	0.677	599.358	1197.71	0.606663	0.000363303	66.0405
														RAIVTLAPGSRPIDLFGAPA	WP_003403581.1		31.06	3.65505	1	3	0.6634	674.721	2022.15	-0.0410555	-2.77e-05	74.5353
														SYGLLDDNVYTFLVRPDSNK	WP_003403581.1		57.38	5.58656	0	3	0.6503	772.721	2316.15	-0.625048	-0.000482569	92.6589
														SYGLLDDNVYTFLVRPDSNKTQIK	WP_003403581.1		18.82	5.19562	1	4	0.4853	697.364	2786.44	-1.22691	-0.000854674	83.9357
														VASVNTANR	WP_003403581.1		58.59	3.18815	0	2	0.5042	466.252	931.496	0.221276	0.000103059	8.19013
WP_003403673.1	MRA_RS03795	MULTISPECIES: 50S ribosomal protein L6 [Mycobacterium tuberculosis complex]	translation	rRNA binding	ribosome	79.3296	14	344	14	179	19.366	10.21	633728737
														MEIFGVGYR	WP_003403673.1	1xOxidation [M1]	41.54	2.92812	0	2	0.5379	536.269	1087.52	0.611645	0.000327697	63.4562
														FTVSGIDK	WP_003403673.1		47.37	2.35906	0	2	0.6973	433.735	866.462	0.0349247	1.51e-05	33.8832
														FTVSGIDKQK	WP_003403673.1		48.97	3.18731	1	2	0.5515	561.811	1122.62	-0.930255	-0.000522159	24.3217
														GSNLEFALGYSHPVVIEAPEGITFAVQAPTK	WP_003403673.1		63.87	7.32575	0	3	0.6521	1081.56	3242.67	-1.09589	-0.00118454	99.1388
														GTLGLTVAEPIK	WP_003403673.1		75.11	4.026	0	2	0.4205	599.856	1198.7	0.496222	0.000297411	53.0241
														GTLGLTVAEPIKVAR	WP_003403673.1		38.38	4.76096	1	3	0.6716	508.975	1524.91	0.438629	0.000222957	62.7657
														IGKQPIPVPAGVDVTIEGQSISVK	WP_003403673.1		56.62	6.62772	1	3	0.7915	811.464	2432.38	0.246005	0.000199459	87.0824
														IGKQPIPVPAGVDVTIEGQSISVKGPK	WP_003403673.1		23.94	7.49187	2	4	0.5607	679.391	2714.55	-0.72924	-0.000494888	70.6857
														NDDGAIVVTRPDDER	WP_003403673.1		35.91	4.41511	0	2	0.6384	836.401	1671.79	0.507384	0.000424121	30.1549
														NDDGAIVVTRPDDERR	WP_003403673.1		12.06	6.21282	1	3	0.6105	609.97	1827.89	-0.16444	-0.000100193	26.2832
														TLVSNLVTGVTQGYTTK	WP_003403673.1		100.95	5.30748	0	3	0.5533	594.661	1781.96	1.59512	0.000947479	77.2906
														VGQIAANIR	WP_003403673.1		79.73	3.43681	0	2	0.2362	471.28	941.553	-0.420908	-0.000198154	26.3746
														YEGEQIR	WP_003403673.1		32.33	1.9965	0	2	0.3775	447.72	894.432	0.266632	0.000119242	17.5154
														YEGEQIRR	WP_003403673.1		9.44	2.17791	1	2	0.3136	525.77	1050.53	0.192039	0.000100871	10.6446
WP_003403012.1	MRA_RS03030	MULTISPECIES: hypothetical protein [Mycobacterium tuberculosis complex]	-	-	-	51.7241	7	355	7	261	27.325	4.61	6.28703e+08
														AGDAEVGGCMEPPMPGVPNHWHVYFAVDDADATAAK	WP_003403012.1	1xCarbamidomethyl [C9]	48.87	8.81101	0	4	0.75	946.422	3782.67	0.040462	3.83e-05	114.486
														VVPGGGQVMMPAFDIGDAGR	WP_003403012.1	1xOxidation [M]	54.14	4.2108	0	3	0.6499	658.657	1989.95	-0.11874	-7.81e-05	76.8845
														MSFITDPTGAAVGLWQANR	WP_003403012.1	1xOxidation [M1]	103.61	5.67761	0	3	0.716	684.336	2051	-3.29674	-0.00225387	82.2433
														AAAAGGQVIAEPADIPSVGR	WP_003403012.1		101.49	6.90548	0	2	0.5789	925.493	1849.98	1.23171	0.00113932	58.9122
														FAVLSDPQGAIFSVLKPAPQQ	WP_003403012.1		75.23	5.71079	0	3	0.7645	738.404	2213.2	0.0946847	6.99e-05	103.16
														QGTPNWVDLQTTDQSAAK	WP_003403012.1		84.75	5.26992	0	2	0.7692	980.474	1959.94	-0.155068	-0.000151962	57.4694
														QGTPNWVDLQTTDQSAAKK	WP_003403012.1		63.66	6.40167	1	3	0.5128	696.683	2088.04	-0.235979	-0.000164244	47.6892
WP_003403680.1	MRA_RS03805	MULTISPECIES: 30S ribosomal protein S5 [Mycobacterium tuberculosis complex]	translation	rRNA binding	small ribosomal subunit	64.0909	14	434	14	220	22.874	10.17	6.27686e+08
														AEQPAGQAGTTDNR	WP_003403680.1	1xAcetyl [N-Term]	99.1		0	2	1	729.335	1457.66	0.936195	0.000682328	18.291
														AVLECAGVHDILAK	WP_003403680.1	1xCarbamidomethyl [C5]	77.13	5.83199	0	3	0.389	499.27	1495.79	0.210958	0.000105183	51.9459
														GLPIEDVAPAGMLK	WP_003403680.1	1xOxidation [M12]	28.4	3.02201	0	2	0.7451	705.887	1426.76	-0.139081	-9.81e-05	70.2257
														RGLPIEDVAPAGMLK	WP_003403680.1	1xOxidation [M13]	31.01	5.06531	1	3	0.7216	522.96	1582.86	-0.390977	-0.000204203	105.287
														AEQPAGQAGTTDNRDAR	WP_003403680.1		23.29		1	3	1	586.61	1757.82	0.316952	0.000185714	7.87738
														AKEVPAAIAK	WP_003403680.1		20.78	3.53126	1	2	0.7025	499.306	997.604	-0.00534781	-2.67e-06	15.8338
														EVPAAIAK	WP_003403680.1		26.12	1.9387	0	2	0.6409	399.74	798.472	-0.0873397	-3.49e-05	21.096
														KSEALAASVLPDR	WP_003403680.1		107.03	5.15209	1	2	0.7519	678.878	1356.75	0.675414	0.000458183	35.6353
														KSEALAASVLPDRTI	WP_003403680.1		22.24	4.85141	2	3	0.4763	524.298	1570.88	0.245828	0.000128722	53.0609
														LLQRPEEVAAR	WP_003403680.1		52.29	3.9762	0	3	0.5469	427.914	1281.73	-0.000100023	-4.27e-08	23.9085
														RKSEALAASVLPDR	WP_003403680.1		60.41	5.27802	2	3	0.5928	504.955	1512.85	-0.0931365	-4.7e-05	42.0177
														SEALAASVLPDR	WP_003403680.1		95.49	4.16206	0	2	0.7668	614.83	1228.65	-0.254002	-0.00015604	53.0707
														SLGSDNAINVVHATVAALK	WP_003403680.1		73.74	6.9859	0	3	0.7705	627.346	1880.02	0.612977	0.000384137	72.6597
														VPLIGGTITHPVQGEAAAGVVLLRPASPGTGVIAGGAAR	WP_003403680.1		22.06	10.7816	0	5	0.6307	727.016	3631.04	1.40474	0.00102013	73.3439
WP_003412942.1	MRA_RS13440	MULTISPECIES: membrane protein [Mycobacterium tuberculosis complex]	-	-	integral component of membrane	40	6	154	6	75	8.369	10.37	6.26183e+08
														VDRDPNTIK	WP_003412942.1	1xAcetyl [N-Term]	28.31		1	2	0.8378	550.29	1099.57	-0.507035	-0.000278761	30.1866
														VDRDPNTIKQEIDQTR	WP_003412942.1	1xAcetyl [N-Term]	70.26		2	3	1	643.333	1969.99	-0.00218403	-1.4e-06	39.3488
														DQLAATIDSLAER	WP_003412942.1		92.76	4.44098	0	2	0.6438	701.861	1402.72	-1.33226	-0.00093439	78.8185
														MVDRDPNTIKQEIDQTR	WP_003412942.1		9.39	4.23687	2	3	0.3208	687.013	2059.02	0.285514	0.00019596	39.4687
														QEIDQTR	WP_003412942.1		37.35	2.2671	0	2	0.3304	445.222	889.437	-0.298039	-0.000132544	12.946
														QEIDQTRDQLAATIDSLAER	WP_003412942.1		40.07	5.51463	1	3	0.5027	758.384	2273.14	0.251064	0.000190235	79.1253
WP_003402842.1	MRA_RS02750	MULTISPECIES: hypothetical protein [Mycobacterium tuberculosis complex]	-	oxidoreductase activity	-	80.1527	11	292	11	131	14.818	11.27	6.2554e+08
														MQLPQWLAR	WP_003402842.1	1xOxidation [M1]	41.65	2.91705	0	2	0.631	579.808	1158.61	0.726483	0.000420855	57.9472
														AEAAPYVSSR	WP_003402842.1		61.91	3.288	0	2	0.793	525.764	1050.52	-1.08337	-0.00056905	20.8993
														AGVAILLTYGPNR	WP_003402842.1		73.33	4.25766	0	2	0.4218	672.886	1344.76	0.32026	0.000215337	66.0326
														LPFDEAVLLTK	WP_003402842.1		54.2	3.92322	0	2	0.6355	623.359	1245.71	1.46522	0.000912619	79.3884
														LWAGWLPAFAILEHVGR	WP_003402842.1		38.09	4.9654	0	3	0.67	646.024	1936.06	-0.26334	-0.000169947	106.009
														NITAAGGGR	WP_003402842.1		30.91	2.64015	0	2	0.5682	408.72	816.432	-0.153203	-6.25e-05	13.3381
														QLPQWLAR	WP_003402842.1		21.58		0	2	0.7273	506.291	1011.57	0.589921	0.000298374	55.1742
														TFGVANPR	WP_003402842.1		52.26	2.54133	0	2	0.6829	431.232	861.458	-0.114776	-4.94e-05	23.7874
														TPLNVFSADVDGR	WP_003402842.1		101.81	4.63431	0	2	0.7523	695.852	1390.7	-0.194658	-0.000135355	70.5556
														WRPVFAR	WP_003402842.1		29.47	2.92614	0	2	0.3955	466.266	931.526	-1.28017	-0.000596256	35.7246
														YVTNPIQR	WP_003402842.1		44.5	2.88475	0	2	0.6167	495.772	990.537	0.0243885	1.21e-05	27.2287
WP_003401666.1	MRA_RS01770	MULTISPECIES: hypothetical protein [Mycobacterium tuberculosis complex]	-	-	-	55.6452	6	208	6	124	13.066	4.61	6.17676e+08
														MYVHHGVVVVEQK	WP_003401666.1	1xOxidation [M1]	28.06	5.36914	0	3	0.6106	508.938	1540.79	0.295311	0.000150096	35.1303
														GWASSLTTTAELGR	WP_003401666.1		85.01	4.77938	0	2	0.7405	725.371	1449.73	1.66269	0.00120523	101.326
														HEDLASALAATELTEDDLVD	WP_003401666.1		42.3	6.02583	0	3	0.6882	710.001	2127.99	-1.99914	-0.00141805	97.7307
														ITSGEDPGIAR	WP_003401666.1		60.29	3.13101	0	2	0.5781	558.288	1115.57	0.0104123	5.81e-06	21.5923
														VVQDHVASVFR	WP_003401666.1		49.35	3.41761	0	2	0.7147	628.842	1256.67	2.14676	0.00134889	37.988
														VVQDHVASVFRHEDLASALAATELTEDDLVD	WP_003401666.1		34.42	7.47808	1	4	0.4657	842.168	3365.65	0.359286	0.000302308	98.6284
WP_003898766.1	MRA_RS06375	MULTISPECIES: ESAT-6-like protein EsxL [Mycobacterium tuberculosis complex]	-	-	-	71.2766	4	259	1	94	9.922	5.19	6.09942e+08
														TINYQFGDVDAHGAMIR	WP_003902172.1; WP_003899283.1; WP_003898766.1; WP_003408840.1	1xAcetyl [N-Term]	93.87		0	2	1	975.464	1949.92	1.87002	0.00182319	77.582
														VQAAGNNMAQTDSAVGSSWA	WP_003899283.1; WP_003898766.1; WP_003408840.1	1xOxidation [M8]	24.77	4.16687	0	2	0.6872	982.942	1980.87	-0.270988	-0.000266229	61.3148
														AQAGLLEAEHQAIIR	WP_003898766.1		60.59	5.24705	0	3	0.6571	540.634	1619.89	0.155228	8.38e-05	48.6884
														NFQVIYEQANAHGQK	WP_003899283.1; WP_003898766.1; WP_003408840.1		74.47	5.31917	0	2	0.8027	873.932	1746.86	0.252614	0.00022064	41.1044
WP_003403587.1	MRA_RS03730	MULTISPECIES: 50S ribosomal protein L22 [Mycobacterium tuberculosis complex]	translation	structural constituent of ribosome	large ribosomal subunit	47.7157	9	175	9	197	20.368	11.74	6.08316e+08
														TAATKATEYPSAVAK	WP_003403587.1	1xAcetyl [N-Term]	35.03		1	2	1	775.906	1550.81	-0.463152	-0.00035913	33.2157
														ATEYPSAVAK	WP_003403587.1		34.04	2.97862	0	2	0.5507	518.77	1036.53	1.27611	0.000661366	17.9474
														MTAATKATEYPSAVAK	WP_003403587.1		13.04	2.91697	1	3	0.3253	547.281	1639.84	-5.36681	-0.00293356	18.3114
														RTSHITVVVESRPAK	WP_003403587.1		24.6	5.00129	1	4	0.56	420.744	1679.96	-0.235125	-9.88e-05	12.6849
														RVIDLVR	WP_003403587.1		37.69	3.36857	1	2	0.4553	435.78	870.552	1.22261	0.000532172	27.1586
														SVSDALDILR	WP_003403587.1		66.59	3.11677	0	2	0.5761	544.801	1088.59	0.0347429	1.89e-05	67.1342
														TSHITVVVESRPAK	WP_003403587.1		17.9	4.8117	0	3	0.5821	508.623	1523.85	0.0741221	3.77e-05	17.5513
														VIASAAANAQNNGGLDPATLVVATVYADQGPTAK	WP_003403587.1		49.19	6.77662	0	3	0.703	1090.23	3268.68	2.37491	0.0025876	90.0807
														WAPQAASGPVAK	WP_003403587.1		60.28	3.54018	0	2	0.672	591.817	1182.63	0.043448	2.57e-05	29.4347
WP_003407553.1	MRA_RS07885	MULTISPECIES: enoyl-ACP reductase [NADH] [Mycobacterium tuberculosis complex]	fatty acid biosynthetic process	enoyl-[acyl-carrier-protein reductase (NADH) activity	-	69.145	17	644	17	269	28.51	6.13	6.05561e+08
														TGLLDGKR	WP_003407553.1	1xAcetyl [N-Term]	52.93		1	2	0.7833	430.253	901.51	-0.17984	-7.73e-05	12.9792
														ALLPIMNPGGSIVGMDFDPSR	WP_003407553.1	1xOxidation [M]	93.7	5.34991	0	2	0.7313	1110.05	2203.09	0.569292	0.000631653	80.5149
														AMPAYNWMTVAK	WP_003407553.1	1xOxidation [M]	58.32	3.19479	0	2	0.6288	707.828	1398.65	-0.625166	-0.000442196	45.5003
														LDGVVHSIGFMPQTGMGINPFFDAPYADVSK	WP_003407553.1	1xOxidation [M]	49.04	7.29806	0	3	0.0526	1109.53	3326.59	-1.1783	-0.00130657	101.087
														VTEAIGAGNKLDGVVHSIGFMPQTGMGINPFFDAPYADVSK	WP_003407553.1	1xOxidation [M]	58.79	9.03465	1	4	0.5732	1063.53	4267.08	-0.324736	-0.00034512	105.625
														GIHISAYSYASMAK	WP_003407553.1	1xOxidation [M12]	49.93	3.97446	0	2	0.5122	757.869	1514.73	0.222	0.000168135	40.7092
														APIGWNMK	WP_003407553.1	1xOxidation [M7]	28.37	2.27246	0	2	0.6008	458.739	932.466	-0.133699	-6.13e-05	46.8662
														APLLELDVQNEEHLASLAGR	WP_003407553.1		61.11	6.68563	0	3	0.7803	725.719	2175.14	0.333746	0.000241981	74.6007
														ILVSGIITDSSIAFHIAR	WP_003407553.1		63.79	4.83572	0	3	0.5475	638.367	1913.09	0.0373304	2.38e-05	108.011
														ITDRLPAK	WP_003407553.1		20.59	3.47292	1	2	0.4063	457.277	913.547	-0.117873	-5.38e-05	14.617
														ITDRLPAKAPLLELDVQNEEHLASLAGR	WP_003407553.1		88	10.4112	2	4	0.6312	768.174	3069.67	1.26142	0.000968037	75.6693
														LPAKAPLLELDVQNEEHLASLAGR	WP_003407553.1		70.45	7.36161	1	3	0.5521	862.142	2584.41	0.995758	0.000857816	79.4862
														SALESVNR	WP_003407553.1		45.85	3.12835	0	2	0.3481	438.233	875.458	0.413221	0.000180879	17.779
														SNLVAAGPIR	WP_003407553.1		68.74	3.16992	0	2	0.6596	499.293	997.579	-0.489165	-0.00024399	32.4837
														VAQEQGAQLVLTGFDR	WP_003407553.1		90.79	5.48808	0	2	0.6268	866.455	1731.9	-0.0184486	-1.6e-05	111.336
														VAQEQGAQLVLTGFDRLR	WP_003407553.1		34.21	5.70343	1	3	0.6246	667.701	2001.09	-0.050302	-3.36e-05	93.3099
														VTEAIGAGNK	WP_003407553.1		63.48	3.45202	0	2	0.7243	480.261	959.516	-0.343248	-0.000164676	11.5284
WP_003404412.1	MRA_RS04530	MULTISPECIES: hypothetical protein [Mycobacterium tuberculosis complex]	-	-	-	35.3741	5	177	5	147	16.335	5.22	6.03214e+08
														AIKGTIDTATEALR	WP_003404412.1		50.75	3.84033	1	2	0.638	730.409	1459.81	-0.525134	-0.000383298	44.4132
														GTIDTATEALR	WP_003404412.1		73.38	3.5915	0	2	0.5714	574.301	1147.6	0.14298	8.2e-05	40.3781
														SQDGKYELTPK	WP_003404412.1		36.39	4.3369	1	2	0.5597	633.322	1265.64	0.230311	0.000145745	16.735
														TAGITDEQVVAYSWTDR	WP_003404412.1		76.31	5.272	0	2	0.7551	956.458	1911.91	0.167641	0.000160257	72.7085
														WTLVSSTQQR	WP_003404412.1		44.82	3.4642	0	2	0.5248	603.317	1205.63	0.0460961	2.78e-05	38.9549
WP_003414728.1	MRA_RS15450	MULTISPECIES: hypothetical protein [Mycobacterium tuberculosis complex]	-	RNA binding	-	65	6	164	6	80	8.516	6.8	5.97627e+08
														SAVVVDAVEHLVR	WP_003414728.1	1xAcetyl [N-Term]	51.75		0	2	0.9419	697.393	1435.79	-0.319051	-0.000222343	90.2978
														GIVDNPDDVR	WP_003414728.1		63.22	3.04667	0	2	0.7643	550.272	1099.54	-0.387932	-0.000213273	29.4996
														GIVDNPDDVRVDLITSR	WP_003414728.1		34.53	5.11482	1	3	0.4768	628.666	1883.98	0.140624	8.83e-05	61.9204
														TLVAGIGGR	WP_003414728.1		52.46	2.77665	0	2	0.5765	422.256	843.505	-0.351065	-0.000148063	33.9275
														TVEVHVHPDDLGK	WP_003414728.1		47.09	5.1461	0	2	0.7942	723.373	1445.74	0.0917725	6.63e-05	25.8051
														VDLITSR	WP_003414728.1		15.62	2.57052	0	2	0.7007	402.235	803.462	0.00132765	5.33e-07	28.0224
WP_003410645.1	MRA_RS10910	MULTISPECIES: PPOX class F420-dependent enzyme [Mycobacterium tuberculosis complex]	-	FMN binding	-	76.8657	11	204	11	134	14.805	9.66	5.96649e+08
														VTLATCTLR	WP_003410645.1	1xCarbamidomethyl [C6]	52.53	3.2522	0	2	0.7152	517.787	1034.57	0.157002	8.12e-05	34.5415
														MTPTFSDLAEAQYLLLTTFTK	WP_003410645.1	1xOxidation [M1]		2.22455	0	2	0.7896	1196.11	2407.21	-0.0377969	-4.52e-05	107.423
														DGRPKPVPIWAALDTDR	WP_003410645.1		46.87	5.25883	0	3	0.6047	636.343	1907.01	0.303867	0.000193159	58.5872
														DGRPKPVPIWAALDTDRGDR	WP_003410645.1		22.78	5.87559	1	4	0.5541	559.546	2235.16	-0.0661507	-3.7e-05	51.2385
														GRPTSEAVEATAAILDESQTGAVYDAIVK	WP_003410645.1		57.67	7.86925	0	3	0.7001	988.171	2962.5	-0.38629	-0.000381462	96.2725
														GRPTSEAVEATAAILDESQTGAVYDAIVKR	WP_003410645.1		3.21	9.00466	1	3	0.7913	1040.21	3118.6	-0.261308	-0.000271638	105.735
														LFTFVSK	WP_003410645.1		41.14	2.32058	0	2	0.6573	421.245	841.482	0.848442	0.000356974	49.218
														LLVITEK	WP_003410645.1		37.39	2.17942	0	2	0.896	408.266	815.524	0.0587345	2.39e-05	34.7787
														LLVITEKK	WP_003410645.1		31.15	2.422	1	2	1	472.313	943.619	-0.135079	-6.37e-05	23.7336
														NNIGLELK	WP_003410645.1		35.19	2.73779	0	2	0.437	450.761	900.515	-0.167058	-7.52e-05	36.9293
														TPTFSDLAEAQYLLLTTFTK	WP_003410645.1		111.1		0	2	1	1130.59	2260.17	-3.08343	-0.00348455	107.349
WP_003415921.1	MRA_RS16105	MULTISPECIES: electron transfer flavoprotein subunit beta [Mycobacterium tuberculosis complex]	-	electron carrier activity	-	93.609	24	538	24	266	28.064	4.73	5.88173e+08
														DDGMHGSDVIQTGWALAR	WP_003415921.1	1xOxidation [M4]	104.89	4.64932	0	3	0.7236	643.635	1944.89	-0.281672	-0.000181105	68.7693
														AVHLKDDGMHGSDVIQTGWALAR	WP_003415921.1	1xOxidation [M9]	27	5.93814	1	3	0.7903	826.417	2493.23	0.708259	0.000584841	61.594
														ALGTIEGTELVIAGNESTDGVGGAVPAIIAEYLGLPQLTHLR	WP_003415921.1		15.92	7.49477	0	4	0.5461	1054.82	4216.25	-1.11888	-0.00117937	107.06
														AVEEALQIR	WP_003415921.1		63.21	3.4477	0	2	0.5261	514.791	1028.57	0.284975	0.000146559	37.0607
														AVEEALQIREKEAADGIEGSVTVLTAGPER	WP_003415921.1		2.24	1.69117	2	4	0.2604	785.415	3138.63	2.75996	0.00216562	114.881
														EAADAVLDEINER	WP_003415921.1		75.38	4.60604	0	2	0.6809	722.849	1444.69	0.102699	7.42e-05	62.6032
														EAADGIEGSVTVLTAGPER	WP_003415921.1		102.14	5.70016	0	2	0.7273	936.473	1871.93	2.07857	0.00194547	70.4523
														EKEAADGIEGSVTVLTAGPER	WP_003415921.1		64	6.17089	1	3	0.5394	710.362	2129.07	-0.636074	-0.000451416	63.7806
														ETDEGVFTLEATLPAVISVNEK	WP_003415921.1		0.79	5.23125	0	2	0.7285	1181.6	2362.2	-2.67545	-0.00315998	104.886
														EVTVLTLAEIGVESDEVGLANAGSTVLASTPKPAK	WP_003415921.1		34.08	9.325	0	4	0.5229	867.469	3466.85	0.351276	0.000304455	105.828
														INEPRFPSFK	WP_003415921.1			2.4955	1	3	0.116	412.224	1234.66	-1.24574	-0.000512687	56.1523
														ITGERETDEGVFTLEATLPAVISVNEK	WP_003415921.1		64.77	7.18232	1	3	0.6149	973.504	2918.5	-0.299894	-0.000291747	105.957
														KALSMGADK	WP_003415921.1		67.87	3.53496	1	2	0.7328	460.747	920.487	0.605312	0.000278591	10.5162
														KLTDGDFTLDR	WP_003415921.1		34.97	3.94903	1	2	0.6481	640.828	1280.65	0.105141	6.73e-05	46.3797
														KLTDGDFTLDREAADAVLDEINER	WP_003415921.1		49.63	7.43002	2	3	0.5424	902.779	2706.32	0.472451	0.000426201	95.1719
														KVSIEGGK	WP_003415921.1		41.3	2.80403	1	2	0.5663	409.243	817.478	-0.0293504	-1.2e-05	17.146
														KVSIEGGKITGER	WP_003415921.1		55.3	4.75044	2	3	0.5474	458.597	1373.77	1.76885	0.000810001	17.17
														LTDGDFTLDR	WP_003415921.1		58.39	3.02909	0	2	0.5811	576.78	1152.55	0.110108	6.35e-05	46.8418
														LTDGDFTLDREAADAVLDEINER	WP_003415921.1		57.6	7.05977	1	3	0.5843	860.081	2578.23	0.161494	0.00013879	100.32
														QVPDTWSER	WP_003415921.1		30.82	2.68672	0	2	0.4733	559.267	1117.53	0.224083	0.00012521	30.0892
														QVPDTWSERK	WP_003415921.1		6.92	2.74351	1	3	0.4088	415.879	1245.62	1.12746	0.000468128	19.9531
														TAGEKVTDEGEGGNQIVQYLVAQK	WP_003415921.1		19.12	6.78851	1	3	0.6949	845.429	2534.27	0.193708	0.000163636	69.7864
														TNIVVLIK	WP_003415921.1		20.05		0	2	1	450.3	899.592	0.570844	0.000256763	51.4148
														VTDEGEGGNQIVQYLVAQK	WP_003415921.1		121.52	5.7565	0	3	0.5501	683.348	2048.03	-0.695698	-0.000474937	72.3185
WP_003911108.1	MRA_RS00595	MULTISPECIES: hypothetical protein [Mycobacterium tuberculosis complex]	-	-	-	51.25	4	150	4	80	8.814	6.35	5.80409e+08
														TVGDSCVVLELESR	WP_003911108.1	1xCarbamidomethyl [C6]	118.07	4.24963	0	2	0.6976	782.388	1563.77	0.038494	3.01e-05	68.1529
														SFPAGYHVGR	WP_003911108.1		52.7	2.62044	0	2	0.4453	545.774	1090.54	-2.20138	-0.00120035	26.8651
														VNHQLQVIEK	WP_003911108.1		47.73	4.76924	0	2	0.608	604.343	1207.68	-0.38614	-0.000233167	19.801
														YIVLESK	WP_003911108.1		29.64	1.91605	0	2	0.8409	426.247	851.487	-0.292088	-0.000124355	29.9892
WP_003404352.1	MRA_RS04390	MULTISPECIES: hypothetical protein [Mycobacterium tuberculosis complex]	-	-	-	74.9077	17	682	17	271	30.171	5.22	5.68686e+08
														MLPETNQDEVQPNAPVALVTVEIR	WP_003404352.1	1xOxidation [M1]; 1xAcetyl [N-Term]	4.66		0	3	0.7261	888.461	2721.38	-0.919554	-0.000816372	96.6236
														SFEAFTDVVMR	WP_003404352.1	1xOxidation [M10]	45.46	2.59032	0	2	0.795	651.314	1317.61	0.362522	0.000235933	73.4105
														YGPGMGQALDPNYHLR	WP_003404352.1	1xOxidation [M5]	60.02	5.64684	0	2	0.7215	902.926	1804.84	0.622459	0.00056172	44.9229
														QAQDVSWGMTAPGGAPTPVADR	WP_003404352.1	1xOxidation [M9]	95.01	5.2347	0	3	0.7552	738.02	2228.04	0.413075	0.00030458	63.1933
														AQVSSIVGLER	WP_003404352.1		62.31	4.091	0	2	0.6385	579.827	1158.65	-0.49206	-0.000285062	47.49
														DALVSTFQDLYGPAQVVFQEMITSR	WP_003404352.1		70.43	5.53692	0	3	0.6327	939.137	2815.4	-0.403843	-0.000378993	108.179
														DNTTAASLK	WP_003404352.1		53.69	2.89914	0	2	0.4598	460.738	920.468	-0.111799	-5.15e-05	20.8176
														DNTTAASLKNQAIVVETTAYR	WP_003404352.1		63.77	4.75402	1	2	0.7789	1133.59	2266.17	0.179937	0.000203884	62.5697
														FTPGGLVLTEWQGAAVYR	WP_003404352.1		83.22	4.82877	0	2	0.3497	983.015	1965.02	-0.185348	-0.000182107	96.6119
														HLLINDLPIER	WP_003404352.1		75.55	4.07119	0	2	0.7968	666.886	1332.76	1.33065	0.000886724	62.564
														HPTTDSLTESANR	WP_003404352.1		88.84	3.98478	0	2	0.7792	714.839	1428.67	-0.0340056	-2.43e-05	17.4291
														ITWSNWIDEQLLGPQR	WP_003404352.1		95.1	4.97334	0	2	0.761	978.503	1956	0.362073	0.000354107	96.9124
														LKDELLR	WP_003404352.1		27.12	2.03851	1	2	0.1194	443.772	886.536	1.08815	0.000482344	22.4959
														LKDELLRQ	WP_003404352.1		26.26	2.7758	2	2	0.5	507.8	1014.59	-0.958144	-0.000486064	23.3721
														NQAIVVETTAYR	WP_003404352.1		85.73	4.13891	0	2	0.8223	682.862	1364.72	-0.186278	-0.000127108	39.615
														QAQDVSWGMTAPGGAPTPVADRFVR	WP_003404352.1		10.63	5.621	1	3	0.394	872.099	2614.28	-0.313243	-0.000272968	100.853
														YVNRDNTTAASLK	WP_003404352.1		33.1	4.41721	1	2	0.5531	726.876	1452.74	0.122819	8.92e-05	17.141
WP_003404321.1	MRA_RS04355	MULTISPECIES: acyl-ACP desaturase [Mycobacterium tuberculosis complex]	fatty acid metabolic process	acyl-[acyl-carrier-protein desaturase activity	-	78.6982	25	812	25	338	38.746	6.7	5.6309e+08
														ACNDPVADQLMAK	WP_003404321.1	1xCarbamidomethyl [C2]	71.72	4.27424	0	2	0.7835	716.831	1432.66	-0.326494	-0.000233877	45.3055
														DLELACDKFEVSK	WP_003404321.1	1xCarbamidomethyl [C6]	59.28	4.22095	1	2	0.7214	777.382	1553.75	3.80279	0.0029543	51.5231
														EIAMNMGMDGAWGQWVNR	WP_003404321.1	1xOxidation [M]	58.95	4.33771	0	2	0.9006	1033.45	2081.9	-1.65251	-0.00170697	93.7005
														DVSEAAFDLVPNQAMK	WP_003404321.1	1xOxidation [M15]	42.57	4.61941	0	2	0.7221	867.923	1750.83	1.34038	0.00116267	74.3561
														IHLDEVVMPVLK	WP_003404321.1	1xOxidation [M8]	29.4	3.48571	0	2	0.819	696.9	1408.79	0.777244	0.000541269	71.3428
														ISADENLHMIFYR	WP_003404321.1	1xOxidation [M9]	62.83	3.44155	0	3	0.6145	536.933	1624.78	0.202407	0.000108543	64.9728
														LSDVAQVAMVQNLVTEDNLPSYHR	WP_003404321.1	1xOxidation [M9]	18.69	3.38964	0	3	0.5434	900.453	2715.34	-0.204268	-0.000183796	80.9934
														AVVIAVGGVYDPR	WP_003404321.1		57.29	4.00284	0	2	0.7684	658.372	1315.74	0.0944682	6.21e-05	64.0458
														DYLVVTR	WP_003404321.1		35.87	2.09628	0	2	0.5543	433.242	865.478	-0.239288	-0.000103549	38.6197
														EDFTGEGAK	WP_003404321.1		49.47	2.60989	0	2	0.6667	477.214	953.421	0.00153821	7.33e-07	15.0047
														HLSMHKPWNPHDYIPWSDGK	WP_003404321.1		26.96	6.69769	0	4	0.635	612.045	2445.16	1.18422	0.000723898	58.2277
														IFEREDFTGEGAK	WP_003404321.1		44.87	5.91997	1	2	0.6574	749.862	1498.72	-0.188071	-0.000140933	36.203
														IHLDEVVMPVLKK	WP_003404321.1		46.54	4.49185	1	3	0.7124	507.634	1520.89	0.487309	0.000247047	56.4215
														KAVVIAVGGVYDPR	WP_003404321.1		54.31	4.61766	1	3	0.6918	481.949	1443.83	-0.382866	-0.000184265	43.9935
														KVSAHELHK	WP_003404321.1		23.69	2.92067	1	2	0.5377	524.799	1048.59	-0.0328742	-1.72e-05	7.85459
														LRDELALVIK	WP_003404321.1		33.96	3.61264	1	2	0.5385	585.366	1169.73	-0.285029	-0.000166703	53.6195
														LRLEVVNR	WP_003404321.1		37.42	3.23297	1	2	0.2755	499.809	998.611	-0.0791235	-3.95e-05	27.6554
														LTDLQLLHELEPVVEK	WP_003404321.1		33.21	6.64352	0	2	0.7861	938.525	1876.04	-0.236265	-0.000221622	105.622
														NYYALGGQDWDPDQSK	WP_003404321.1		54.55	4.0941	0	2	0.8073	928.907	1856.81	-0.494205	-0.000458822	64.1074
														SAKLTDLQLLHELEPVVEKYLNR	WP_003404321.1		24.75		2	4	1	677.88	2708.5	-0.432694	-0.000292988	102.229
														SLHLILSHFQMPGFQVPEFR	WP_003404321.1		42.98	5.65531	0	4	0.5636	596.565	2383.24	-0.423108	-0.000252092	89.0201
														SVDPVELEK	WP_003404321.1		36.37	2.47562	0	2	0.5845	508.269	1015.53	-0.291497	-0.000148012	34.7833
														SVDPVELEKLR	WP_003404321.1		58.83	3.43056	1	3	0.5224	428.91	1284.72	0.0249061	1.07e-05	46.4881
														VSAHELHK	WP_003404321.1		34.03	3.31912	0	2	0.5542	460.751	920.495	-0.178475	-8.21e-05	7.77839
														WTAEENR	WP_003404321.1		40.84	2.33061	0	2	0.4077	453.209	905.411	0.0781152	3.54e-05	12.54
WP_003399844.1	MRA_RS20505	MULTISPECIES: ESX-1 secretion-associated protein EspH [Mycobacterium tuberculosis complex]	-	-	-	34.9727	5	110	5	183	19.933	4.08	5.63024e+08
														ATSMSEAQLADEIFVIADLAR	WP_003399844.1	1xOxidation [M4]	16.92	2.39757	0	2	0.7705	1126.07	2267.12	3.47737	0.003914	110.472
														EFVGMTLNLPTPEEAAAAEAEVFATR	WP_003399844.1	1xOxidation [M5]	74	6.26641	0	3	0.673	927.453	2780.34	0.162326	0.00015044	104.108
														IQHVELTDK	WP_003399844.1		48.8	3.34505	0	2	0.5404	541.796	1082.58	-0.241807	-0.000130888	17.3341
														IQHVELTDKATSMSEAQLADEIFVIADLAR	WP_003399844.1		25.72	5.89336	1	4	0.5925	829.427	3314.69	-1.74825	-0.00144873	114.931
														YDVDYTSR	WP_003399844.1		46.88	2.76692	0	2	1	509.727	1018.45	-0.117238	-5.97e-05	28.2187
WP_003406701.1	MRA_RS06955	MULTISPECIES: ATP synthase subunit beta [Mycobacterium tuberculosis complex]	ATP synthesis coupled proton transport	proton-transporting ATP synthase activity, rotational mechanism	plasma membrane	89.7119	37	1014	37	486	53.061	4.97	5.62692e+08
														TTTAEKTDRPGKPGSSDTSGR	WP_003406701.1	1xAcetyl [N-Term]	38.63		1	4	1	548.52	2191.06	-0.580043	-0.000317727	11.7262
														GHVFNALGDCLDEPGYGEK	WP_003406701.1	1xCarbamidomethyl [C10]	29.64	6.41197	0	2	0.8761	1039.47	2077.93	-0.75787	-0.000787399	59.0235
														GHVFNALGDCLDEPGYGEKFEHWSIHR	WP_003406701.1	1xCarbamidomethyl [C10]	58.83	8.01488	1	4	0.7946	793.369	3170.45	0.0862174	6.83e-05	70.9217
														LCKGDFDHVPEQAFFLIGGLDDLAK	WP_003406701.1	1xCarbamidomethyl [C2]	23.36	5.94387	1	4	0.697	702.103	2805.39	-0.13231	-9.28e-05	106.015
														FLSQNMMAAEQFTGQPGSTVPVK	WP_003406701.1	1xOxidation [M]	41.72	5.18737	0	3	0.7422	823.403	2484.19	-0.0673668	-5.54e-05	76.3807
														FLSQNMMAAEQFTGQPGSTVPVKETIEAFDR	WP_003406701.1	1xOxidation [M]	47.95	6.54712	1	3	0.023	1149.22	3445.64	-0.647714	-0.00074393	85.7481
[truncated: 30,423 more rows]

## Sheet: B
Integrated multi-omic analysis of Mycobacterium tuberculosis H37Ra redefines virulence attributes
Supplementary Table 5 (B):Comparative analysis of the list of proteins identified in previous published data and data from this study
Accession	Genesymbol	Description	iBAQ	Rv ID	Identfied by Malen et. al.	Identified by Jhingan et al.	Identified by Verma et al.
WP_003399735.1	MRA_RS20400	MULTISPECIES: superoxide dismutase [Fe] [Mycobacterium tuberculosis complex]	7.54108e+08	Rv3846	Yes	Yes	Yes
WP_003399759.1	MRA_RS20415	MULTISPECIES: nucleoid-associated protein [Mycobacterium tuberculosis complex]	2850902339	Rv3849	Yes	Yes	Yes
WP_003399771.1	MRA_RS20420	MULTISPECIES: hypothetical protein [Mycobacterium tuberculosis complex]	4.10138e+08	Rv3850	Yes	Yes	Yes
WP_003399779.1	MRA_RS20430	MULTISPECIES: histone-like protein Hns [Mycobacterium tuberculosis complex]	6.8533e+08	Rv3852	Yes	Yes	Yes
WP_003399786.1	MRA_RS20435	MULTISPECIES: ribonuclease [Mycobacterium tuberculosis complex]	2.73456e+08	Rv3853	Yes	Yes	Yes
WP_003399797.1	MRA_RS20445	MULTISPECIES: transcriptional regulator [Mycobacterium tuberculosis complex]	1.33441e+07	Rv3855	Yes	No	Yes
WP_003399801.1	MRA_RS20450	MULTISPECIES: hypothetical protein [Mycobacterium tuberculosis complex]	4.11878e+06	Rv3856c	Yes	No	Yes
WP_003399818.1	MRA_RS20470	MULTISPECIES: hypothetical protein [Mycobacterium tuberculosis complex]	3.83309e+06	Rv3860	No	No	Yes
WP_003399839.1	MRA_RS20500	MULTISPECIES: ESX-1 secretion-associated protein EspG1 [Mycobacterium tuberculosis complex]	2.21971e+07	Rv3866	No	Yes	Yes
WP_003399844.1	MRA_RS20505	MULTISPECIES: ESX-1 secretion-associated protein EspH [Mycobacterium tuberculosis complex]	5.63024e+08	Rv3867	Yes	Yes	Yes
WP_003399850.1	MRA_RS20510	MULTISPECIES: type VII secretion AAA-ATPase EccA [Mycobacterium tuberculosis complex]	4.20851e+07	Rv3868	Yes	Yes	Yes
WP_003399854.1	MRA_RS20515	MULTISPECIES: ESX-1 secretion system protein eccB1 [Mycobacterium tuberculosis complex]	3.02159e+07	Rv3869	Yes	Yes	Yes
WP_003399865.1	MRA_RS20525	MULTISPECIES: type VII secretion protein EccCb [Mycobacterium tuberculosis complex]	3.67376e+07	Rv3871	No	Yes	Yes
WP_003399879.1	MRA_RS20535	MULTISPECIES: hypothetical protein [Mycobacterium tuberculosis complex]	8.51291e+07	Rv3873	Yes	Yes	Yes
WP_003399940.1	MRA_RS20540	MULTISPECIES: ESAT-6-like protein EsxB [Mycobacterium tuberculosis complex]	16579674071	Rv3874	Yes	Yes	Yes
WP_003399963.1	MRA_RS20545	MULTISPECIES: hypothetical protein [Mycobacterium tuberculosis complex]	8766182475	Rv3875	Yes	Yes	Yes
WP_003399976.1	MRA_RS20555	MULTISPECIES: type VII secretion integral membrane protein EccD [Mycobacterium tuberculosis complex]	1.0622e+07	Rv3877	Yes	Yes	Yes
WP_003399995.1	MRA_RS20575	MULTISPECIES: ESX-1 secretion-associated protein EspB [Mycobacterium tuberculosis complex]	7.63486e+07	Rv3881c	Yes	Yes	Yes
WP_003400000.1	MRA_RS20580	MULTISPECIES: type VII secretion protein EccE [Mycobacterium tuberculosis complex]	1.23924e+07	Rv3882c	No	Yes	Yes
WP_003400004.1	MRA_RS20585	MULTISPECIES: membrane-anchored mycosin [Mycobacterium tuberculosis complex]	2.59051e+06	Rv3883c	Yes	Yes	No
WP_003400012.1	MRA_RS20600	MULTISPECIES: membrane-anchored mycosin [Mycobacterium tuberculosis complex]	1.14099e+07	Rv3886c	No	Yes	Yes
WP_003400028.1	MRA_RS20615	MULTISPECIES: ESX-2 secretion-associated protein EspG2 [Mycobacterium tuberculosis complex]	171170	Rv3889c	No	No	No
WP_003400065.1	MRA_RS20645	MULTISPECIES: ESX-2 secretion system protein eccB2 [Mycobacterium tuberculosis complex]	8.48013e+06	Rv3895c	No	No	Yes
WP_003400086.1	MRA_RS20680	MULTISPECIES: hypothetical protein [Mycobacterium tuberculosis complex]	1.43697e+07	Rv3902c	No	No	Yes
WP_003400100.1	MRA_RS20695	MULTISPECIES: ESAT-6 like protein EsxF [Mycobacterium tuberculosis complex]	4.6201e+06	Rv3905c	No	No	No
WP_003400120.1	MRA_RS20705	MULTISPECIES: poly(A) polymerase [Mycobacterium tuberculosis complex]	1.57572e+07	Rv3907c	No	Yes	Yes
WP_003400124.1	MRA_RS20710	MULTISPECIES: DNA mismatch repair protein MutT [Mycobacterium tuberculosis complex]	1.37046e+07	Rv3908	No	Yes	Yes
WP_003400148.1	MRA_RS20730	MULTISPECIES: anti-sigma-M factor RsmA [Mycobacterium tuberculosis complex]	801199	Rv3912	No	No	No
WP_003400164.1	MRA_RS20740	MULTISPECIES: thioredoxin [Mycobacterium tuberculosis complex]	1448849820	Rv3914	Yes	Yes	Yes
WP_003400168.1	MRA_RS20745	MULTISPECIES: hydrolase [Mycobacterium tuberculosis complex]	1.69034e+07	Rv3915	No	No	Yes
WP_003400171.1	MRA_RS20750	MULTISPECIES: hypothetical protein [Mycobacterium tuberculosis complex]	1.8156e+07	Rv3916c	No	No	Yes
WP_003400175.1	MRA_RS20755	MULTISPECIES: chromosome partitioning protein ParB [Mycobacterium tuberculosis complex]	4.62841e+07	Rv3917c	Yes	Yes	Yes
WP_003400206.1	MRA_RS20790	MULTISPECIES: 50S ribosomal protein L34 [Mycobacterium tuberculosis complex]	6.82547e+06	Rv3924c	No	No	Yes
WP_003400253.1	MRA_RS00005	MULTISPECIES: chromosomal replication initiator protein DnaA [Mycobacterium tuberculosis complex]	9.15336e+07	Rv0001	Yes	Yes	Yes
WP_003400271.1	MRA_RS00010	MULTISPECIES: DNA polymerase III subunit beta [Mycobacterium tuberculosis complex]	7.77783e+07	Rv0002	Yes	Yes	Yes
WP_003400291.1	MRA_RS00035	MULTISPECIES: membrane protein [Mycobacterium tuberculosis complex]	3.74505e+08	Rv0007	Yes	Yes	Yes
WP_003400321.1	MRA_RS00060	MULTISPECIES: peptidyl-prolyl cis-trans isomerase [Mycobacterium tuberculosis complex]	1611261089	Rv0009	Yes	Yes	Yes
WP_003400344.1	MRA_RS00080	MULTISPECIES: cell division protein CrgA [Mycobacterium tuberculosis complex]	6.01918e+07	Rv0011c	No	Yes	Yes
WP_003400356.1	MRA_RS00095	MULTISPECIES: serine/threonine protein kinase [Mycobacterium tuberculosis complex]	3.3922e+07	Rv0014c	Yes	Yes	Yes
WP_003400358.1	MRA_RS00100	MULTISPECIES: serine/threonine protein kinase [Mycobacterium tuberculosis complex]	6.1386e+07	Rv0015c	No	Yes	Yes
WP_003400364.1	MRA_RS00110	MULTISPECIES: cell division protein RodA [Mycobacterium tuberculosis complex]	518141	Rv0017c	No	No	Yes
WP_003400373.1	MRA_RS00120	MULTISPECIES: phosphopeptide-binding protein [Mycobacterium tuberculosis complex]	135929949	Rv0019c	Yes	Yes	Yes
WP_003400391.1	MRA_RS00145	MULTISPECIES: transcriptional regulator [Mycobacterium tuberculosis complex]	1.03262e+07	Rv0023	Yes	No	Yes
WP_003400395.1	MRA_RS00155	MULTISPECIES: hypothetical protein [Mycobacterium tuberculosis complex]	2.25846e+07	Rv0025	Yes	No	Yes
WP_003400401.1	MRA_RS00165	MULTISPECIES: hypothetical protein [Mycobacterium tuberculosis complex]	7.47948e+07	Rv0027	No	No	Yes
WP_003400405.1	MRA_RS00170	MULTISPECIES: hypothetical protein [Mycobacterium tuberculosis complex]	3.56213e+06	Rv0028	No	No	No
WP_003400411.1	MRA_RS00175	MULTISPECIES: hypothetical protein [Mycobacterium tuberculosis complex]	7.65667e+06	Rv0029	No	Yes	Yes
WP_003400413.1	MRA_RS00180	MULTISPECIES: hypothetical protein [Mycobacterium tuberculosis complex]	2.52727e+07	Rv0030	No	No	No
WP_003400418.1	MRA_RS00195	MULTISPECIES: acyl carrier protein [Mycobacterium tuberculosis complex]	9.49841e+06	Rv0033	No	No	Yes
WP_003400421.1	MRA_RS00200	MULTISPECIES: hypothetical protein [Mycobacterium tuberculosis complex]	7.76179e+07	Rv0034	No	No	Yes
WP_003400425.1	MRA_RS00205	MULTISPECIES: fatty acyl-AMP ligase [Mycobacterium tuberculosis complex]	4.86319e+06	Rv0035	No	No	Yes
WP_003400427.1	MRA_RS00210	MULTISPECIES: hypothetical protein [Mycobacterium tuberculosis complex]	694636027	Rv0036c	No	Yes	Yes
WP_003400486.1	MRA_RS00250	MULTISPECIES: oxidoreductase [Mycobacterium tuberculosis complex]	5.42796e+07	Rv0044c	No	Yes	Yes
WP_003400489.1	MRA_RS00255	MULTISPECIES: hydrolase [Mycobacterium tuberculosis complex]	1.83094e+07	Rv0045c	No	Yes	Yes
WP_003400504.1	MRA_RS00275	MULTISPECIES: hypothetical protein [Mycobacterium tuberculosis complex]	1.68241e+06	Rv0049	No	No	Yes
WP_003400514.1	MRA_RS00285	MULTISPECIES: hypothetical protein [Mycobacterium tuberculosis complex]	2.08685e+06	Rv0051	Yes	Yes	Yes
WP_003400520.1	MRA_RS00295	MULTISPECIES: 30S ribosomal protein S6 [Mycobacterium tuberculosis complex]	2342464004	Rv0053	Yes	Yes	Yes
WP_003400534.1	MRA_RS00300	MULTISPECIES: single-stranded DNA-binding protein [Mycobacterium tuberculosis complex]	8.56033e+08	Rv0054	Yes	Yes	Yes
WP_003400540.1	MRA_RS00305	MULTISPECIES: 30S ribosomal protein S18 [Mycobacterium tuberculosis complex]	1567261552	Rv0055	Yes	Yes	Yes
WP_003400543.1	MRA_RS00310	MULTISPECIES: 50S ribosomal protein L9 [Mycobacterium tuberculosis complex]	4.87591e+08	Rv0056	Yes	Yes	Yes
WP_003400548.1	MRA_RS00325	MULTISPECIES: hypothetical protein [Mycobacterium tuberculosis complex]	1.6196e+07	Rv0059	No	Yes	Yes
WP_003400551.1	MRA_RS00330	MULTISPECIES: hypothetical protein [Mycobacterium tuberculosis complex]	5.02489e+07	Rv0060	No	No	Yes
WP_003400580.1	MRA_RS00365	MULTISPECIES: ribonuclease VapC1 [Mycobacterium tuberculosis complex]	213445	Rv0065	No	No	Yes
WP_003400591.1	MRA_RS00375	MULTISPECIES: transcriptional regulator [Mycobacterium tuberculosis complex]	2.94009e+07	Rv0067c	No	Yes	Yes
WP_003400600.1	MRA_RS00385	MULTISPECIES: L-serine dehydratase [Mycobacterium tuberculosis complex]	1.31304e+06	Rv0069c	Yes	Yes	Yes
WP_003400616.1	MRA_RS00400	MULTISPECIES: glutamine ABC transporter permease [Mycobacterium tuberculosis complex]	1.55889e+07	Rv0072	Yes	Yes	Yes
WP_003400620.1	MRA_RS00410	MULTISPECIES: hypothetical protein [Mycobacterium tuberculosis complex]	1.86168e+07	Rv0074	Yes	No	Yes
WP_003400622.1	MRA_RS00415	MULTISPECIES: aminotransferase [Mycobacterium tuberculosis complex]	1.30327e+07	Rv0075	Yes	Yes	Yes
WP_003400645.1	MRA_RS00435	MULTISPECIES: hypothetical protein [Mycobacterium tuberculosis complex]	8.6696e+07	Rv0078A	No	Yes	Yes
WP_003400649.1	MRA_RS00440	MULTISPECIES: hypothetical protein [Mycobacterium tuberculosis complex]	5.01955e+07	Rv0078B	No	No	Yes
WP_003400655.1	MRA_RS00445	MULTISPECIES: hypothetical protein [Mycobacterium tuberculosis complex]	1.48805e+07	Rv0079	No	No	Yes
WP_003400657.1	MRA_RS00455	MULTISPECIES: transcriptional regulator [Mycobacterium tuberculosis complex]	3.99151e+07	Rv0081	No	No	Yes
WP_003400658.1	MRA_RS00460	MULTISPECIES: oxidoreductase [Mycobacterium tuberculosis complex]	3.14757e+06	Rv0082	No	No	Yes
WP_003400663.1	MRA_RS00485	MULTISPECIES: formate hydrogenase HycE [Mycobacterium tuberculosis complex]	410178	Rv0087	No	No	Yes
WP_003400804.1	MRA_RS00585	MULTISPECIES: hypothetical protein [Mycobacterium tuberculosis complex]	417516	Rv0106	No	No	Yes
WP_003400856.1	MRA_RS00640	MULTISPECIES: transpeptidase [Mycobacterium tuberculosis complex]	4.62674e+06	Rv0116c	No	No	Yes
WP_003400857.1	MRA_RS00645	MULTISPECIES: transcriptional regulator [Mycobacterium tuberculosis complex]	2.60259e+07	Rv0117	No	No	Yes
WP_003400864.1	MRA_RS00665	MULTISPECIES: PPOX class F420-dependent enzyme [Mycobacterium tuberculosis complex]	2.20314e+06	Rv0121c	No	No	Yes
WP_003400865.1	MRA_RS00670	MULTISPECIES: hypothetical protein [Mycobacterium tuberculosis complex]	3.91668e+06	Rv0122	No	No	No
WP_003400878.1	MRA_RS00675	MULTISPECIES: hypothetical protein [Mycobacterium tuberculosis complex]	4.30653e+07	Rv0123	No	No	Yes
WP_003400885.1	MRA_RS00685	MULTISPECIES: serine protease PepA [Mycobacterium tuberculosis complex]	1373850298	Rv0125	Yes	Yes	Yes
WP_003400893.1	MRA_RS00690	MULTISPECIES: trehalose synthase/amylase TreS [Mycobacterium tuberculosis complex]	8.23788e+06	Rv0126	No	Yes	Yes
WP_003400908.1	MRA_RS00705	MULTISPECIES: diacylglycerol acyltransferase [Mycobacterium tuberculosis complex]	4543354150	Rv0129c	Yes	Yes	Yes
WP_003400912.1	MRA_RS00710	MULTISPECIES: enoyl-CoA hydratase [Mycobacterium tuberculosis complex]	6.72894e+06	Rv0130	Yes	Yes	Yes
WP_003400917.1	MRA_RS00715	MULTISPECIES: acyl-CoA dehydrogenase [Mycobacterium tuberculosis complex]	1.15754e+07	Rv0131c	Yes	No	Yes
WP_003400924.1	MRA_RS00725	MULTISPECIES: GCN5-like N-acetyltransferase [Mycobacterium tuberculosis complex]	3.73452e+07	Rv0133	Yes	No	Yes
WP_003400935.1	MRA_RS00735	MULTISPECIES: transcriptional regulator [Mycobacterium tuberculosis complex]	5.92673e+07	Rv0135c	No	Yes	Yes
WP_003400938.1	MRA_RS00740	MULTISPECIES: cytochrome P450 [Mycobacterium tuberculosis complex]	1.78269e+07	Rv0136	No	No	Yes
WP_003400942.1	MRA_RS00745	MULTISPECIES: peptide methionine sulfoxide reductase MsrA [Mycobacterium tuberculosis complex]	6.73763e+06	Rv0137c	No	No	Yes
WP_003400945.1	MRA_RS00750	MULTISPECIES: hypothetical protein [Mycobacterium tuberculosis complex]	1.81799e+07	Rv0138	No	No	Yes
WP_003400947.1	MRA_RS00755	MULTISPECIES: oxidoreductase [Mycobacterium tuberculosis complex]	1.9238e+07	Rv0139	No	No	Yes
WP_003400949.1	MRA_RS00760	MULTISPECIES: hypothetical protein [Mycobacterium tuberculosis complex]	2.98749e+07	Rv0140	No	Yes	Yes
WP_003400951.1	MRA_RS00765	MULTISPECIES: hypothetical protein [Mycobacterium tuberculosis complex]	3.91036e+07	Rv0141c	Yes	Yes	Yes
WP_003400979.1	MRA_RS00800	MULTISPECIES: short-chain type dehydrogenase/reductase [Mycobacterium tuberculosis complex]	6.4124e+08	Rv0148	Yes	Yes	Yes
WP_003400985.1	MRA_RS00805	MULTISPECIES: quinone oxidoreductase [Mycobacterium tuberculosis complex]	1.02345e+07	Rv0149	Yes	Yes	Yes
WP_003400989.1	MRA_RS00810	MULTISPECIES: hypothetical protein [Mycobacterium tuberculosis complex]	1.54509e+06	Rv0150c	No	No	No
WP_003401010.1	MRA_RS00830	MULTISPECIES: phosphotyrosine protein phosphatase [Mycobacterium tuberculosis complex]	5.87198e+07	Rv0153c	No	Yes	Yes
WP_003401026.1	MRA_RS00845	MULTISPECIES: NAD(P) transhydrogenase subunit alpha [Mycobacterium tuberculosis complex]	193386527	Rv0155	Yes	Yes	Yes
WP_003401030.1	MRA_RS00850	MULTISPECIES: NAD(P) transhydrogenase subunit alpha PntAb [Mycobacterium tuberculosis complex]	1.14215e+08	Rv0156	No	No	No
WP_003401037.1	MRA_RS00860	MULTISPECIES: hypothetical protein [Mycobacterium tuberculosis complex]	6.52544e+08	Rv0157A	No	No	Yes
WP_003401044.1	MRA_RS00865	MULTISPECIES: transcriptional regulator [Mycobacterium tuberculosis complex]	7.67594e+06	Rv0158	No	No	No
WP_003401056.1	MRA_RS00880	MULTISPECIES: oxidoreductase [Mycobacterium tuberculosis complex]	2.00244e+07	Rv0161	Yes	Yes	Yes
WP_003401060.1	MRA_RS00890	MULTISPECIES: hypothetical protein [Mycobacterium tuberculosis complex]	2.74407e+07	Rv0163	Yes	No	Yes
WP_003401074.1	MRA_RS00910	MULTISPECIES: membrane protein [Mycobacterium tuberculosis complex]	2.87998e+06	Rv0167	Yes	No	No
WP_003401084.1	MRA_RS00935	MULTISPECIES: Mce family protein Mce1D [Mycobacterium tuberculosis complex]	2.16865e+08	Rv0172	Yes	Yes	Yes
WP_003401099.1	MRA_RS00960	MULTISPECIES: Mce associated protein [Mycobacterium tuberculosis complex]	3.93047e+07	Rv0177	Yes	Yes	Yes
WP_003401107.1	MRA_RS00980	MULTISPECIES: hypothetical protein [Mycobacterium tuberculosis complex]	4.47816e+06	Rv0181c	No	No	Yes
WP_003401112.1	MRA_RS00990	MULTISPECIES: lysophospholipase [Mycobacterium tuberculosis complex]	1.86116e+08	Rv0183	Yes	Yes	Yes
WP_003401116.1	MRA_RS00995	MULTISPECIES: hypothetical protein [Mycobacterium tuberculosis complex]	1.12605e+07	Rv0184	No	Yes	Yes
WP_003401120.1	MRA_RS01000	MULTISPECIES: hypothetical protein [Mycobacterium tuberculosis complex]	1.55796e+07	Rv0185	No	No	Yes
WP_003401122.1	MRA_RS01005	MULTISPECIES: beta-glucosidase BglS [Mycobacterium tuberculosis complex]	1.21167e+06	Rv0186	Yes	Yes	Yes
WP_003401126.1	MRA_RS01010	MULTISPECIES: metallothionein [Mycobacterium tuberculosis complex]	2034993572	Rv0186A	No	Yes	Yes
WP_003401147.1	MRA_RS01030	MULTISPECIES: hypothetical protein [Mycobacterium tuberculosis complex]	3.20421e+08	Rv0190	Yes	Yes	Yes
WP_003401149.1	MRA_RS01035	MULTISPECIES: MFS transporter [Mycobacterium tuberculosis complex]	612368	Rv0191	No	No	No
WP_003401168.1	MRA_RS01060	MULTISPECIES: transcriptional regulator [Mycobacterium tuberculosis complex]	1.04971e+07	Rv0196	No	Yes	Yes
WP_003401172.1	MRA_RS01070	MULTISPECIES: zinc metalloprotease [Mycobacterium tuberculosis complex]	4.78926e+06	Rv0198c	No	Yes	Yes
WP_003401181.1	MRA_RS01075	MULTISPECIES: membrane protein [Mycobacterium tuberculosis complex]	1.53167e+07	Rv0199	No	Yes	Yes
WP_003401184.1	MRA_RS01080	MULTISPECIES: hypothetical protein [Mycobacterium tuberculosis complex]	4.20489e+07	Rv0200	No	No	Yes
WP_003401187.1	MRA_RS01085	MULTISPECIES: hypothetical protein [Mycobacterium tuberculosis complex]	2.88422e+07	Rv0201c	Yes	Yes	Yes
WP_003401190.1	MRA_RS01090	MULTISPECIES: transporter MmpL11 [Mycobacterium tuberculosis complex]	2.32979e+06	Rv0202c	No	Yes	Yes
WP_003401194.1	MRA_RS01095	MULTISPECIES: hypothetical protein [Mycobacterium tuberculosis complex]	1.41181e+08	Rv0203	No	No	Yes
WP_003401202.1	MRA_RS01115	MULTISPECIES: hypothetical protein [Mycobacterium tuberculosis complex]	2.62922e+07	Rv0207c	No	Yes	Yes
WP_003401204.1	MRA_RS01120	MULTISPECIES: tRNA (guanine-N(7)-)-methyltransferase [Mycobacterium tuberculosis complex]	4.21911e+07	Rv0208c	No	Yes	Yes
WP_003401212.1	MRA_RS01135	MULTISPECIES: phosphoenolpyruvate carboxykinase [GTP] [Mycobacterium tuberculosis complex]	5.08231e+07	Rv0211	Yes	Yes	Yes
WP_003401213.1	MRA_RS01140	MULTISPECIES: transcriptional regulator NadR [Mycobacterium tuberculosis complex]	8.75692e+06	Rv0212c	No	No	Yes
WP_003401224.1	MRA_RS01160	MULTISPECIES: acyl dehydratase [Mycobacterium tuberculosis complex]	6.32887e+06	Rv0216	Yes	No	Yes
WP_003401240.1	MRA_RS01200	MULTISPECIES: methyltransferase [Mycobacterium tuberculosis complex]	1.41261e+06	Rv0224c	No	No	No
WP_003401250.1	MRA_RS01210	MULTISPECIES: hypothetical protein [Mycobacterium tuberculosis complex]	47153.9	Rv0226c	Yes	No	Yes
WP_003401265.1	MRA_RS01240	MULTISPECIES: acyl-CoA dehydrogenase [Mycobacterium tuberculosis complex]	5.28421e+07	Rv0231	Yes	Yes	Yes
WP_003401268.1	MRA_RS01245	MULTISPECIES: transcriptional regulator [Mycobacterium tuberculosis complex]	3.13755e+07	Rv0232	Yes	No	Yes
WP_003401279.1	MRA_RS01260	MULTISPECIES: hypothetical protein [Mycobacterium tuberculosis complex]	5303.66	Rv0235c	Yes	No	Yes
WP_003401289.1	MRA_RS01270	MULTISPECIES: hypothetical protein [Mycobacterium tuberculosis complex]	2.47204e+07	Rv0236A	Yes	No	No
WP_003401295.1	MRA_RS01275	MULTISPECIES: hypothetical protein [Mycobacterium tuberculosis complex]	3.55e+07	Rv0237	Yes	Yes	Yes
WP_003401297.1	MRA_RS01280	MULTISPECIES: transcriptional regulator [Mycobacterium tuberculosis complex]	2.77981e+06	Rv0238	Yes	No	Yes
WP_003401300.1	MRA_RS01285	MULTISPECIES: antitoxin [Mycobacterium tuberculosis complex]	3.77886e+07	Rv0239	No	No	Yes
WP_003401305.1	MRA_RS01295	MULTISPECIES: dehydratase [Mycobacterium tuberculosis complex]	1373659781	Rv0241c	Yes	Yes	Yes
WP_003401309.1	MRA_RS01305	MULTISPECIES: acetyl-CoA acetyltransferase [Mycobacterium tuberculosis complex]	2.50222e+08	Rv0243	Yes	Yes	Yes
WP_003401312.1	MRA_RS01310	MULTISPECIES: acyl-CoA dehydrogenase FadE5 [Mycobacterium tuberculosis complex]	7.11904e+07	Rv0244c	Yes	Yes	Yes
WP_003401313.1	MRA_RS01315	MULTISPECIES: oxidoreductase [Mycobacterium tuberculosis complex]	9.60489e+07	Rv0245	No	No	Yes
WP_003401319.1	MRA_RS01325	MULTISPECIES: fumarate reductase [Mycobacterium tuberculosis complex]	1.28056e+08	Rv0247c	Yes	Yes	Yes
WP_003401322.1	MRA_RS01330	MULTISPECIES: succinate dehydrogenase flavoprotein subunit [Mycobacterium tuberculosis complex]	2.95892e+07	Rv0248c	Yes	Yes	Yes
WP_003401324.1	MRA_RS01335	MULTISPECIES: succinate dehydrogenase membrane anchor subunit [Mycobacterium tuberculosis complex]	1.27373e+07	Rv0249c	Yes	No	Yes
WP_003401329.1	MRA_RS01340	MULTISPECIES: hypothetical protein [Mycobacterium tuberculosis complex]	9.85497e+07	Rv0250c	Yes	Yes	Yes
WP_003401347.1	MRA_RS01370	MULTISPECIES: hypothetical protein [Mycobacterium tuberculosis complex]	1.24985e+07	Rv0256c	No	No	Yes
WP_003401352.1	MRA_RS01380	MULTISPECIES: hypothetical protein [Mycobacterium tuberculosis complex]	2.46571e+07	Rv0258c	No	No	Yes
WP_003401367.1	MRA_RS01405	MULTISPECIES: hypothetical protein [Mycobacterium tuberculosis complex]	4.08964e+06	Rv0263c	No	No	Yes
WP_003401373.1	MRA_RS01415	MULTISPECIES: iron ABC transporter substrate-binding protein [Mycobacterium tuberculosis complex]	4.2921e+07	Rv0265c	Yes	No	Yes
WP_003401383.1	MRA_RS01430	MULTISPECIES: prevent-host-death family protein [Mycobacterium tuberculosis complex]	4.09661e+06	Rv0268c	No	No	No
WP_003401386.1	MRA_RS01435	MULTISPECIES: hypothetical protein [Mycobacterium tuberculosis complex]	1.27214e+06	Rv0269c	No	No	Yes
WP_003401392.1	MRA_RS01445	MULTISPECIES: acyl-CoA dehydrogenase [Mycobacterium tuberculosis complex]	3.65992e+07	Rv0271c	Yes	Yes	Yes
WP_003401394.1	MRA_RS01450	MULTISPECIES: hypothetical protein [Mycobacterium tuberculosis complex]	4.79161e+06	Rv0272c	Yes	No	Yes
WP_003401397.1	MRA_RS01455	MULTISPECIES: transcriptional regulator [Mycobacterium tuberculosis complex]	5.76201e+06	Rv0273c	No	No	Yes
WP_003401399.1	MRA_RS01460	MULTISPECIES: hypothetical protein [Mycobacterium tuberculosis complex]	6.15131e+06	Rv0274	Yes	No	Yes
WP_003401404.1	MRA_RS01470	MULTISPECIES: hypothetical protein [Mycobacterium tuberculosis complex]	1.33012e+07	Rv0276	No	No	Yes
WP_003401406.1	MRA_RS01475	MULTISPECIES: ribonuclease VapC25 [Mycobacterium tuberculosis complex]	1.75684e+07	Rv0277c	No	No	Yes
WP_003401448.1	MRA_RS01500	MULTISPECIES: S-adenosylmethionine-dependent methyltransferase [Mycobacterium tuberculosis complex]	5.80386e+07	Rv0281	Yes	Yes	Yes
WP_003401472.1	MRA_RS01510	MULTISPECIES: ESX-3 secretion system protein eccB3 [Mycobacterium tuberculosis complex]	3.28242e+07	Rv0283	No	Yes	Yes
WP_003401488.1	MRA_RS01525	MULTISPECIES: hypothetical protein [Mycobacterium tuberculosis complex]	1.20255e+07	Rv0286	No	No	Yes
WP_003401503.1	MRA_RS01530	MULTISPECIES: type VII secretion system protein EsxS [Mycobacterium tuberculosis complex]	1.34736e+08	Rv0287	No	Yes	Yes
WP_003401514.1	MRA_RS01535	MULTISPECIES: ESAT-6-like protein EsxH [Mycobacterium tuberculosis complex]	1.06296e+08	Rv0288	No	No	Yes
WP_003401521.1	MRA_RS01540	MULTISPECIES: ESX-3 secretion-associated protein EspG3 [Mycobacterium tuberculosis complex]	1.24966e+07	Rv0289	No	Yes	Yes
WP_003401528.1	MRA_RS01550	MULTISPECIES: type VII secretion-associated serine protease [Mycobacterium tuberculosis complex]	1.03364e+07	Rv0291	Yes	Yes	Yes
WP_003401538.1	MRA_RS01565	MULTISPECIES: trans-aconitate 2-methyltransferase [Mycobacterium tuberculosis complex]	1.21551e+07	Rv0294	No	No	Yes
WP_003401540.1	MRA_RS01570	MULTISPECIES: hypothetical protein [Mycobacterium tuberculosis complex]	3.80611e+07	Rv0295c	Yes	Yes	Yes
WP_003401555.1	MRA_RS01585	MULTISPECIES: antitoxin [Mycobacterium tuberculosis complex]	1.58639e+08	Rv0298	No	No	Yes
WP_003401560.1	MRA_RS01590	MULTISPECIES: toxin Rv0299 [Mycobacterium tuberculosis complex]	2.13628e+06	Rv0299	No	No	Yes
WP_003401563.1	MRA_RS01595	MULTISPECIES: antitoxin VapB2 [Mycobacterium tuberculosis complex]	1.7383e+08	Rv0300	No	No	Yes
WP_003401571.1	MRA_RS01605	MULTISPECIES: transcriptional regulator [Mycobacterium tuberculosis complex]	6.17102e+06	Rv0302	No	No	Yes
WP_003401584.1	MRA_RS01630	MULTISPECIES: oxidoreductase [Mycobacterium tuberculosis complex]	2.02587e+06	Rv0306	No	No	No
WP_003401589.1	MRA_RS01635	MULTISPECIES: hypothetical protein [Mycobacterium tuberculosis complex]	6.34945e+07	Rv0307c	Yes	No	Yes
WP_003401594.1	MRA_RS01640	MULTISPECIES: membrane protein [Mycobacterium tuberculosis complex]	3.26919e+07	Rv0308	Yes	Yes	Yes
WP_003401597.1	MRA_RS01645	MULTISPECIES: hypothetical protein [Mycobacterium tuberculosis complex]	4.5762e+07	Rv0309	Yes	No	Yes
WP_003401601.1	MRA_RS01650	MULTISPECIES: hypothetical protein [Mycobacterium tuberculosis complex]	527897	Rv0310c	Yes	No	Yes
WP_003401613.1	MRA_RS01665	MULTISPECIES: hypothetical protein [Mycobacterium tuberculosis complex]	4.65672e+07	Rv0313	Yes	No	Yes
WP_003401623.1	MRA_RS01680	MULTISPECIES: muconolactone isomerase [Mycobacterium tuberculosis complex]	1.32287e+07	Rv0316	No	No	Yes
WP_003401632.1	MRA_RS01700	MULTISPECIES: pyrrolidone-carboxylate peptidase [Mycobacterium tuberculosis complex]	1.24229e+07	Rv0319	Yes	No	Yes
WP_003401636.1	MRA_RS01705	MULTISPECIES: hypothetical protein [Mycobacterium tuberculosis complex]	168976	Rv0320	No	No	Yes
WP_003401643.1	MRA_RS01720	MULTISPECIES: hypothetical protein [Mycobacterium tuberculosis complex]	1.71883e+06	Rv0323c	No	No	Yes
WP_003401650.1	MRA_RS01740	MULTISPECIES: cytochrome P450 Cyp135A1 [Mycobacterium tuberculosis complex]	24608.3	Rv0327c	No	No	Yes
WP_003401651.1	MRA_RS01745	MULTISPECIES: transcriptional regulator [Mycobacterium tuberculosis complex]	3.45018e+07	Rv0328	Yes	No	Yes
WP_003401654.1	MRA_RS01750	MULTISPECIES: hypothetical protein [Mycobacterium tuberculosis complex]	3.77752e+06	Rv0329c	No	No	No
WP_003401666.1	MRA_RS01770	MULTISPECIES: hypothetical protein [Mycobacterium tuberculosis complex]	6.17676e+08	Rv0333	Yes	Yes	Yes
WP_003401670.1	MRA_RS01775	MULTISPECIES: glucose-1-phosphate thymidylyltransferase [Mycobacterium tuberculosis complex]	4.637e+07	Rv0334	No	Yes	Yes
WP_003401733.1	MRA_RS01790	MULTISPECIES: aspartate aminotransferase [Mycobacterium tuberculosis complex]	1.67369e+07	Rv0337c	No	Yes	No
WP_003401737.1	MRA_RS01805	MULTISPECIES: hypothetical protein [Mycobacterium tuberculosis complex]	1.27296e+07	Rv0340	No	No	Yes
WP_003401747.1	MRA_RS01820	MULTISPECIES: isoniazid-induced protein IniC [Mycobacterium tuberculosis complex]	2.43012e+07	Rv0343	No	Yes	Yes
WP_003401755.1	MRA_RS01840	MULTISPECIES: membrane protein [Mycobacterium tuberculosis complex]	2.58125e+07	Rv0347	No	Yes	Yes
WP_003401756.1	MRA_RS01845	MULTISPECIES: transcriptional regulator [Mycobacterium tuberculosis complex]	1.35539e+06	Rv0348	Yes	No	Yes
WP_003401814.1	MRA_RS01855	MULTISPECIES: molecular chaperone DnaK [Mycobacterium tuberculosis complex]	1725312063	Rv0350	Yes	Yes	Yes
WP_003401817.1	MRA_RS01860	MULTISPECIES: protein GrpE [Mycobacterium tuberculosis complex]	3.55648e+08	Rv0351	Yes	Yes	Yes
WP_003401821.1	MRA_RS01865	MULTISPECIES: molecular chaperone DnaJ [Mycobacterium tuberculosis complex]	7.84219e+07	Rv0352	Yes	Yes	Yes
WP_003401823.1	MRA_RS01870	MULTISPECIES: MerR family transcriptional regulator [Mycobacterium tuberculosis complex]	3.17288e+07	Rv0353	No	No	Yes
WP_003401827.1	MRA_RS01880	MULTISPECIES: hypothetical protein [Mycobacterium tuberculosis complex]	5.92552e+07	Rv0356c	Yes	No	Yes
WP_003401829.1	MRA_RS01885	MULTISPECIES: adenylosuccinate synthetase [Mycobacterium tuberculosis complex]	2.71154e+07	Rv0357c	Yes	Yes	Yes
WP_003401831.1	MRA_RS01890	MULTISPECIES: hypothetical protein [Mycobacterium tuberculosis complex]	3.3491e+06	Rv0358	Yes	No	Yes
WP_003401852.1	MRA_RS01900	MULTISPECIES: hypothetical protein [Mycobacterium tuberculosis complex]	6.11827e+07	Rv0360c	Yes	Yes	Yes
WP_003401853.1	MRA_RS01905	MULTISPECIES: membrane protein [Mycobacterium tuberculosis complex]	1.93074e+07	Rv0361	Yes	Yes	Yes
WP_003401856.1	MRA_RS01915	MULTISPECIES: fructose-bisphosphate aldolase [Mycobacterium tuberculosis complex]	2.97576e+08	Rv0363c	Yes	Yes	Yes
WP_003401857.1	MRA_RS01920	MULTISPECIES: hypothetical protein [Mycobacterium tuberculosis complex]	5.26421e+06	Rv0364	Yes	No	Yes
WP_003401858.1	MRA_RS01925	MULTISPECIES: hypothetical protein [Mycobacterium tuberculosis complex]	6.88674e+06	Rv0365c	Yes	Yes	Yes
WP_003401859.1	MRA_RS01930	MULTISPECIES: hypothetical protein [Mycobacterium tuberculosis complex]	975853	Rv0366c	No	No	Yes
WP_003401860.1	MRA_RS01935	MULTISPECIES: hypothetical protein [Mycobacterium tuberculosis complex]	4.17462e+07	Rv0367c	No	No	Yes
WP_003401865.1	MRA_RS01960	MULTISPECIES: hypothetical protein [Mycobacterium tuberculosis complex]	1.64401e+06	Rv0372c	No	No	No
WP_003401873.1	MRA_RS01980	MULTISPECIES: hypothetical protein [Mycobacterium tuberculosis complex]	1.19223e+06	Rv0376c	No	No	Yes
WP_003401885.1	MRA_RS01995	MULTISPECIES: calcium dodecin [Mycobacterium tuberculosis complex]	8013491845	Rv0379	Yes	Yes	Yes
WP_003401887.1	MRA_RS02000	MULTISPECIES: RNA methyltransferase [Mycobacterium tuberculosis complex]	2.13359e+06	Rv0380c	No	No	No
WP_003401890.1	MRA_RS02005	MULTISPECIES: hypothetical protein [Mycobacterium tuberculosis complex]	288826	Rv0381c	No	No	No
WP_003401894.1	MRA_RS02010	MULTISPECIES: orotate phosphoribosyltransferase [Mycobacterium tuberculosis complex]	3.59964e+07	Rv0382c	Yes	Yes	Yes
WP_003401897.1	MRA_RS02015	MULTISPECIES: hypothetical protein [Mycobacterium tuberculosis complex]	103524326	Rv0383c	Yes	Yes	Yes
WP_003401905.1	MRA_RS02020	MULTISPECIES: chaperone protein ClpB [Mycobacterium tuberculosis complex]	1.51378e+08	Rv0384c	Yes	Yes	Yes
WP_003401910.1	MRA_RS02025	MULTISPECIES: monooxygenase [Mycobacterium tuberculosis complex]	1.23775e+06	Rv0385	No	No	No
WP_003401912.1	MRA_RS02030	MULTISPECIES: transcriptional regulator [Mycobacterium tuberculosis complex]	7.99507e+06	Rv0386	No	Yes	Yes
WP_003401914.1	MRA_RS02035	MULTISPECIES: hypothetical protein [Mycobacterium tuberculosis complex]	7.56448e+06	#N/A	No	No	No
WP_003401921.1	MRA_RS02045	MULTISPECIES: hypothetical protein [Mycobacterium tuberculosis complex]	9.13714e+07	Rv0390	Yes	Yes	Yes
WP_003401927.1	MRA_RS02050	MULTISPECIES: O-succinylhomoserine sulfhydrylase [Mycobacterium tuberculosis complex]	2.06736e+07	Rv0391	Yes	Yes	Yes
WP_003401938.1	MRA_RS02060	MULTISPECIES: hypothetical protein [Mycobacterium tuberculosis complex]	910349	Rv0393	No	No	No
WP_003401942.1	MRA_RS02065	MULTISPECIES: hypothetical protein [Mycobacterium tuberculosis complex]	2.7602e+07	Rv0394c	No	Yes	Yes
WP_003401963.1	MRA_RS02090	MULTISPECIES: hypothetical protein [Mycobacterium tuberculosis complex]	5.27531e+06	Rv0398c	No	No	Yes
WP_003401972.1	MRA_RS02100	MULTISPECIES: acyl-CoA dehydrogenase [Mycobacterium tuberculosis complex]	9.00528e+07	Rv0400c	Yes	Yes	Yes
WP_003402074.1	MRA_RS02115	MULTISPECIES: membrane protein [Mycobacterium tuberculosis complex]	1.7335e+06	Rv0403c	Yes	No	Yes
WP_003402097.1	MRA_RS02145	MULTISPECIES: acetate kinase [Mycobacterium tuberculosis complex]	1.20222e+07	Rv0409	No	No	Yes
WP_003402100.1	MRA_RS02150	MULTISPECIES: serine/threonine protein kinase [Mycobacterium tuberculosis complex]	2.76356e+07	Rv0410c	Yes	Yes	Yes
WP_003402115.1	MRA_RS02170	MULTISPECIES: thiamine-phosphate synthase [Mycobacterium tuberculosis complex]	4.59856e+07	Rv0414c	No	No	Yes
WP_003402118.1	MRA_RS02175	MULTISPECIES: thiamine biosynthesis oxidoreductase ThiO [Mycobacterium tuberculosis complex]	6.5406e+06	Rv0415	Yes	Yes	Yes
WP_003402133.1	MRA_RS02190	MULTISPECIES: lipoprotein aminopeptidase LpqL [Mycobacterium tuberculosis complex]	1.75755e+07	Rv0418	Yes	Yes	Yes
WP_003402143.1	MRA_RS02200	MULTISPECIES: hypothetical protein [Mycobacterium tuberculosis complex]	851487	Rv0420c	Yes	No	No
WP_003402145.1	MRA_RS02205	MULTISPECIES: hypothetical protein [Mycobacterium tuberculosis complex]	2.68407e+07	Rv0421c	No	No	Yes
WP_003402171.1	MRA_RS02230	MULTISPECIES: hypothetical protein [Mycobacterium tuberculosis complex]	4.11967e+07	Rv0426c	Yes	Yes	Yes
WP_003402185.1	MRA_RS02245	MULTISPECIES: peptide deformylase [Mycobacterium tuberculosis complex]	1.0772e+08	Rv0429c	No	Yes	Yes
WP_003402188.1	MRA_RS02250	MULTISPECIES: hypothetical protein [Mycobacterium tuberculosis complex]	3.35769e+07	Rv0430	No	No	Yes
WP_003402198.1	MRA_RS02260	MULTISPECIES: superoxide dismutase [Cu-Zn] [Mycobacterium tuberculosis complex]	6.19702e+07	Rv0432	Yes	Yes	Yes
WP_003402206.1	MRA_RS02280	MULTISPECIES: ATPase [Mycobacterium tuberculosis complex]	1.42781e+07	Rv0435c	No	Yes	Yes
WP_003402216.1	MRA_RS02290	MULTISPECIES: phosphatidylserine decarboxylase proenzyme [Mycobacterium tuberculosis complex]	5.58426e+07	Rv0437c	No	Yes	Yes
WP_003402219.1	MRA_RS02300	MULTISPECIES: short-chain dehydrogenase [Mycobacterium tuberculosis complex]	4.90178e+07	Rv0439c	Yes	Yes	Yes
WP_003402236.1	MRA_RS02305	MULTISPECIES: molecular chaperone GroEL [Mycobacterium tuberculosis complex]	12201099221	Rv0440	Yes	Yes	Yes
WP_003402238.1	MRA_RS02310	MULTISPECIES: hypothetical protein [Mycobacterium tuberculosis complex]	1.01398e+07	Rv0441c	No	No	Yes
WP_003402239.1	MRA_RS02315	MULTISPECIES: PPE family protein PPE10 [Mycobacterium tuberculosis complex]	9.25297e+06	Rv0442c	No	No	Yes
WP_003402240.1	MRA_RS02320	MULTISPECIES: hypothetical protein [Mycobacterium tuberculosis complex]	2.2373e+08	Rv0443	Yes	Yes	Yes
WP_003402246.1	MRA_RS02330	MULTISPECIES: ECF RNA polymerase sigma factor SigK [Mycobacterium tuberculosis complex]	3.68977e+07	Rv0445c	Yes	Yes	Yes
WP_003402282.1	MRA_RS02365	MULTISPECIES: transcriptional regulator [Mycobacterium tuberculosis complex]	33024.4	Rv0452	No	No	No
WP_003402286.1	MRA_RS02380	MULTISPECIES: hypothetical protein [Mycobacterium tuberculosis complex]	1.46958e+08	Rv0455c	No	Yes	Yes
WP_003402292.1	MRA_RS02400	MULTISPECIES: peptidase [Mycobacterium tuberculosis complex]	4.80613e+06	Rv0457c	No	Yes	Yes
WP_003402294.1	MRA_RS02405	MULTISPECIES: aldehyde dehydrogenase [Mycobacterium tuberculosis complex]	3.0529e+07	Rv0458	Yes	Yes	Yes
WP_003402301.1	MRA_RS02425	MULTISPECIES: dihydrolipoyl dehydrogenase [Mycobacterium tuberculosis complex]	1.05136e+08	Rv0462	Yes	Yes	Yes
WP_003402306.1	MRA_RS02435	MULTISPECIES: hypothetical protein [Mycobacterium tuberculosis complex]	4.53098e+07	Rv0464c	Yes	Yes	Yes
WP_003402311.1	MRA_RS02445	MULTISPECIES: hypothetical protein [Mycobacterium tuberculosis complex]	2.17992e+08	Rv0466	No	Yes	Yes
WP_003402316.1	MRA_RS02450	MULTISPECIES: isocitrate lyase [Mycobacterium tuberculosis complex]	3.22721e+07	Rv0467	No	Yes	Yes
WP_003402318.1	MRA_RS02455	MULTISPECIES: 3-hydroxybutyryl-CoA dehydrogenase [Mycobacterium tuberculosis complex]	1.30007e+08	Rv0468	Yes	Yes	Yes
WP_003402323.1	MRA_RS02465	MULTISPECIES: cyclopropane mycolic acid synthase [Mycobacterium tuberculosis complex]	1.57892e+08	Rv0470c	Yes	Yes	Yes
WP_003402330.1	MRA_RS02480	MULTISPECIES: TetR family transcriptional regulator [Mycobacterium tuberculosis complex]	9.27117e+07	Rv0472c	No	Yes	Yes
WP_003402332.1	MRA_RS02485	MULTISPECIES: membrane protein [Mycobacterium tuberculosis complex]	7.85256e+06	Rv0473	No	No	Yes
WP_003402335.1	MRA_RS02490	MULTISPECIES: transcriptional regulator [Mycobacterium tuberculosis complex]	7.88434e+07	Rv0474	Yes	No	Yes
WP_003402339.1	MRA_RS02495	MULTISPECIES: heparin-binding hemagglutinin [Mycobacterium tuberculosis complex]	10584677921	Rv0475	Yes	Yes	Yes
WP_003402341.1	MRA_RS02500	MULTISPECIES: hypothetical protein [Mycobacterium tuberculosis complex]	9.11646e+06	Rv0476	Yes	No	Yes
WP_003402344.1	MRA_RS02505	MULTISPECIES: hypothetical protein [Mycobacterium tuberculosis complex]	3.26858e+06	Rv0477	No	No	No
WP_003402347.1	MRA_RS02510	MULTISPECIES: deoxyribose-phosphate aldolase [Mycobacterium tuberculosis complex]	1.1931e+07	Rv0478	No	No	Yes
WP_003402350.1	MRA_RS02520	MULTISPECIES: amidohydrolase [Mycobacterium tuberculosis complex]	6.61607e+06	Rv0480c	Yes	Yes	Yes
WP_003402351.1	MRA_RS02525	MULTISPECIES: hypothetical protein [Mycobacterium tuberculosis complex]	1.18032e+07	Rv0481c	No	No	Yes
WP_003402354.1	MRA_RS02530	MULTISPECIES: UDP-N-acetylenolpyruvoylglucosamine reductase [Mycobacterium tuberculosis complex]	6.67244e+06	Rv0482	No	Yes	Yes
WP_003402361.1	MRA_RS02545	MULTISPECIES: transcriptional regulator [Mycobacterium tuberculosis complex]	682467	Rv0485	No	No	Yes
WP_003402377.1	MRA_RS02560	MULTISPECIES: amino acid transporter [Mycobacterium tuberculosis complex]	40927.1	Rv0488	No	No	No
WP_003402379.1	MRA_RS02565	MULTISPECIES: 2,3-bisphosphoglycerate-dependent phosphoglycerate mutase [Mycobacterium tuberculosis complex]	6.51469e+07	Rv0489	Yes	Yes	Yes
WP_003402393.1	MRA_RS02575	MULTISPECIES: two-component system response regulator [Mycobacterium tuberculosis complex]	1.17372e+06	Rv0491	No	Yes	Yes
WP_003402419.1	MRA_RS02605	MULTISPECIES: hypothetical protein [Mycobacterium tuberculosis complex]	1.88954e+07	Rv0496	Yes	Yes	Yes
WP_003402426.1	MRA_RS02610	MULTISPECIES: hypothetical protein [Mycobacterium tuberculosis complex]	3.37693e+07	Rv0497	Yes	Yes	Yes
WP_003402432.1	MRA_RS02615	MULTISPECIES: hypothetical protein [Mycobacterium tuberculosis complex]	4.58795e+06	Rv0498	Yes	No	No
WP_003402433.1	MRA_RS02620	MULTISPECIES: hypothetical protein [Mycobacterium tuberculosis complex]	4.73789e+06	Rv0499	No	No	Yes
WP_003402437.1	MRA_RS02630	MULTISPECIES: DNA-binding protein [Mycobacterium tuberculosis complex]	310792465	Rv0500A	Yes	Yes	Yes
WP_003402607.1	MRA_RS02640	MULTISPECIES: UDP-glucose 4-epimerase [Mycobacterium tuberculosis complex]	4.90149e+07	Rv0501	No	No	Yes
WP_003402621.1	MRA_RS02650	MULTISPECIES: cyclopropane mycolic acid synthase [Mycobacterium tuberculosis complex]	1.58337e+08	Rv0503c	Yes	Yes	Yes
WP_003402626.1	MRA_RS02655	MULTISPECIES: hypothetical protein [Mycobacterium tuberculosis complex]	1.11075e+08	Rv0504c	Yes	Yes	Yes
WP_003402695.1	MRA_RS02675	MULTISPECIES: hypothetical protein [Mycobacterium tuberculosis complex]	5.98568e+07	Rv0508	No	No	Yes
WP_003402699.1	MRA_RS02680	MULTISPECIES: glutamyl-tRNA reductase [Mycobacterium tuberculosis complex]	8.6175e+06	Rv0509	No	Yes	Yes
WP_003402702.1	MRA_RS02685	MULTISPECIES: porphobilinogen deaminase [Mycobacterium tuberculosis complex]	2.1033e+07	Rv0510	No	Yes	Yes
WP_003402713.1	MRA_RS02700	MULTISPECIES: hypothetical protein [Mycobacterium tuberculosis complex]	1.19429e+07	Rv0513	No	Yes	Yes
WP_003402715.1	MRA_RS02705	MULTISPECIES: hypothetical protein [Mycobacterium tuberculosis complex]	3.1729e+06	Rv0514	Yes	No	No
WP_003402807.1	MRA_RS02715	MULTISPECIES: sulfate transporter [Mycobacterium tuberculosis complex]	4.7809e+07	Rv0516c	No	Yes	Yes
WP_003402818.1	MRA_RS02725	MULTISPECIES: hypothetical protein [Mycobacterium tuberculosis complex]	1.52413e+07	Rv0518	Yes	No	Yes
WP_003402824.1	MRA_RS02730	MULTISPECIES: membrane protein [Mycobacterium tuberculosis complex]	4.30832e+06	Rv0519c	No	No	Yes
WP_003402842.1	MRA_RS02750	MULTISPECIES: hypothetical protein [Mycobacterium tuberculosis complex]	6.2554e+08	Rv0523c	Yes	Yes	Yes
WP_003402844.1	MRA_RS02755	MULTISPECIES: glutamate-1-semialdehyde 2,1-aminomutase [Mycobacterium tuberculosis complex]	7.66299e+07	Rv0524	Yes	Yes	Yes
WP_003402845.1	MRA_RS02760	MULTISPECIES: hypothetical protein [Mycobacterium tuberculosis complex]	3.12388e+07	Rv0525	No	Yes	Yes
WP_003402848.1	MRA_RS02775	MULTISPECIES: hypothetical protein [Mycobacterium tuberculosis complex]	4.52789e+06	Rv0528	No	Yes	Yes
WP_003402849.1	MRA_RS02780	MULTISPECIES: cytochrome C assembly protein [Mycobacterium tuberculosis complex]	424370	Rv0529	No	No	Yes
WP_003402851.1	MRA_RS02790	MULTISPECIES: hypothetical protein [Mycobacterium tuberculosis complex]	2.74695e+07	Rv0530A	No	No	No
WP_003402853.1	MRA_RS02795	MULTISPECIES: membrane protein [Mycobacterium tuberculosis complex]	2.27092e+07	Rv0531	Yes	No	Yes
WP_003402861.1	MRA_RS02805	MULTISPECIES: 3-oxoacyl-ACP synthase III [Mycobacterium tuberculosis complex]	4.60509e+07	Rv0533c	Yes	Yes	Yes
WP_003402865.1	MRA_RS02810	MULTISPECIES: 1,4-dihydroxy-2-naphthoate octaprenyltransferase [Mycobacterium tuberculosis complex]	588216	Rv0534c	Yes	No	Yes
WP_003402867.1	MRA_RS02815	MULTISPECIES: S-methyl-5'-thioadenosine phosphorylase [Mycobacterium tuberculosis complex]	2.97269e+06	Rv0535	Yes	No	Yes
WP_003402868.1	MRA_RS02820	MULTISPECIES: UDP-glucose 4-epimerase [Mycobacterium tuberculosis complex]	5.37491e+06	Rv0536	No	No	Yes
WP_003402870.1	MRA_RS02825	MULTISPECIES: membrane protein [Mycobacterium tuberculosis complex]	6.46171e+06	Rv0537c	Yes	No	Yes
WP_003402886.1	MRA_RS02840	MULTISPECIES: hypothetical protein [Mycobacterium tuberculosis complex]	8.56179e+06	Rv0540	No	No	Yes
WP_003402890.1	MRA_RS02845	MULTISPECIES: integral membrane protein [Mycobacterium tuberculosis complex]	663468	Rv0541c	No	No	Yes
WP_003402896.1	MRA_RS02855	MULTISPECIES: hypothetical protein [Mycobacterium tuberculosis complex]	1.25299e+08	Rv0543c	Yes	Yes	Yes
WP_003402901.1	MRA_RS02860	MULTISPECIES: hypothetical protein [Mycobacterium tuberculosis complex]	82841.1	Rv0544c	Yes	No	No
WP_003402907.1	MRA_RS02870	MULTISPECIES: hypothetical protein [Mycobacterium tuberculosis complex]	3.85818e+08	Rv0546c	Yes	Yes	Yes
WP_003402909.1	MRA_RS02875	MULTISPECIES: oxidoreductase [Mycobacterium tuberculosis complex]	3.26572e+08	Rv0547c	Yes	Yes	Yes
WP_003402915.1	MRA_RS02890	MULTISPECIES: antitoxin VapB3 [Mycobacterium tuberculosis complex]	3.88863e+07	Rv0550c	No	No	No
WP_003402920.1	MRA_RS02900	MULTISPECIES: hypothetical protein [Mycobacterium tuberculosis complex]	7.77784e+06	Rv0552	Yes	Yes	Yes
WP_003402925.1	MRA_RS02910	MULTISPECIES: non-heme bromoperoxidase BpoC [Mycobacterium tuberculosis complex]	6.93073e+07	Rv0554	No	Yes	Yes
WP_003402927.1	MRA_RS02915	MULTISPECIES: 2-succinyl-5-enolpyruvyl-6-hydroxy-3-cyclohexene-1-carboxylate synthase [Mycobacterium tuberculosis complex]	1.17645e+07	Rv0555	No	Yes	Yes
WP_003402936.1	MRA_RS02930	MULTISPECIES: demethylmenaquinone methyltransferase [Mycobacterium tuberculosis complex]	6.47916e+07	Rv0558	No	Yes	Yes
WP_003402937.1	MRA_RS02935	MULTISPECIES: hypothetical protein [Mycobacterium tuberculosis complex]	1.47913e+08	Rv0559c	No	No	Yes
WP_003402939.1	MRA_RS02945	MULTISPECIES: oxidoreductase [Mycobacterium tuberculosis complex]	3.90902e+06	Rv0561c	No	No	Yes
WP_003402957.1	MRA_RS02950	MULTISPECIES: geranylgeranyl pyrophosphate synthase [Mycobacterium tuberculosis complex]	5.77976e+07	Rv0562	Yes	Yes	Yes
WP_003402959.1	MRA_RS02955	MULTISPECIES: protease HtpX homolog [Mycobacterium tuberculosis complex]	3.29057e+07	Rv0563	Yes	Yes	Yes
WP_003402981.1	MRA_RS02965	MULTISPECIES: monooxygenase [Mycobacterium tuberculosis complex]	2.78626e+06	Rv0565c	No	No	No
WP_003402987.1	MRA_RS02970	MULTISPECIES: hypothetical protein [Mycobacterium tuberculosis complex]	3.61742e+08	Rv0566c	Yes	Yes	Yes
WP_003402995.1	MRA_RS02990	MULTISPECIES: hypothetical protein [Mycobacterium tuberculosis complex]	2.41535e+08	Rv0569	Yes	Yes	Yes
WP_003403001.1	MRA_RS03000	MULTISPECIES: hypothetical protein [Mycobacterium tuberculosis complex]	7.11776e+06	Rv0571c	No	No	Yes
WP_003403007.1	MRA_RS03010	MULTISPECIES: nicotinate phosphoribosyltransferase [Mycobacterium tuberculosis complex]	283227	Rv0573c	Yes	No	Yes
WP_003403008.1	MRA_RS03015	MULTISPECIES: hypothetical protein [Mycobacterium tuberculosis complex]	228307	Rv0574c	No	No	Yes
WP_003403012.1	MRA_RS03030	MULTISPECIES: hypothetical protein [Mycobacterium tuberculosis complex]	6.28703e+08	Rv0577	Yes	Yes	Yes
WP_003403017.1	MRA_RS03045	MULTISPECIES: hypothetical protein [Mycobacterium tuberculosis complex]	1883963530	Rv0580c	Yes	Yes	Yes
WP_003403039.1	MRA_RS03050	MULTISPECIES: antitoxin VapB26 [Mycobacterium tuberculosis complex]	4.14007e+07	Rv0581	No	No	Yes
WP_003403047.1	MRA_RS03055	MULTISPECIES: ribonuclease VapC26 [Mycobacterium tuberculosis complex]	1.01702e+06	Rv0582	No	No	No
WP_003403052.1	MRA_RS03060	MULTISPECIES: hypothetical protein [Mycobacterium tuberculosis complex]	6.41894e+07	Rv0583c	Yes	Yes	Yes
WP_003403065.1	MRA_RS03075	MULTISPECIES: transcriptional regulator [Mycobacterium tuberculosis complex]	7.03134e+06	Rv0586	Yes	No	Yes
WP_003403112.1	MRA_RS03105	MULTISPECIES: Mce family protein Mce2D [Mycobacterium tuberculosis complex]	1.315e+06	Rv0592	No	No	No
WP_003403122.1	MRA_RS03120	MULTISPECIES: toxin VapC4 [Mycobacterium tuberculosis complex]	6.20508e+06	Rv0595c	Yes	No	Yes
WP_003403125.1	MRA_RS03125	MULTISPECIES: antitoxin VapB4 [Mycobacterium tuberculosis complex]	1.69935e+07	Rv0596c	Yes	No	Yes
WP_003403128.1	MRA_RS03130	MULTISPECIES: hypothetical protein [Mycobacterium tuberculosis complex]	3.65251e+06	Rv0597c	No	No	Yes
WP_003403137.1	MRA_RS03135	MULTISPECIES: ribonuclease VapC27 [Mycobacterium tuberculosis complex]	2.21578e+07	Rv0598c	Yes	No	Yes
WP_003403139.1	MRA_RS03140	MULTISPECIES: antitoxin VapB27 [Mycobacterium tuberculosis complex]	2.44872e+08	Rv0599c	No	Yes	Yes
WP_003403148.1	MRA_RS03155	MULTISPECIES: two-component system response regulator [Mycobacterium tuberculosis complex]	5.16975e+06	Rv0602c	No	No	Yes
WP_003403164.1	MRA_RS03160	MULTISPECIES: hypothetical protein [Mycobacterium tuberculosis complex]	3.88099e+06	Rv0603	No	No	Yes
WP_003403171.1	MRA_RS03170	MULTISPECIES: resolvase [Mycobacterium tuberculosis complex]	7653.7	Rv0605	No	No	Yes
WP_003403184.1	MRA_RS03185	MULTISPECIES: antitoxin VapB28 [Mycobacterium tuberculosis complex]	2.65953e+07	Rv0608	No	No	Yes
WP_003403187.1	MRA_RS03190	MULTISPECIES: ribonuclease [Mycobacterium tuberculosis complex]	1.99315e+06	Rv0609	No	No	Yes
WP_003403213.1	MRA_RS03240	MULTISPECIES: antitoxin VapB29 [Mycobacterium tuberculosis complex]	5.65219e+07	Rv0616A	No	No	Yes
WP_003403218.1	MRA_RS03245	MULTISPECIES: ribonuclease VapC29 [Mycobacterium tuberculosis complex]	6.91877e+06	Rv0617	Yes	No	Yes
WP_003403232.1	MRA_RS03270	MULTISPECIES: membrane protein [Mycobacterium tuberculosis complex]	288298	Rv0622	No	No	No
WP_003403235.1	MRA_RS03275	MULTISPECIES: antitoxin VapB30 [Mycobacterium tuberculosis complex]	2.81237e+07	Rv0623	Yes	No	Yes
WP_003403236.1	MRA_RS03280	MULTISPECIES: ribonuclease [Mycobacterium tuberculosis complex]	217800	Rv0624	Yes	No	Yes
WP_003403239.1	MRA_RS03285	MULTISPECIES: hypothetical protein [Mycobacterium tuberculosis complex]	326190	Rv0625c	No	No	Yes
WP_003403244.1	MRA_RS03290	MULTISPECIES: prevent-host-death family protein [Mycobacterium tuberculosis complex]	6.17862e+06	Rv0626	No	No	No
WP_003403246.1	MRA_RS03295	MULTISPECIES: ribonuclease VapC5 [Mycobacterium tuberculosis complex]	1.5501e+06	Rv0627	Yes	No	No
WP_003403248.1	MRA_RS03300	MULTISPECIES: hypothetical protein [Mycobacterium tuberculosis complex]	1.12747e+07	Rv0628c	No	No	Yes
WP_003403259.1	MRA_RS03320	MULTISPECIES: enoyl-CoA hydratase [Mycobacterium tuberculosis complex]	1.3584e+08	Rv0632c	Yes	No	Yes
WP_003403262.1	MRA_RS03325	MULTISPECIES: hypothetical protein [Mycobacterium tuberculosis complex]	3.51998e+07	Rv0633c	Yes	Yes	Yes
WP_003403266.1	MRA_RS03330	MULTISPECIES: glyoxalase II [Mycobacterium tuberculosis complex]	2.55867e+07	Rv0634c	Yes	Yes	Yes
WP_003403284.1	MRA_RS03375	MULTISPECIES: protein translocase subunit SecE [Mycobacterium tuberculosis complex]	3.62866e+07	Rv0638	Yes	Yes	Yes
WP_003403288.1	MRA_RS03380	MULTISPECIES: transcription termination/antitermination protein NusG [Mycobacterium tuberculosis complex]	2.63558e+08	Rv0639	Yes	Yes	Yes
WP_003403291.1	MRA_RS03385	MULTISPECIES: 50S ribosomal protein L11 [Mycobacterium tuberculosis complex]	2.77201e+08	Rv0640	Yes	Yes	Yes
WP_003403292.1	MRA_RS03390	MULTISPECIES: 50S ribosomal protein L1 [Mycobacterium tuberculosis complex]	1.48376e+08	Rv0641	Yes	Yes	Yes
WP_003403302.1	MRA_RS03400	MULTISPECIES: methoxy mycolic acid synthase MmaA3 [Mycobacterium tuberculosis complex]	3.54225e+07	Rv0643c	No	Yes	Yes
WP_003403310.1	MRA_RS03410	MULTISPECIES: mycolic acid methyltransferase MmaA1 [Mycobacterium tuberculosis complex]	7.67633e+07	Rv0645c	Yes	Yes	No
WP_003403314.1	MRA_RS03415	MULTISPECIES: hydrolase [Mycobacterium tuberculosis complex]	8.18463e+06	Rv0646c	No	Yes	Yes
WP_003403330.1	MRA_RS03435	MULTISPECIES: sugar kinase [Mycobacterium tuberculosis complex]	380724	Rv0650	No	No	No
WP_003403341.1	MRA_RS03440	MULTISPECIES: 50S ribosomal protein L10 [Mycobacterium tuberculosis complex]	2276566066	Rv0651	Yes	Yes	Yes
WP_003403353.1	MRA_RS03445	MULTISPECIES: 50S ribosomal protein L7/L12 [Mycobacterium tuberculosis complex]	1900337876	Rv0652	Yes	Yes	Yes
WP_003403355.1	MRA_RS03450	MULTISPECIES: transcriptional regulator [Mycobacterium tuberculosis complex]	4.33183e+06	Rv0653c	No	No	No
WP_003403360.1	MRA_RS03455	MULTISPECIES: carotenoid cleavage oxygenase [Mycobacterium tuberculosis complex]	1.08154e+07	Rv0654	Yes	Yes	Yes
WP_003403376.1	MRA_RS03480	MULTISPECIES: toxin MazF2 [Mycobacterium tuberculosis complex]	5.62208e+06	Rv0659c	No	No	Yes
WP_003403393.1	MRA_RS03495	MULTISPECIES: CopG family transcriptional regulator [Mycobacterium tuberculosis complex]	6.51086e+06	#N/A	No	No	No
WP_003403405.1	MRA_RS03510	MULTISPECIES: ribonuclease VapC8 [Mycobacterium tuberculosis complex]	126615	Rv0665	No	No	No
WP_003403413.1	MRA_RS03525	MULTISPECIES: DNA-directed RNA polymerase subunit beta' [Mycobacterium tuberculosis complex]	1.40148e+08	Rv0668	Yes	Yes	Yes
WP_003403419.1	MRA_RS03540	MULTISPECIES: endonuclease [Mycobacterium tuberculosis complex]	3.82754e+07	Rv0670	Yes	Yes	Yes
WP_003403423.1	MRA_RS03550	MULTISPECIES: acyl-CoA dehydrogenase [Mycobacterium tuberculosis complex]	1.55959e+07	Rv0672	No	Yes	Yes
WP_003403426.1	MRA_RS03555	MULTISPECIES: enoyl-CoA hydratase [Mycobacterium tuberculosis complex]	3.65541e+06	Rv0673	No	No	Yes
WP_003403429.1	MRA_RS03560	MULTISPECIES: hypothetical protein [Mycobacterium tuberculosis complex]	8.276e+06	Rv0674	No	No	Yes
WP_003403433.1	MRA_RS03565	MULTISPECIES: enoyl-CoA hydratase [Mycobacterium tuberculosis complex]	1.12285e+08	Rv0675	Yes	Yes	Yes
WP_003403439.1	MRA_RS03575	MULTISPECIES: membrane protein [Mycobacterium tuberculosis complex]	9.52318e+06	Rv0677c	Yes	No	Yes
WP_003403442.1	MRA_RS03580	MULTISPECIES: hypothetical protein [Mycobacterium tuberculosis complex]	9.05677e+06	Rv0678	Yes	Yes	Yes
WP_003403446.1	MRA_RS03585	MULTISPECIES: hypothetical protein [Mycobacterium tuberculosis complex]	2.17846e+06	Rv0679c	Yes	No	Yes
WP_003403448.1	MRA_RS03590	MULTISPECIES: hypothetical protein [Mycobacterium tuberculosis complex]	7.91024e+06	Rv0680c	Yes	No	No
WP_003403453.1	MRA_RS03600	MULTISPECIES: 30S ribosomal protein S12 [Mycobacterium tuberculosis complex]	1026590629	Rv0682	Yes	Yes	Yes
WP_003403456.1	MRA_RS03605	MULTISPECIES: 30S ribosomal protein S7 [Mycobacterium tuberculosis complex]	5646756864	Rv0683	Yes	Yes	Yes
WP_003403463.1	MRA_RS03615	MULTISPECIES: elongation factor Tu [Mycobacterium tuberculosis complex]	4248635581	Rv0685	Yes	Yes	Yes
WP_003403465.1	MRA_RS03620	MULTISPECIES: membrane protein [Mycobacterium tuberculosis complex]	2.77812e+07	Rv0686	Yes	Yes	Yes
WP_003403468.1	MRA_RS03625	MULTISPECIES: NAD-dependent oxidoreductase [Mycobacterium tuberculosis complex]	4.91548e+06	Rv0687	No	No	Yes
WP_003403477.1	MRA_RS03640	MULTISPECIES: hypothetical protein [Mycobacterium tuberculosis complex]	1.85051e+06	Rv0690c	No	Yes	Yes
WP_003403482.1	MRA_RS03645	MULTISPECIES: transcriptional regulator [Mycobacterium tuberculosis complex]	183557	Rv0691c	No	No	No
WP_003403486.1	MRA_RS03655	MULTISPECIES: mycofactocin system protein MftB [Mycobacterium tuberculosis complex]	32196.9	Rv0692	No	Yes	No
WP_003403497.1	MRA_RS03670	MULTISPECIES: mycofactocin system creatininase family protein [Mycobacterium tuberculosis complex]	1.56222e+08	Rv0695	No	No	Yes
WP_003403501.1	MRA_RS03675	MULTISPECIES: glycosyl transferase family 2 [Mycobacterium tuberculosis complex]	4.13803e+07	Rv0696	No	No	Yes
WP_003403503.1	MRA_RS03680	MULTISPECIES: dehydrogenase [Mycobacterium tuberculosis complex]	8.41178e+06	Rv0697	No	No	Yes
WP_003403578.1	MRA_RS03700	MULTISPECIES: 30S ribosomal protein S10 [Mycobacterium]	3592513021	Rv0700	Yes	Yes	Yes
WP_003403579.1	MRA_RS03705	MULTISPECIES: 50S ribosomal protein L3 [Mycobacterium tuberculosis complex]	4.17491e+08	Rv0701	Yes	Yes	Yes
WP_003403580.1	MRA_RS03710	MULTISPECIES: 50S ribosomal protein L4 [Mycobacterium tuberculosis complex]	2.81308e+08	Rv0702	Yes	Yes	Yes
WP_003403581.1	MRA_RS03715	MULTISPECIES: 50S ribosomal protein L23 [Mycobacterium tuberculosis complex]	6.36264e+08	Rv0703	Yes	Yes	Yes
WP_003403582.1	MRA_RS03720	MULTISPECIES: 50S ribosomal protein L2 [Mycobacterium tuberculosis complex]	9.78817e+08	Rv0704	Yes	Yes	Yes
WP_003403584.1	MRA_RS03725	MULTISPECIES: 30S ribosomal protein S19 [Mycobacterium tuberculosis complex]	6504686314	Rv0705	Yes	Yes	Yes
WP_003403587.1	MRA_RS03730	MULTISPECIES: 50S ribosomal protein L22 [Mycobacterium tuberculosis complex]	6.08316e+08	Rv0706	Yes	Yes	Yes
WP_003403590.1	MRA_RS03735	MULTISPECIES: 30S ribosomal protein S3 [Mycobacterium tuberculosis complex]	1.7838e+08	Rv0707	Yes	Yes	Yes
WP_003403592.1	MRA_RS03740	MULTISPECIES: 50S ribosomal protein L16 [Mycobacterium tuberculosis complex]	2199984625	Rv0708	Yes	Yes	Yes
WP_003403594.1	MRA_RS03745	MULTISPECIES: 50S ribosomal protein L29 [Mycobacterium tuberculosis complex]	1051115870	Rv0709	Yes	Yes	Yes
WP_003403610.1	MRA_RS03760	MULTISPECIES: hypothetical protein [Mycobacterium tuberculosis complex]	1.88501e+06	Rv0712	Yes	Yes	Yes
WP_003403649.1	MRA_RS03770	MULTISPECIES: 50S ribosomal protein L14 [Mycobacterium]	7.15084e+08	Rv0714	Yes	Yes	Yes
WP_003403654.1	MRA_RS03775	MULTISPECIES: 50S ribosomal protein L24 [Mycobacterium tuberculosis complex]	1359359415	Rv0715	Yes	Yes	Yes
WP_003403660.1	MRA_RS03780	MULTISPECIES: 50S ribosomal protein L5 [Mycobacterium tuberculosis complex]	2143591370	Rv0716	Yes	Yes	Yes
WP_003403667.1	MRA_RS03785	MULTISPECIES: 30S ribosomal protein S14 type Z [Mycobacterium tuberculosis complex]	6133354416	Rv0717	No	Yes	Yes
WP_003403669.1	MRA_RS03790	MULTISPECIES: 30S ribosomal protein S8 [Mycobacterium tuberculosis complex]	1579391617	Rv0718	Yes	Yes	Yes
WP_003403673.1	MRA_RS03795	MULTISPECIES: 50S ribosomal protein L6 [Mycobacterium tuberculosis complex]	633728737	Rv0719	Yes	Yes	Yes
WP_003403677.1	MRA_RS03800	MULTISPECIES: 50S ribosomal protein L18 [Mycobacterium tuberculosis complex]	9.90717e+08	Rv0720	Yes	Yes	Yes
WP_003403680.1	MRA_RS03805	MULTISPECIES: 30S ribosomal protein S5 [Mycobacterium tuberculosis complex]	6.27686e+08	Rv0721	Yes	Yes	Yes
WP_003403683.1	MRA_RS03810	MULTISPECIES: 50S ribosomal protein L30 [Mycobacterium tuberculosis complex]	4.63191e+08	Rv0722	Yes	Yes	Yes
WP_003403686.1	MRA_RS03820	MULTISPECIES: signal peptide peptidase SppA [Mycobacterium tuberculosis complex]	5.78569e+07	Rv0724	Yes	Yes	Yes
WP_003403691.1	MRA_RS03830	MULTISPECIES: S-adenosylmethionine-dependent methyltransferase [Mycobacterium tuberculosis complex]	1.23917e+06	Rv0726c	No	No	Yes
WP_003403717.1	MRA_RS03855	MULTISPECIES: S-adenosylmethionine-dependent methyltransferase [Mycobacterium tuberculosis complex]	5.09423e+07	Rv0731c	Yes	Yes	Yes
WP_003403723.1	MRA_RS03860	MULTISPECIES: protein translocase subunit SecY [Mycobacterium tuberculosis complex]	1.36713e+07	Rv0732	Yes	Yes	Yes
WP_003403726.1	MRA_RS03865	MULTISPECIES: adenylate kinase [Mycobacterium tuberculosis complex]	8.08345e+08	Rv0733	Yes	Yes	Yes
WP_003403728.1	MRA_RS03870	MULTISPECIES: methionine aminopeptidase 1 [Mycobacterium tuberculosis complex]	3.15607e+07	Rv0734	Yes	Yes	Yes
WP_003403738.1	MRA_RS03885	MULTISPECIES: transcriptional regulator [Mycobacterium tuberculosis complex]	1.76369e+07	Rv0737	No	No	Yes
WP_003403741.1	MRA_RS03890	MULTISPECIES: hypothetical protein [Mycobacterium tuberculosis complex]	2.45977e+08	Rv0738	Yes	Yes	Yes
WP_003403820.1	MRA_RS03915	MULTISPECIES: hypothetical protein [Mycobacterium tuberculosis complex]	1.40512e+06	Rv0743c	No	No	Yes
WP_003403827.1	MRA_RS03920	MULTISPECIES: transcriptional regulator [Mycobacterium tuberculosis complex]	2.02748e+07	Rv0744c	No	No	Yes
WP_003403834.1	MRA_RS03945	MULTISPECIES: antitoxin VapB31 [Mycobacterium tuberculosis complex]	1.60182e+08	Rv0748	No	No	Yes
WP_003403837.1	MRA_RS03950	MULTISPECIES: ribonuclease VapC31 [Mycobacterium tuberculosis complex]	2.76954e+07	Rv0749	No	No	No
WP_003403844.1	MRA_RS03965	MULTISPECIES: 3-hydroxyisobutyrate dehydrogenase [Mycobacterium tuberculosis complex]	1.85771e+07	Rv0751c	No	No	Yes
WP_003403845.1	MRA_RS03970	MULTISPECIES: acyl-CoA dehydrogenase FadE9 [Mycobacterium tuberculosis complex]	4.9036e+06	Rv0752c	No	No	Yes
WP_003403847.1	MRA_RS03975	MULTISPECIES: methylmalonate-semialdehyde dehydrogenase [Mycobacterium tuberculosis complex]	5.96166e+06	Rv0753c	Yes	Yes	Yes
WP_003403857.1	MRA_RS03990	MULTISPECIES: transposase [Mycobacterium tuberculosis complex]	6.54382e+06	Rv0755A	No	No	Yes
WP_003403862.1	MRA_RS04000	MULTISPECIES: hypothetical protein [Mycobacterium tuberculosis complex]	1.21388e+08	Rv0756c	Yes	No	Yes
WP_003403876.1	MRA_RS04015	MULTISPECIES: hydrolase [Mycobacterium tuberculosis complex]	6.55659e+07	#N/A	No	No	No
WP_003403880.1	MRA_RS04020	MULTISPECIES: hypothetical protein [Mycobacterium tuberculosis complex]	3.58542e+07	Rv0760c	Yes	Yes	Yes
WP_003403885.1	MRA_RS04025	MULTISPECIES: alcohol dehydrogenase [Mycobacterium tuberculosis complex]	1.71713e+08	Rv0761c	Yes	Yes	Yes
WP_003403887.1	MRA_RS04030	MULTISPECIES: hypothetical protein [Mycobacterium tuberculosis complex]	512164	Rv0762c	No	No	Yes
WP_003403890.1	MRA_RS04035	MULTISPECIES: ferredoxin [Mycobacterium tuberculosis complex]	1.88082e+07	Rv0763c	No	No	Yes
WP_003403911.1	MRA_RS04050	MULTISPECIES: cytochrome P450 [Mycobacterium tuberculosis complex]	770589	Rv0766c	No	No	No
WP_003403915.1	MRA_RS04055	MULTISPECIES: TetR family transcriptional regulator [Mycobacterium tuberculosis complex]	5.51436e+06	Rv0767c	No	No	Yes
WP_003403919.1	MRA_RS04060	MULTISPECIES: aldehyde dehydrogenase [Mycobacterium tuberculosis complex]	3.69277e+06	Rv0768	No	No	Yes
WP_003403924.1	MRA_RS04070	MULTISPECIES: oxidoreductase [Mycobacterium tuberculosis complex]	4.31161e+06	Rv0770	Yes	No	Yes
WP_003403933.1	MRA_RS04085	MULTISPECIES: bifunctional cephalosporin acylase/gamma-glutamyltranspeptidase [Mycobacterium tuberculosis complex]	2.6332e+07	Rv0773c	Yes	Yes	Yes
WP_003403938.1	MRA_RS04090	MULTISPECIES: hypothetical protein [Mycobacterium tuberculosis complex]	6.20365e+07	Rv0774c	No	Yes	No
WP_003403945.1	MRA_RS04095	MULTISPECIES: hypothetical protein [Mycobacterium tuberculosis complex]	1.09774e+07	Rv0775	No	No	Yes
WP_003403957.1	MRA_RS04115	MULTISPECIES: hypothetical protein [Mycobacterium tuberculosis complex]	2.03109e+07	Rv0779c	No	No	Yes
WP_003403962.1	MRA_RS04120	MULTISPECIES: phosphoribosylaminoimidazole-succinocarboxamide synthase [Mycobacterium tuberculosis complex]	8.78787e+07	Rv0780	No	Yes	Yes
WP_003403977.1	MRA_RS04140	MULTISPECIES: multidrug resistance protein B homolog [Mycobacterium tuberculosis complex]	256901	Rv0783c	No	No	No
WP_003403980.1	MRA_RS04145	MULTISPECIES: deacetylase [Mycobacterium tuberculosis complex]	3.24112e+06	Rv0784	No	No	Yes
WP_003403989.1	MRA_RS04155	MULTISPECIES: hypothetical protein [Mycobacterium tuberculosis complex]	3.29163e+07	#N/A	No	No	No
WP_003403993.1	MRA_RS04165	MULTISPECIES: phosphoribosylformylglycinamidine synthase [Mycobacterium tuberculosis complex]	2.45609e+08	Rv0787A	No	Yes	Yes
WP_003403995.1	MRA_RS04170	MULTISPECIES: phosphoribosylformylglycinamidine synthase subunit PurQ [Mycobacterium tuberculosis complex]	5.96756e+07	Rv0788	Yes	Yes	Yes
WP_003404002.1	MRA_RS04180	MULTISPECIES: hypothetical protein [Mycobacterium tuberculosis complex]	3.26572e+06	Rv0790c	No	No	Yes
WP_003404004.1	MRA_RS04185	MULTISPECIES: F420-dependent oxidoreductase [Mycobacterium tuberculosis complex]	1.16768e+07	Rv0791c	Yes	Yes	Yes
WP_003404007.1	MRA_RS04190	MULTISPECIES: transcriptional regulator [Mycobacterium tuberculosis complex]	6.68082e+06	Rv0792c	No	No	No
WP_003404010.1	MRA_RS04195	MULTISPECIES: monooxygenase [Mycobacterium tuberculosis complex]	139445	Rv0793	No	No	No
WP_003404013.1	MRA_RS04200	MULTISPECIES: oxidoreductase [Mycobacterium tuberculosis complex]	7.10159e+06	Rv0794c	Yes	Yes	Yes
WP_003404092.1	MRA_RS04220	MULTISPECIES: hypothetical protein [Mycobacterium tuberculosis complex]	6.64309e+07	Rv0798c	Yes	No	Yes
WP_003404111.1	MRA_RS04240	MULTISPECIES: succinyl-CoA transferase Rv0802c [Mycobacterium tuberculosis complex]	5.64427e+06	Rv0802c	No	Yes	Yes
WP_003404117.1	MRA_RS04250	MULTISPECIES: hypothetical protein [Mycobacterium tuberculosis complex]	1.71666e+06	Rv0804	No	No	No
WP_003404120.1	MRA_RS04255	MULTISPECIES: 3',5'-cyclic adenosine monophosphate phosphodiesterase CpdA [Mycobacterium tuberculosis complex]	963685	Rv0805	No	No	No
WP_003404127.1	MRA_RS04265	MULTISPECIES: hypothetical protein [Mycobacterium tuberculosis complex]	5.01923e+07	Rv0807	Yes	No	Yes
WP_003404132.1	MRA_RS04275	MULTISPECIES: phosphoribosylaminoimidazole synthetase [Mycobacterium tuberculosis complex]	4.10506e+07	Rv0809	Yes	Yes	Yes
WP_003404135.1	MRA_RS04280	MULTISPECIES: hypothetical protein [Mycobacterium tuberculosis complex]	2404046599	Rv0810c	No	Yes	Yes
WP_003404137.1	MRA_RS04285	MULTISPECIES: hypothetical protein [Mycobacterium tuberculosis complex]	2.43079e+06	Rv0811c	Yes	Yes	Yes
WP_003404278.1	MRA_RS04305	MULTISPECIES: hypothetical protein [Mycobacterium tuberculosis complex]	5593682530	Rv3118	No	Yes	Yes
WP_003404293.1	MRA_RS04310	MULTISPECIES: thiosulfate sulfurtransferase [Mycobacterium tuberculosis complex]	1.06569e+08	Rv3117	No	No	Yes
WP_003404298.1	MRA_RS04320	MULTISPECIES: hypothetical protein [Mycobacterium tuberculosis complex]	3.06833e+06	Rv0817c	Yes	Yes	Yes
WP_003404307.1	MRA_RS04330	MULTISPECIES: mycothiol acetyltransferase [Mycobacterium tuberculosis complex]	4.40372e+07	Rv0819	No	Yes	Yes
WP_003404312.1	MRA_RS04335	MULTISPECIES: phosphate import ATP-binding protein PstB 1 [Mycobacterium tuberculosis complex]	2.03022e+07	Rv0820	No	Yes	Yes
WP_003404314.1	MRA_RS04340	MULTISPECIES: phosphate-specific transport system accessory protein PhoU [Mycobacterium tuberculosis complex]	3.90073e+07	Rv0821c	No	Yes	Yes
WP_003404321.1	MRA_RS04355	MULTISPECIES: acyl-ACP desaturase [Mycobacterium tuberculosis complex]	5.6309e+08	Rv0824c	Yes	Yes	Yes
WP_003404326.1	MRA_RS04360	MULTISPECIES: hypothetical protein [Mycobacterium tuberculosis complex]	3.76025e+08	Rv0825c	Yes	Yes	Yes
WP_003404335.1	MRA_RS04370	MULTISPECIES: transcriptional regulator [Mycobacterium tuberculosis complex]	6.43933e+06	Rv0827c	No	No	Yes
WP_003404349.1	MRA_RS04385	MULTISPECIES: S-adenosylmethionine-dependent methyltransferase [Mycobacterium tuberculosis complex]	2.43564e+07	Rv0830	No	Yes	Yes
WP_003404352.1	MRA_RS04390	MULTISPECIES: hypothetical protein [Mycobacterium tuberculosis complex]	5.68686e+08	Rv0831c	Yes	Yes	Yes
WP_003404353.1	MRA_RS04415	MULTISPECIES: hypothetical protein [Mycobacterium tuberculosis complex]	1981318	Rv0832	No	No	No
WP_003404362.1	MRA_RS04435	MULTISPECIES: hypothetical protein [Mycobacterium tuberculosis complex]	2.37834e+06	Rv0835	Yes	No	Yes
WP_003404368.1	MRA_RS04445	MULTISPECIES: hypothetical protein [Mycobacterium tuberculosis complex]	983431	Rv0837c	No	No	No
WP_003404373.1	MRA_RS04455	MULTISPECIES: hypothetical protein [Mycobacterium tuberculosis complex]	2.18144e+06	Rv0839	No	No	Yes
WP_003404376.1	MRA_RS04460	MULTISPECIES: proline iminopeptidase [Mycobacterium tuberculosis complex]	8.62837e+06	Rv0840c	No	No	No
WP_003404388.1	MRA_RS04480	MULTISPECIES: transcriptional regulator [Mycobacterium tuberculosis complex]	2.93144e+08	Rv0844c	Yes	Yes	Yes
WP_003404392.1	MRA_RS04490	MULTISPECIES: oxidase [Mycobacterium tuberculosis complex]	2.32999e+06	Rv0846c	Yes	No	Yes
WP_003404402.1	MRA_RS04505	MULTISPECIES: MFS transporter [Mycobacterium tuberculosis complex]	9.83673e+06	Rv0849	No	No	No
WP_003404412.1	MRA_RS04530	MULTISPECIES: hypothetical protein [Mycobacterium tuberculosis complex]	6.03214e+08	Rv0854	Yes	Yes	Yes
WP_003404414.1	MRA_RS04535	MULTISPECIES: fatty-acid-CoA racemase [Mycobacterium tuberculosis complex]	1.32227e+07	Rv0855	No	No	Yes
WP_003404420.1	MRA_RS04550	MULTISPECIES: N-succinyldiaminopimelate aminotransferase DapC [Mycobacterium tuberculosis complex]	3.24088e+07	Rv0858c	Yes	Yes	Yes
WP_003404426.1	MRA_RS04560	MULTISPECIES: fatty oxidation protein FadB [Mycobacterium tuberculosis complex]	1.37053e+08	Rv0860	Yes	Yes	Yes
WP_003404544.1	MRA_RS04580	MULTISPECIES: Cyclic pyranopterin monophosphate synthase accessory protein 2 [Mycobacterium tuberculosis complex]	8.61352e+06	Rv0864	Yes	No	Yes
WP_003404549.1	MRA_RS04585	MULTISPECIES: molybdopterin biosynthesis protein [Mycobacterium tuberculosis complex]	1.94267e+07	Rv0865	Yes	Yes	Yes
WP_003404552.1	MRA_RS04590	MULTISPECIES: molybdopterin synthase catalytic subunit 2 [Mycobacterium tuberculosis complex]	8.33237e+06	Rv0866	Yes	No	No
WP_003404559.1	MRA_RS04600	MULTISPECIES: molybdenum cofactor biosynthesis protein MoaD [Mycobacterium tuberculosis complex]	2.63144e+06	Rv0868c	No	No	Yes
WP_003404564.1	MRA_RS04605	MULTISPECIES: Cyclic pyranopterin monophosphate synthase 2 [Mycobacterium tuberculosis complex]	4.4917e+06	Rv0869c	No	No	Yes
WP_003404566.1	MRA_RS04610	MULTISPECIES: integral membrane protein [Mycobacterium tuberculosis complex]	934533	Rv0870c	Yes	No	Yes
WP_003404570.1	MRA_RS04615	MULTISPECIES: cold-shock protein [Mycobacterium tuberculosis complex]	9.04706e+08	Rv0871	Yes	Yes	Yes
WP_003404586.1	MRA_RS04630	MULTISPECIES: hypothetical protein [Mycobacterium tuberculosis complex]	405006	Rv0874c	No	No	No
WP_003404591.1	MRA_RS04635	MULTISPECIES: hypothetical protein [Mycobacterium tuberculosis complex]	7.16241e+06	Rv0875c	Yes	No	No
WP_003404596.1	MRA_RS04645	MULTISPECIES: hypothetical protein [Mycobacterium tuberculosis complex]	4.65461e+06	Rv0877	No	Yes	Yes
WP_003404603.1	MRA_RS04655	MULTISPECIES: hypothetical protein [Mycobacterium tuberculosis complex]	4.19383e+07	Rv0879c	Yes	No	Yes
WP_003404617.1	MRA_RS04675	MULTISPECIES: hypothetical protein [Mycobacterium tuberculosis complex]	8.70457e+06	Rv0883c	No	No	No
WP_003404623.1	MRA_RS04680	MULTISPECIES: phosphoserine aminotransferase [Mycobacterium tuberculosis complex]	4.89912e+07	Rv0884c	Yes	Yes	Yes
WP_003404627.1	MRA_RS04685	MULTISPECIES: hypothetical protein [Mycobacterium tuberculosis complex]	2.99215e+07	Rv0885	No	No	Yes
WP_003404631.1	MRA_RS04690	MULTISPECIES: ferredoxin/ferredoxin--NADP reductase [Mycobacterium tuberculosis complex]	2.36127e+07	Rv0886	No	No	Yes
WP_003404633.1	MRA_RS04695	MULTISPECIES: hypothetical protein [Mycobacterium tuberculosis complex]	2.53993e+06	Rv0887c	No	No	Yes
WP_003404651.1	MRA_RS04725	MULTISPECIES: monooxygenase [Mycobacterium tuberculosis complex]	5.49134e+06	Rv0892	No	No	No
WP_003404654.1	MRA_RS04730	MULTISPECIES: S-adenosylmethionine-dependent methyltransferase [Mycobacterium tuberculosis complex]	4.36844e+06	Rv0893c	No	No	Yes
WP_003404673.1	MRA_RS04755	MULTISPECIES: hypothetical protein [Mycobacterium tuberculosis complex]	3.96521e+07	Rv0898c	No	Yes	Yes
WP_003404684.1	MRA_RS04760	MULTISPECIES: peptidoglycan-binding protein [Mycobacterium tuberculosis complex]	7.00027e+06	Rv0899	Yes	No	Yes
WP_003404687.1	MRA_RS04765	MULTISPECIES: membrane protein [Mycobacterium tuberculosis complex]	291532	Rv0900	No	No	No
WP_003404688.1	MRA_RS04770	MULTISPECIES: membrane protein [Mycobacterium tuberculosis complex]	8.41115e+06	Rv0901	Yes	Yes	Yes
WP_003404689.1	MRA_RS04775	MULTISPECIES: two-component system sensor histidine kinase [Mycobacterium tuberculosis complex]	1.20706e+07	Rv0902c	Yes	Yes	Yes
WP_003404691.1	MRA_RS04785	MULTISPECIES: acetyl-CoA carboxylase carboxyltransferase subunit beta [Mycobacterium tuberculosis complex]	1.79732e+06	Rv0904c	Yes	Yes	Yes
WP_003404702.1	MRA_RS04790	MULTISPECIES: enoyl-CoA hydratase [Mycobacterium tuberculosis complex]	3.00904e+08	Rv0905	Yes	Yes	Yes
WP_003404707.1	MRA_RS04800	MULTISPECIES: serine hydrolase [Mycobacterium tuberculosis complex]	930905	Rv0907	Yes	Yes	Yes
WP_003404726.1	MRA_RS04815	MULTISPECIES: toxin Rv0910/MT0934 [Mycobacterium tuberculosis complex]	2.34862e+08	Rv0910	No	Yes	Yes
WP_003404735.1	MRA_RS04820	MULTISPECIES: hypothetical protein [Mycobacterium tuberculosis complex]	4.36842e+07	Rv0911	Yes	No	Yes
WP_003404742.1	MRA_RS04835	MULTISPECIES: dioxygenase [Mycobacterium tuberculosis complex]	2.22731e+06	Rv0913c	No	Yes	Yes
WP_003404744.1	MRA_RS04840	MULTISPECIES: acetyl-CoA acetyltransferase [Mycobacterium tuberculosis complex]	1.38515e+07	Rv0914c	No	Yes	Yes
WP_003404747.1	MRA_RS04845	MULTISPECIES: hypothetical protein [Mycobacterium tuberculosis complex]	2.19043e+06	Rv0915c	No	No	No
WP_003404749.1	MRA_RS04855	MULTISPECIES: glycine/betaine ABC transporter permease [Mycobacterium tuberculosis complex]	220120	Rv0917	Yes	No	No
WP_003404756.1	MRA_RS04870	MULTISPECIES: N-acetyltransferase GCN5 [Mycobacterium tuberculosis complex]	302932	Rv0919	No	No	No
WP_003404757.1	MRA_RS04880	MULTISPECIES: transposase [Mycobacterium tuberculosis complex]	103336	Rv0920c	No	No	Yes
WP_003404760.1	MRA_RS04885	MULTISPECIES: resolvase [Mycobacterium tuberculosis complex]	1.12083e+06	Rv0921	No	No	No
WP_003404764.1	MRA_RS04905	MULTISPECIES: hypothetical protein [Mycobacterium tuberculosis complex]	9.29095e+07	Rv0925c	Yes	Yes	Yes
WP_003404767.1	MRA_RS04910	MULTISPECIES: hypothetical protein [Mycobacterium tuberculosis complex]	1.19723e+07	Rv0926c	No	Yes	Yes
WP_003404769.1	MRA_RS04915	MULTISPECIES: oxidoreductase [Mycobacterium tuberculosis complex]	1.68399e+08	Rv0927c	Yes	Yes	Yes
WP_003404775.1	MRA_RS04920	MULTISPECIES: phosphate-binding protein PstS [Mycobacterium tuberculosis complex]	2.02122e+07	Rv0928	Yes	Yes	Yes
WP_003404782.1	MRA_RS04935	MULTISPECIES: serine/threonine protein kinase [Mycobacterium tuberculosis complex]	1.47619e+08	Rv0931c	Yes	Yes	Yes
WP_003404792.1	MRA_RS04955	MULTISPECIES: phosphate ABC transporter permease [Mycobacterium tuberculosis complex]	678443	Rv0935	No	No	Yes
WP_003404795.1	MRA_RS04965	MULTISPECIES: Non-homologous end joining protein Ku [Mycobacterium tuberculosis complex]	1.68027e+06	Rv0937c	No	No	Yes
WP_003404801.1	MRA_RS04975	MULTISPECIES: bifunctional 2-hydroxyhepta-2,4-diene-1,7-dioate isomerase/cyclase/dehydrase [Mycobacterium tuberculosis complex]	3.09406e+06	Rv0939	Yes	No	Yes
WP_003404819.1	MRA_RS04980	MULTISPECIES: F420-dependent oxidoreductase [Mycobacterium tuberculosis complex]	9.10656e+06	Rv0940c	Yes	No	Yes
WP_003404830.1	MRA_RS05010	MULTISPECIES: glucose-6-phosphate isomerase [Mycobacterium tuberculosis complex]	2.11219e+07	Rv0946c	Yes	Yes	No
WP_003404859.1	MRA_RS05025	MULTISPECIES: ATP-dependent DNA helicase UvrD1 [Mycobacterium tuberculosis complex]	3.25528e+06	Rv0949	No	Yes	Yes
WP_003404862.1	MRA_RS05030	MULTISPECIES: hypothetical protein [Mycobacterium tuberculosis complex]	540357	Rv0950c	No	No	Yes
WP_003404873.1	MRA_RS05045	MULTISPECIES: F420-dependent oxidoreductase [Mycobacterium tuberculosis complex]	2.5856e+07	Rv0953c	Yes	No	Yes
WP_003404875.1	MRA_RS05050	MULTISPECIES: hypothetical protein [Mycobacterium tuberculosis complex]	1.07065e+08	Rv0954	Yes	Yes	Yes
WP_003404890.1	MRA_RS05065	MULTISPECIES: bifunctional purine biosynthesis protein PurH [Mycobacterium tuberculosis complex]	7.53836e+07	Rv0957	No	Yes	Yes
WP_003404895.1	MRA_RS05075	MULTISPECIES: hypothetical protein [Mycobacterium tuberculosis complex]	4.10382e+06	Rv0959	No	Yes	Yes
WP_003404898.1	MRA_RS05080	MULTISPECIES: antitoxin VapB9 [Mycobacterium tuberculosis complex]	4.26541e+07	Rv0959A	No	No	Yes
WP_003404903.1	MRA_RS05085	MULTISPECIES: ribonuclease [Mycobacterium tuberculosis complex]	1.9012e+07	Rv0960	No	No	Yes
WP_003404920.1	MRA_RS05110	MULTISPECIES: hypothetical protein [Mycobacterium tuberculosis complex]	268709	Rv0965c	No	No	No
WP_003404935.1	MRA_RS05120	MULTISPECIES: transcriptional regulator [Mycobacterium tuberculosis complex]	3.89062e+07	Rv0967	Yes	No	Yes
WP_003404939.1	MRA_RS05125	MULTISPECIES: hypothetical protein [Mycobacterium tuberculosis complex]	2.61925e+08	Rv0968	Yes	No	Yes
WP_003404949.1	MRA_RS05140	MULTISPECIES: enoyl-CoA hydratase [Mycobacterium tuberculosis complex]	245692	Rv0971c	No	No	Yes
WP_003405053.1	MRA_RS05185	MULTISPECIES: 50S ribosomal protein L32 [Mycobacterium tuberculosis complex]	3572318445	Rv0979A	Yes	No	Yes
WP_003405127.1	MRA_RS05210	MULTISPECIES: pterin-4-alpha-carbinolamine dehydratase [Mycobacterium tuberculosis complex]	3.84455e+08	Rv0984	Yes	Yes	Yes
WP_003405128.1	MRA_RS05215	MULTISPECIES: large-conductance mechanosensitive channel [Mycobacterium tuberculosis complex]	1.3669e+07	Rv0985c	Yes	No	Yes
WP_003405142.1	MRA_RS05245	MULTISPECIES: FmdB family transcriptional regulator [Mycobacterium tuberculosis complex]	1.1236e+07	Rv0991c	Yes	Yes	Yes
WP_003405148.1	MRA_RS05265	MULTISPECIES: N-acetyltransferase GCN5 [Mycobacterium tuberculosis complex]	1.76578e+07	Rv0995	No	No	No
WP_003405150.1	MRA_RS05280	MULTISPECIES: hypothetical protein [Mycobacterium tuberculosis complex]	5.03235e+07	#N/A	No	No	No
WP_003405169.1	MRA_RS05310	MULTISPECIES: arginine deiminase [Mycobacterium tuberculosis complex]	1.77776e+07	Rv1001	Yes	Yes	Yes
WP_003405173.1	MRA_RS05320	MULTISPECIES: ribosomal RNA small subunit methyltransferase I [Mycobacterium tuberculosis complex]	2.0219e+07	Rv1003	No	Yes	Yes
WP_003405178.1	MRA_RS05330	MULTISPECIES: aminodeoxychorismate synthase component I [Mycobacterium tuberculosis complex]	653163	Rv1005c	No	No	No
WP_003405180.1	MRA_RS05335	MULTISPECIES: hypothetical protein [Mycobacterium tuberculosis complex]	4.4495e+07	Rv1006	Yes	Yes	Yes
WP_003405191.1	MRA_RS05355	MULTISPECIES: ribosomal RNA small subunit methyltransferase A [Mycobacterium tuberculosis complex]	1.00081e+07	Rv1010	No	Yes	Yes
WP_003405202.1	MRA_RS05370	MULTISPECIES: polyketide synthase [Mycobacterium tuberculosis complex]	3.44364e+07	Rv1013	No	Yes	Yes
WP_003405251.1	MRA_RS05375	MULTISPECIES: peptidyl-tRNA hydrolase [Mycobacterium tuberculosis complex]	3.57443e+06	Rv1014c	No	No	Yes
WP_003405254.1	MRA_RS05380	MULTISPECIES: 50S ribosomal protein L25 [Mycobacterium tuberculosis complex]	1.24397e+08	Rv1015c	Yes	Yes	Yes
WP_003405263.1	MRA_RS05390	MULTISPECIES: ribose-phosphate pyrophosphokinase [Mycobacterium tuberculosis complex]	1.28928e+08	Rv1017c	Yes	Yes	Yes
WP_003405267.1	MRA_RS05395	MULTISPECIES: bifunctional protein GlmU [Mycobacterium tuberculosis complex]	3.05867e+07	Rv1018c	No	Yes	Yes
WP_003405271.1	MRA_RS05405	MULTISPECIES: transcriptional regulator [Mycobacterium tuberculosis complex]	3.09782e+07	Rv1019	No	No	No
WP_003405273.1	MRA_RS05410	MULTISPECIES: transcription-repair-coupling factor [Mycobacterium tuberculosis complex]	5.3178e+06	Rv1020	No	Yes	Yes
WP_003405293.1	MRA_RS05430	MULTISPECIES: membrane protein [Mycobacterium tuberculosis complex]	3.84564e+06	Rv1024	Yes	No	Yes
WP_003405296.1	MRA_RS05435	MULTISPECIES: hypothetical protein [Mycobacterium tuberculosis complex]	1.25537e+07	Rv1025	Yes	No	Yes
WP_003405299.1	MRA_RS05440	MULTISPECIES: hypothetical protein [Mycobacterium tuberculosis complex]	1.27405e+07	Rv1026	No	No	Yes
WP_003405305.1	MRA_RS05445	MULTISPECIES: two-component system response regulator [Mycobacterium tuberculosis complex]	351860	Rv1027c	No	No	No
WP_003405313.1	MRA_RS05455	MULTISPECIES: potassium transporter Trk [Mycobacterium tuberculosis complex]	547123	#N/A	No	No	No
WP_003405320.1	MRA_RS05470	MULTISPECIES: potassium-transporting ATPase B chain [Mycobacterium tuberculosis complex]	13069.3	Rv1030	Yes	No	Yes
WP_003405322.1	MRA_RS05475	MULTISPECIES: potassium-transporting ATPase C chain [Mycobacterium tuberculosis complex]	352123	Rv1031	Yes	No	No
WP_003405324.1	MRA_RS05480	MULTISPECIES: two-component system sensor histidine kinase [Mycobacterium tuberculosis complex]	4.64479e+06	Rv1032c	No	No	No
WP_003405328.1	MRA_RS05485	MULTISPECIES: two-component system response regulator [Mycobacterium tuberculosis complex]	3.71108e+07	Rv1033c	No	No	Yes
WP_003405330.1	MRA_RS05495	MULTISPECIES: transposase [Mycobacterium tuberculosis complex]	10510.5	Rv1035c	No	No	Yes
WP_003405368.1	MRA_RS05515	MULTISPECIES: hypothetical protein [Mycobacterium tuberculosis complex]	1.04295e+07	Rv1039c	Yes	No	Yes
WP_003405370.1	MRA_RS05520	MULTISPECIES: PE family protein [Mycobacterium tuberculosis complex]	3466078	Rv1040c	No	No	Yes
WP_003405514.1	MRA_RS05540	MULTISPECIES: hypothetical protein [Mycobacterium tuberculosis complex]	503689	Rv1043c	No	No	No
WP_003405517.1	MRA_RS05545	MULTISPECIES: hypothetical protein [Mycobacterium tuberculosis complex]	1.44973e+07	Rv1044	No	No	Yes
WP_003405582.1	MRA_RS05565	MULTISPECIES: hypothetical protein [Mycobacterium tuberculosis complex]	1.06217e+06	Rv1048c	No	No	Yes
WP_003405585.1	MRA_RS05570	MULTISPECIES: hypothetical protein [Mycobacterium tuberculosis complex]	579333	#N/A	No	No	No
WP_003405595.1	MRA_RS05575	MULTISPECIES: transcriptional regulator [Mycobacterium tuberculosis complex]	4.18011e+06	Rv1049	No	No	Yes
WP_003405600.1	MRA_RS05580	MULTISPECIES: oxidoreductase [Mycobacterium tuberculosis complex]	7.77852e+07	Rv1050	No	No	Yes
WP_003405625.1	MRA_RS05635	MULTISPECIES: long-chain fatty acid--CoA ligase [Mycobacterium tuberculosis complex]	2.71784e+07	Rv1058	Yes	Yes	Yes
WP_003405633.1	MRA_RS05645	MULTISPECIES: hypothetical protein [Mycobacterium tuberculosis complex]	1.9726e+08	Rv1060	Yes	Yes	Yes
WP_003405636.1	MRA_RS05650	MULTISPECIES: hypothetical protein [Mycobacterium tuberculosis complex]	4.58346e+06	Rv1061	Yes	No	Yes
WP_003405642.1	MRA_RS05660	MULTISPECIES: NTE family protein [Mycobacterium tuberculosis complex]	4.64995e+07	Rv1063c	Yes	Yes	Yes
WP_003405651.1	MRA_RS05675	MULTISPECIES: hypothetical protein [Mycobacterium tuberculosis complex]	6036.88	Rv1066	No	No	No
WP_003405708.1	MRA_RS05690	MULTISPECIES: hypothetical protein [Mycobacterium tuberculosis complex]	3.00465e+06	Rv1069c	Yes	No	Yes
WP_003405712.1	MRA_RS05695	MULTISPECIES: enoyl-CoA hydratase [Mycobacterium tuberculosis complex]	2.78075e+08	Rv1070c	Yes	Yes	Yes
WP_003405716.1	MRA_RS05700	MULTISPECIES: 3-hydroxyisobutyryl-CoA hydrolase [Mycobacterium tuberculosis complex]	5.23575e+07	Rv1071c	Yes	Yes	Yes
WP_003405719.1	MRA_RS05705	MULTISPECIES: hypothetical protein [Mycobacterium tuberculosis complex]	2.54189e+07	Rv1072	Yes	Yes	Yes
WP_003405724.1	MRA_RS05715	MULTISPECIES: acetyl-CoA acetyltransferase [Mycobacterium tuberculosis complex]	3.59579e+08	Rv1074c	Yes	Yes	Yes
WP_003405726.1	MRA_RS05720	MULTISPECIES: hypothetical protein [Mycobacterium tuberculosis complex]	1.57021e+06	Rv1075c	No	No	Yes
WP_003405728.1	MRA_RS05725	MULTISPECIES: esterase [Mycobacterium tuberculosis complex]	7.39856e+06	#N/A	No	No	No
WP_003405730.1	MRA_RS05730	MULTISPECIES: cystathionine beta-synthase [Mycobacterium tuberculosis complex]	4.78636e+07	Rv1077	Yes	Yes	Yes
WP_003405736.1	MRA_RS05740	MULTISPECIES: cystathionine gamma-synthase [Mycobacterium tuberculosis complex]	2.24724e+07	Rv1079	Yes	Yes	Yes
WP_003405742.1	MRA_RS05745	MULTISPECIES: transcription elongation factor GreA [Mycobacterium tuberculosis complex]	7.70381e+07	Rv1080c	Yes	Yes	Yes
WP_003405744.1	MRA_RS05750	MULTISPECIES: membrane protein [Mycobacterium tuberculosis complex]	424976	Rv1081c	Yes	No	Yes
WP_003405746.1	MRA_RS05755	MULTISPECIES: mycothiol S-conjugate amidase [Mycobacterium tuberculosis complex]	2.70725e+07	Rv1082	No	Yes	Yes
WP_003405749.1	MRA_RS05760	MULTISPECIES: hypothetical protein [Mycobacterium tuberculosis complex]	3.8837e+06	Rv1083	No	No	No
WP_003405750.1	MRA_RS05765	MULTISPECIES: hypothetical protein [Mycobacterium tuberculosis complex]	1.93779e+06	Rv1084	No	No	No
WP_003405790.1	MRA_RS05825	MULTISPECIES: pantothenate kinase [Mycobacterium tuberculosis complex]	2.18382e+07	Rv1092c	No	No	Yes
WP_003405801.1	MRA_RS05835	MULTISPECIES: acyl-ACP desaturase [Mycobacterium tuberculosis complex]	3.01995e+08	Rv1094	Yes	Yes	Yes
WP_003405802.1	MRA_RS05840	MULTISPECIES: ATP-binding protein [Mycobacterium tuberculosis complex]	2.08883e+06	Rv1095	No	No	No
WP_003405804.1	MRA_RS05850	MULTISPECIES: hypothetical protein [Mycobacterium tuberculosis complex]	3.1856e+07	Rv1097c	Yes	Yes	Yes
WP_003405805.1	MRA_RS05855	MULTISPECIES: fumarate hydratase class II [Mycobacterium tuberculosis complex]	524696959	Rv1098c	Yes	Yes	Yes
WP_003405806.1	MRA_RS05860	MULTISPECIES: fructose 1,6-bisphosphatase [Mycobacterium tuberculosis complex]	7.11193e+07	Rv1099c	Yes	Yes	Yes
WP_003405836.1	MRA_RS05880	MULTISPECIES: antitoxin MazE [Mycobacterium tuberculosis complex]	2.1543e+07	Rv1103c	Yes	Yes	Yes
WP_003405839.1	MRA_RS05890	MULTISPECIES: para-nitrobenzyl esterase [Mycobacterium tuberculosis complex]	125572	Rv1105	No	No	No
WP_003405840.1	MRA_RS05895	MULTISPECIES: 3 beta-hydroxysteroid dehydrogenase/Delta 5--_4-isomerase [Mycobacterium tuberculosis complex]	6.90938e+07	Rv1106c	Yes	Yes	Yes
WP_003405844.1	MRA_RS05900	MULTISPECIES: exodeoxyribonuclease 7 small subunit [Mycobacterium tuberculosis complex]	2.80153e+07	Rv1107c	No	No	Yes
WP_003405846.1	MRA_RS05905	MULTISPECIES: exodeoxyribonuclease 7 large subunit [Mycobacterium tuberculosis complex]	1.1497e+07	Rv1108c	No	Yes	Yes
WP_003405853.1	MRA_RS05915	MULTISPECIES: 4-hydroxy-3-methylbut-2-enyl diphosphate reductase 1 [Mycobacterium tuberculosis complex]	2.38787e+06	Rv1110	Yes	Yes	Yes
WP_003405863.1	MRA_RS05930	MULTISPECIES: antitoxin VapB32 [Mycobacterium tuberculosis complex]	299481098	Rv1113	No	Yes	Yes
WP_003405865.1	MRA_RS05935	MULTISPECIES: ribonuclease VapC32 [Mycobacterium tuberculosis complex]	1.20414e+06	Rv1114	No	No	Yes
WP_003405871.1	MRA_RS05955	MULTISPECIES: hypothetical protein [Mycobacterium tuberculosis complex]	1.3616e+07	Rv1117	No	No	Yes
WP_003405880.1	MRA_RS05980	MULTISPECIES: 6-phosphogluconate dehydrogenase [Mycobacterium tuberculosis complex]	1.85031e+07	Rv1122	Yes	Yes	Yes
WP_003405892.1	MRA_RS06000	MULTISPECIES: hypothetical protein [Mycobacterium tuberculosis complex]	9.18254e+07	Rv1126c	Yes	Yes	Yes
WP_003405904.1	MRA_RS06015	MULTISPECIES: transcriptional regulator [Mycobacterium tuberculosis complex]	507357	Rv1129c	No	Yes	Yes
WP_003405907.1	MRA_RS06020	MULTISPECIES: 2-methylcitrate dehydratase [Mycobacterium tuberculosis complex]	1.81796e+07	Rv1130	No	Yes	Yes
WP_003405912.1	MRA_RS06030	MULTISPECIES: hypothetical protein [Mycobacterium tuberculosis complex]	6.19237e+06	Rv1132	Yes	No	Yes
WP_003405914.1	MRA_RS06035	MULTISPECIES: 5-methyltetrahydropteroyltriglutamate--homocysteine methyltransferase [Mycobacterium tuberculosis complex]	1020484592	Rv1133c	Yes	Yes	Yes
WP_003405917.1	MRA_RS06040	MULTISPECIES: hypothetical protein [Mycobacterium tuberculosis complex]	41947.8	Rv1134	No	No	No
WP_003405919.1	MRA_RS06045	MULTISPECIES: hypothetical protein [Mycobacterium tuberculosis complex]	1.26281e+06	Rv1135c	No	No	Yes
WP_003405932.1	MRA_RS06065	MULTISPECIES: oxidoreductase [Mycobacterium tuberculosis complex]	1.50787e+06	Rv1138c	No	No	Yes
WP_003405935.1	MRA_RS06070	MULTISPECIES: hypothetical protein [Mycobacterium tuberculosis complex]	203880	Rv1139c	No	No	No
WP_003405951.1	MRA_RS06080	MULTISPECIES: enoyl-CoA hydratase [Mycobacterium tuberculosis complex]	5.35039e+07	Rv1141c	No	Yes	Yes
WP_003405957.1	MRA_RS06085	MULTISPECIES: enoyl-CoA hydratase [Mycobacterium tuberculosis complex]	7.36448e+07	Rv1142c	No	No	Yes
WP_003405961.1	MRA_RS06095	MULTISPECIES: oxidoreductase [Mycobacterium tuberculosis complex]	2.61082e+08	Rv1144	Yes	Yes	Yes
WP_003405982.1	MRA_RS06105	MULTISPECIES: hypothetical protein [Mycobacterium tuberculosis complex]	3.18422e+06	Rv1147	Yes	No	Yes
WP_003406044.1	MRA_RS06135	MULTISPECIES: NAD-dependent protein deacylase [Mycobacterium tuberculosis complex]	1.12608e+07	Rv1151c	No	Yes	No
WP_003406047.1	MRA_RS06140	MULTISPECIES: transcriptional regulator [Bacteria]	1.9099e+08	Rv1152	Yes	No	Yes
WP_003406063.1	MRA_RS06160	MULTISPECIES: hypothetical protein [Mycobacterium tuberculosis complex]	1.01247e+07	#N/A	No	No	No
WP_003406064.1	MRA_RS06165	MULTISPECIES: hypothetical protein [Mycobacterium tuberculosis complex]	1.34458e+07	Rv1156	Yes	Yes	Yes
WP_003406066.1	MRA_RS06170	MULTISPECIES: hypothetical protein [Mycobacterium tuberculosis complex]	7.15668e+06	Rv1157c	Yes	No	No
WP_003406082.1	MRA_RS06185	MULTISPECIES: pterin-4-alpha-carbinolamine dehydratase [Mycobacterium tuberculosis complex]	255075296	Rv1159A	Yes	No	Yes
WP_003406084.1	MRA_RS06190	MULTISPECIES: 8-oxo-dGTP diphosphatase [Mycobacterium tuberculosis complex]	4.16902e+06	Rv1160	Yes	Yes	Yes
WP_003406090.1	MRA_RS06200	MULTISPECIES: nitrate reductase subunit beta [Mycobacterium tuberculosis complex]	2.75281e+06	Rv1162	Yes	Yes	Yes
WP_003406095.1	MRA_RS06210	MULTISPECIES: nitrate reductase subunit gamma [Mycobacterium tuberculosis complex]	1.09777e+06	Rv1164	Yes	No	Yes
WP_003406099.1	MRA_RS06215	MULTISPECIES: GTP-binding protein [Mycobacterium tuberculosis complex]	2.57296e+06	Rv1165	No	Yes	Yes
WP_003406102.1	MRA_RS06220	MULTISPECIES: monoacyl phosphatidylinositol tetramannoside-binding protein LpqW [Mycobacterium tuberculosis complex]	6.40936e+06	Rv1166	Yes	Yes	Yes
WP_003406104.1	MRA_RS06225	MULTISPECIES: transcriptional regulator [Mycobacterium tuberculosis complex]	7.4863e+07	Rv1167c	No	No	Yes
WP_003406154.1	MRA_RS06240	MULTISPECIES: 1D-myo-inositol 2-acetamido-2-deoxy-alpha-D-glucopyranoside deacetylase [Mycobacterium tuberculosis complex]	2.62616e+07	Rv1170	Yes	Yes	Yes
WP_003406167.1	MRA_RS06255	MULTISPECIES: FO synthase [Mycobacterium tuberculosis complex]	2.82682e+06	Rv1173	No	Yes	Yes
WP_003406169.1	MRA_RS06260	MULTISPECIES: hypothetical protein [Mycobacterium tuberculosis complex]	3.15076e+08	Rv1174c	No	No	Yes
WP_003406182.1	MRA_RS06270	MULTISPECIES: hypothetical protein [Mycobacterium tuberculosis complex]	6.93336e+06	Rv1176c	No	No	Yes
WP_003406185.1	MRA_RS06275	MULTISPECIES: ferredoxin FdxC [Mycobacterium tuberculosis complex]	4787468196	Rv1177	Yes	Yes	Yes
WP_003406192.1	MRA_RS06290	MULTISPECIES: polyketide synthase [Mycobacterium tuberculosis complex]	569716	#N/A	No	No	No
WP_003406196.1	MRA_RS06310	MULTISPECIES: acyl-CoA synthetase [Mycobacterium tuberculosis complex]	2.12455e+06	Rv1185c	No	Yes	Yes
WP_003406212.1	MRA_RS06335	MULTISPECIES: hypothetical protein [Mycobacterium tuberculosis complex]	2.01778e+07	Rv1190	No	No	Yes
WP_003406215.1	MRA_RS06340	MULTISPECIES: hypothetical protein [Mycobacterium tuberculosis complex]	312865083	Rv1191	No	Yes	Yes
WP_003406218.1	MRA_RS06350	MULTISPECIES: acyl-CoA synthetase [Mycobacterium tuberculosis complex]	3.17297e+07	Rv1193	No	Yes	Yes
WP_003406219.1	MRA_RS06355	MULTISPECIES: hypothetical protein [Mycobacterium tuberculosis complex]	9.27714e+06	Rv1194c	Yes	Yes	Yes
WP_003406234.1	MRA_RS06390	MULTISPECIES: 2,3,4,5-tetrahydropyridine-2,6-carboxylate N-succinyltransferase [Mycobacterium tuberculosis complex]	1.69152e+08	Rv1201c	Yes	Yes	Yes
WP_003406235.1	MRA_RS06395	MULTISPECIES: succinyl-diaminopimelate desuccinylase [Mycobacterium tuberculosis complex]	1.65219e+07	Rv1202	Yes	Yes	Yes
WP_003406237.1	MRA_RS06405	MULTISPECIES: hypothetical protein [Mycobacterium tuberculosis complex]	3.83029e+06	Rv1204c	No	No	Yes
WP_003406240.1	MRA_RS06415	MULTISPECIES: long-chain acyl-CoA synthetase [Mycobacterium tuberculosis complex]	4.75325e+07	Rv1206	Yes	Yes	Yes
WP_003406242.1	MRA_RS06425	MULTISPECIES: glucosyl-3-phosphoglycerate synthase [Mycobacterium tuberculosis complex]	9.70264e+06	Rv1208	No	No	No
WP_003406243.1	MRA_RS06430	MULTISPECIES: hypothetical protein [Mycobacterium tuberculosis complex]	7.27337e+06	Rv1209	Yes	Yes	No
WP_003406244.1	MRA_RS06435	MULTISPECIES: DNA-3-methyladenine glycosylase I [Mycobacterium tuberculosis complex]	1.26687e+07	Rv1210	No	No	Yes
WP_003406249.1	MRA_RS06450	MULTISPECIES: glucose-1-phosphate adenylyltransferase [Mycobacterium tuberculosis complex]	1.01471e+07	Rv1213	Yes	No	Yes
WP_003406252.1	MRA_RS06465	MULTISPECIES: membrane protein [Mycobacterium tuberculosis complex]	3.20068e+06	Rv1216c	Yes	No	Yes
WP_003406254.1	MRA_RS06480	MULTISPECIES: transcriptional regulator [Mycobacterium tuberculosis complex]	3.57371e+06	Rv1219c	No	No	No
WP_003406257.1	MRA_RS06490	MULTISPECIES: ECF RNA polymerase sigma factor SigE [Mycobacterium tuberculosis complex]	2.24172e+06	Rv1221	No	No	No
WP_003406258.1	MRA_RS06495	MULTISPECIES: anti-sigma-E factor RseA [Mycobacterium tuberculosis complex]	1.25924e+07	Rv1222	No	No	Yes
WP_003406283.1	MRA_RS06540	MULTISPECIES: membrane protein [Mycobacterium tuberculosis complex]	7.45697e+06	Rv1231c	Yes	No	Yes
WP_003406290.1	MRA_RS06555	MULTISPECIES: membrane protein [Mycobacterium tuberculosis complex]	1.26976e+08	Rv1234	Yes	Yes	Yes
WP_003406299.1	MRA_RS06575	MULTISPECIES: trehalose import ATP-binding protein SugC [Mycobacterium tuberculosis complex]	2.16353e+07	Rv1238	Yes	Yes	Yes
WP_003406301.1	MRA_RS06585	MULTISPECIES: malate dehydrogenase [Mycobacterium tuberculosis complex]	557881408	Rv1240	Yes	Yes	Yes
WP_003406302.1	MRA_RS06590	MULTISPECIES: antitoxin VapB33 [Mycobacterium tuberculosis complex]	6.59744e+07	Rv1241	Yes	No	Yes
WP_003406304.1	MRA_RS06595	MULTISPECIES: ribonuclease VapC33 [Mycobacterium tuberculosis complex]	3.65708e+07	Rv1242	Yes	No	Yes
WP_003406322.1	MRA_RS06620	MULTISPECIES: antitoxin RelB [Mycobacterium tuberculosis complex]	1.55424e+08	Rv1247c	No	No	Yes
WP_003406325.1	MRA_RS06630	MULTISPECIES: membrane protein [Mycobacterium tuberculosis complex]	1.50781e+07	Rv1249c	No	No	Yes
WP_003406332.1	MRA_RS06640	MULTISPECIES: hypothetical protein [Mycobacterium tuberculosis complex]	382645	Rv1251c	No	No	Yes
WP_003406334.1	MRA_RS06645	MULTISPECIES: hypothetical protein [Mycobacterium tuberculosis complex]	2.16681e+06	Rv1252c	Yes	No	Yes
WP_003406347.1	MRA_RS06655	MULTISPECIES: acyltransferase [Mycobacterium tuberculosis complex]	366860	Rv1254	No	No	Yes
WP_003406350.1	MRA_RS06660	MULTISPECIES: transcriptional regulator [Mycobacterium tuberculosis complex]	1.26377e+07	Rv1255c	No	No	Yes
WP_003406352.1	MRA_RS06665	MULTISPECIES: cytochrome P450 130 [Mycobacterium tuberculosis complex]	3.28243e+06	Rv1256c	No	No	Yes
WP_003406358.1	MRA_RS06670	MULTISPECIES: oxidoreductase [Mycobacterium tuberculosis complex]	1.12191e+07	Rv1257c	Yes	Yes	Yes
WP_003406361.1	MRA_RS06685	MULTISPECIES: oxidoreductase [Mycobacterium tuberculosis complex]	1.41986e+07	Rv1260	No	Yes	Yes
WP_003406364.1	MRA_RS06690	MULTISPECIES: hypothetical protein [Mycobacterium tuberculosis complex]	8.45795e+08	Rv1261c	Yes	No	Yes
WP_003406369.1	MRA_RS06700	MULTISPECIES: amidase [Mycobacterium tuberculosis complex]	1.74714e+07	Rv1263	No	Yes	Yes
WP_003406372.1	MRA_RS06705	MULTISPECIES: adenylyl cyclase [Mycobacterium tuberculosis complex]	1.93921e+07	Rv1264	Yes	No	Yes
WP_003406553.1	MRA_RS06720	MULTISPECIES: transcriptional regulator [Mycobacterium tuberculosis complex]	3.46271e+07	Rv1267c	No	Yes	Yes
WP_003406558.1	MRA_RS06730	MULTISPECIES: hypothetical protein [Mycobacterium tuberculosis complex]	2.49893e+08	Rv1269c	Yes	Yes	Yes
WP_003406562.1	MRA_RS06735	MULTISPECIES: hypothetical protein [Mycobacterium tuberculosis complex]	4.7934e+07	Rv1270c	Yes	No	Yes
WP_003406574.1	MRA_RS06750	MULTISPECIES: multidrug ABC transporter ATP-binding protein [Mycobacterium tuberculosis complex]	74138.2	Rv1273c	Yes	No	No
WP_003406598.1	MRA_RS06780	MULTISPECIES: oxidoreductase [Mycobacterium tuberculosis complex]	9.58847e+06	Rv1279	Yes	No	Yes
WP_003406602.1	MRA_RS06790	MULTISPECIES: peptide ABC transporter ATP-binding protein [Mycobacterium tuberculosis complex]	9.6998e+06	Rv1281c	Yes	Yes	Yes
WP_003406613.1	MRA_RS06800	MULTISPECIES: peptide ABC transporter permease [Mycobacterium tuberculosis complex]	4.43178e+06	Rv1283c	No	No	Yes
WP_003406616.1	MRA_RS06805	MULTISPECIES: carbonic anhydrase [Mycobacterium tuberculosis complex]	3.82155e+08	Rv1284	Yes	Yes	Yes
WP_003406621.1	MRA_RS06815	MULTISPECIES: bifunctional enzyme CysN/CysC [Mycobacterium tuberculosis complex]	484583	Rv1286	No	Yes	Yes
WP_003406624.1	MRA_RS06820	MULTISPECIES: Rrf2 family transcriptional regulator [Mycobacterium tuberculosis complex]	7.08592e+07	Rv1287	Yes	Yes	Yes
WP_003406625.1	MRA_RS06825	MULTISPECIES: hypothetical protein [Mycobacterium tuberculosis complex]	1.10932e+07	Rv1288	Yes	Yes	Yes
WP_003406626.1	MRA_RS06830	MULTISPECIES: hypothetical protein [Mycobacterium tuberculosis complex]	1.17647e+07	Rv1289	No	No	No
WP_003406627.1	MRA_RS06835	MULTISPECIES: hypothetical protein [Mycobacterium tuberculosis complex]	1.89806e+06	Rv1290c	Yes	Yes	Yes
WP_003406628.1	MRA_RS06840	MULTISPECIES: hypothetical protein [Mycobacterium tuberculosis complex]	17280.2	Rv1290A	No	No	No
WP_003406630.1	MRA_RS06855	MULTISPECIES: arginine--tRNA ligase [Mycobacterium tuberculosis complex]	2.83332e+07	Rv1292	Yes	Yes	Yes
WP_003406632.1	MRA_RS06860	MULTISPECIES: diaminopimelate decarboxylase [Mycobacterium tuberculosis complex]	8.13685e+06	Rv1293	Yes	Yes	Yes
WP_003406648.1	MRA_RS06865	MULTISPECIES: homoserine dehydrogenase [Mycobacterium tuberculosis complex]	7.57581e+07	Rv1294	Yes	Yes	Yes
WP_003406652.1	MRA_RS06870	MULTISPECIES: threonine synthase [Mycobacterium tuberculosis complex]	3.8033e+07	Rv1295	Yes	Yes	Yes
WP_003406654.1	MRA_RS06880	MULTISPECIES: homoserine kinase [Mycobacterium tuberculosis complex]	1.00252e+07	Rv1296	No	Yes	Yes
WP_003406668.1	MRA_RS06895	MULTISPECIES: 50S ribosomal protein L31 [Mycobacterium tuberculosis complex]	6.82869e+08	Rv1298	No	Yes	Yes
WP_003406670.1	MRA_RS06900	MULTISPECIES: peptide chain release factor 1 [Mycobacterium tuberculosis complex]	1.13063e+07	Rv1299	Yes	Yes	Yes
WP_003406680.1	MRA_RS06920	MULTISPECIES: hypothetical protein [Mycobacterium tuberculosis complex]	628421	Rv1303	No	Yes	No
WP_003406681.1	MRA_RS06925	MULTISPECIES: ATP synthase subunit a [Mycobacterium tuberculosis complex]	1.5115e+07	Rv1304	Yes	Yes	Yes
WP_003406697.1	MRA_RS06940	MULTISPECIES: ATP synthase subunit b-delta [Mycobacterium tuberculosis complex]	1.06752e+08	Rv1307	Yes	Yes	Yes
WP_003406699.1	MRA_RS06945	MULTISPECIES: ATP synthase subunit alpha [Mycobacterium tuberculosis complex]	3.28901e+08	Rv1308	Yes	Yes	Yes
WP_003406701.1	MRA_RS06955	MULTISPECIES: ATP synthase subunit beta [Mycobacterium tuberculosis complex]	5.62692e+08	Rv1310	Yes	Yes	Yes
WP_003406708.1	MRA_RS06960	MULTISPECIES: ATP synthase epsilon chain [Mycobacterium tuberculosis complex]	1.74485e+08	Rv1311	Yes	Yes	Yes
WP_003406722.1	MRA_RS06965	MULTISPECIES: hypothetical protein [Mycobacterium tuberculosis complex]	3.56692e+06	Rv1312	No	No	Yes
WP_003406839.1	MRA_RS06975	MULTISPECIES: cob(I)yrinic acid a,c-diamide adenosyltransferase [Mycobacterium tuberculosis complex]	2.84811e+07	Rv1314c	Yes	Yes	Yes
WP_003406845.1	MRA_RS06980	MULTISPECIES: UDP-N-acetylglucosamine 1-carboxyvinyltransferase [Mycobacterium tuberculosis complex]	8.53808e+06	Rv1315	No	Yes	Yes
WP_003406857.1	MRA_RS07000	MULTISPECIES: methylated-DNA--protein-cysteine methyltransferase [Mycobacterium tuberculosis complex]	3.92546e+07	Rv1316c	No	No	Yes
WP_003406864.1	MRA_RS07010	MULTISPECIES: adenylate cyclase [Mycobacterium tuberculosis complex]	1.47708e+06	Rv1318c	No	No	No
WP_003406867.1	MRA_RS07015	MULTISPECIES: adenylate cyclase [Mycobacterium tuberculosis complex]	3.20713e+06	Rv1319c	No	No	Yes
WP_003406887.1	MRA_RS07045	MULTISPECIES: thioredoxin [Mycobacterium tuberculosis complex]	5.33439e+07	Rv1324	Yes	Yes	Yes
WP_003406906.1	MRA_RS07080	MULTISPECIES: ATP-dependent Clp protease adapter protein ClpS [Mycobacterium tuberculosis complex]	6.34592e+06	Rv1331	No	No	Yes
WP_003406907.1	MRA_RS07085	MULTISPECIES: hypothetical protein [Mycobacterium tuberculosis complex]	1.0625e+07	Rv1332	No	Yes	Yes
WP_003406908.1	MRA_RS07090	MULTISPECIES: hydrolase [Mycobacterium tuberculosis complex]	2.79468e+07	Rv1333	No	Yes	Yes
WP_003406909.1	MRA_RS07095	MULTISPECIES: peptidase [Mycobacterium tuberculosis complex]	9.11861e+07	Rv1334	Yes	Yes	Yes
WP_003406910.1	MRA_RS07100	MULTISPECIES: sulfur carrier protein CysO [Mycobacterium tuberculosis complex]	3.4652e+08	Rv1335	No	Yes	Yes
WP_003406912.1	MRA_RS07105	MULTISPECIES: O-phosphoserine sulfhydrylase [Mycobacterium tuberculosis complex]	1.54937e+07	Rv1336	Yes	Yes	Yes
WP_003406919.1	MRA_RS07115	MULTISPECIES: glutamate racemase [Mycobacterium tuberculosis complex]	4.07014e+07	Rv1338	No	No	Yes
WP_003406926.1	MRA_RS07125	MULTISPECIES: ribonuclease PH [Mycobacterium tuberculosis complex]	4.00684e+07	Rv1340	Yes	Yes	Yes
WP_003406937.1	MRA_RS07135	MULTISPECIES: membrane protein [Mycobacterium tuberculosis complex]	6.91834e+06	Rv1342c	Yes	Yes	No
WP_003406950.1	MRA_RS07150	MULTISPECIES: long-chain-fatty-acid--ACP ligase [Mycobacterium tuberculosis complex]	1.29447e+06	Rv1345	No	No	Yes
WP_003406953.1	MRA_RS07155	MULTISPECIES: acyl-[acyl-carrier-protein] dehydrogenase MbtN [Mycobacterium tuberculosis complex]	1.23652e+06	Rv1346	No	No	Yes
WP_003406956.1	MRA_RS07160	MULTISPECIES: lysine N-acyltransferase MbtK [Mycobacterium tuberculosis complex]	7.48652e+06	Rv1347c	No	Yes	No
WP_003406958.1	MRA_RS07170	MULTISPECIES: iron import ATP-binding/permease IrtA [Mycobacterium tuberculosis complex]	273506	Rv1348	No	No	No
WP_003406963.1	MRA_RS07180	MULTISPECIES: 3-oxoacyl-ACP synthase [Mycobacterium tuberculosis complex]	3.8536e+06	Rv1350	No	No	Yes
WP_003406967.1	MRA_RS07190	MULTISPECIES: hypothetical protein [Mycobacterium tuberculosis complex]	3.79113e+07	Rv1352	Yes	No	Yes
WP_003406987.1	MRA_RS07215	MULTISPECIES: hypothetical protein [Mycobacterium tuberculosis complex]	12100.3	Rv1357c	No	No	No
WP_003407157.1	MRA_RS07250	MULTISPECIES: membrane protein [Mycobacterium tuberculosis complex]	6.8037e+06	Rv1363c	Yes	No	Yes
WP_003407164.1	MRA_RS07265	MULTISPECIES: hypothetical protein [Mycobacterium tuberculosis complex]	6.62738e+06	Rv1366	No	No	Yes
WP_003407167.1	MRA_RS07270	MULTISPECIES: hypothetical protein [Mycobacterium tuberculosis complex]	2.41656e+07	Rv1366A	No	No	Yes
WP_003407180.1	MRA_RS07280	MULTISPECIES: hypothetical protein [Mycobacterium tuberculosis complex]	50444342	Rv1368	Yes	No	Yes
WP_003407196.1	MRA_RS07335	MULTISPECIES: bifunctional protein PyrR [Mycobacterium tuberculosis complex]	1.05644e+08	Rv1379	Yes	Yes	Yes
WP_003407200.1	MRA_RS07340	MULTISPECIES: aspartate carbamoyltransferase [Mycobacterium tuberculosis complex]	9.47731e+06	Rv1380	Yes	No	Yes
WP_003407204.1	MRA_RS07345	MULTISPECIES: dihydroorotase [Mycobacterium tuberculosis complex]	9.41087e+06	Rv1381	Yes	Yes	Yes
WP_003407208.1	MRA_RS07355	MULTISPECIES: carbamoyl-phosphate synthase small chain [Mycobacterium tuberculosis complex]	2.02779e+06	Rv1383	Yes	Yes	Yes
WP_003407220.1	MRA_RS07365	MULTISPECIES: orotidine 5'-phosphate decarboxylase [Mycobacterium tuberculosis complex]	1.13102e+07	Rv1385	Yes	No	Yes
WP_003407225.1	MRA_RS07370	MULTISPECIES: cell motility protein [Mycobacterium tuberculosis complex]	1.99111e+07	Rv1386	Yes	No	Yes
WP_003407230.1	MRA_RS07375	MULTISPECIES: PPE family protein PPE20 [Mycobacterium tuberculosis complex]	1.80977e+07	Rv1387	Yes	Yes	Yes
WP_003407240.1	MRA_RS07385	MULTISPECIES: hypothetical protein [Mycobacterium]	42535454875	Rv1388	Yes	Yes	Yes
WP_003407248.1	MRA_RS07395	MULTISPECIES: DNA-directed RNA polymerase subunit omega [Mycobacterium tuberculosis complex]	1.63855e+08	Rv1390	Yes	Yes	Yes
WP_003407257.1	MRA_RS07410	MULTISPECIES: monoxygenase [Mycobacterium tuberculosis complex]	5.17799e+06	Rv1393c	Yes	No	Yes
WP_003407264.1	MRA_RS07420	MULTISPECIES: transcriptional regulator [Mycobacterium tuberculosis complex]	106635	Rv1395	No	No	No
WP_003407272.1	MRA_RS07435	MULTISPECIES: antitoxin [Mycobacterium tuberculosis complex]	6.17802e+07	Rv1398c	No	Yes	Yes
WP_003407276.1	MRA_RS07440	MULTISPECIES: carboxylesterase NlhH [Mycobacterium tuberculosis complex]	1.39805e+07	Rv1399c	No	No	Yes
WP_003407279.1	MRA_RS07445	MULTISPECIES: lipase [Mycobacterium tuberculosis complex]	2.33901e+07	Rv1400c	No	Yes	Yes
WP_003407285.1	MRA_RS07455	MULTISPECIES: primosomal protein N' [Mycobacterium tuberculosis complex]	1.42836e+06	Rv1402	No	No	Yes
WP_003407315.1	MRA_RS07500	MULTISPECIES: hypothetical protein [Mycobacterium tuberculosis complex]	162803933	Rv1411c	Yes	Yes	Yes
WP_003407318.1	MRA_RS07505	MULTISPECIES: riboflavin synthase [Mycobacterium tuberculosis complex]	1.41565e+08	Rv1412	Yes	Yes	Yes
WP_003407334.1	MRA_RS07520	MULTISPECIES: riboflavin biosynthesis protein RibBA [Mycobacterium tuberculosis complex]	7.24597e+06	Rv1415	No	Yes	Yes
WP_003407340.1	MRA_RS07530	MULTISPECIES: membrane protein [Mycobacterium tuberculosis complex]	2.46896e+06	Rv1417	No	No	No
WP_003407343.1	MRA_RS07535	MULTISPECIES: hypothetical protein [Mycobacterium tuberculosis complex]	126733	Rv1418	Yes	No	Yes
WP_003407345.1	MRA_RS07540	MULTISPECIES: hypothetical protein [Mycobacterium tuberculosis complex]	9.64144e+06	Rv1419	Yes	Yes	Yes
WP_003407347.1	MRA_RS07545	MULTISPECIES: UvrABC system protein C [Mycobacterium tuberculosis complex]	975175	Rv1420	No	No	Yes
WP_003407352.1	MRA_RS07555	MULTISPECIES: hypothetical protein [Mycobacterium tuberculosis complex]	5.42996e+07	Rv1422	No	Yes	Yes
WP_003407359.1	MRA_RS07565	MULTISPECIES: membrane protein [Mycobacterium tuberculosis complex]	3.63489e+06	Rv1424c	Yes	No	Yes
WP_003407371.1	MRA_RS07575	MULTISPECIES: esterase [Mycobacterium tuberculosis complex]	5.93692e+06	Rv1426c	No	No	Yes
WP_003407374.1	MRA_RS07585	MULTISPECIES: hypothetical protein [Mycobacterium tuberculosis complex]	6.18208e+07	Rv1428c	No	Yes	Yes
WP_003407376.1	MRA_RS07590	MULTISPECIES: hypothetical protein [Mycobacterium tuberculosis complex]	1.88502e+07	Rv1429	No	No	Yes
WP_003407382.1	MRA_RS07605	MULTISPECIES: dehydrogenase [Mycobacterium tuberculosis complex]	522908	Rv1432	No	No	Yes
WP_003407384.1	MRA_RS07610	MULTISPECIES: transpeptidase [Mycobacterium tuberculosis complex]	9.41936e+06	Rv1433	No	No	Yes
WP_003407390.1	MRA_RS07625	MULTISPECIES: glyceraldehyde-3-phosphate dehydrogenase [Mycobacterium tuberculosis complex]	4.34217e+08	Rv1436	Yes	Yes	Yes
WP_003407398.1	MRA_RS07635	MULTISPECIES: triosephosphate isomerase [Mycobacterium tuberculosis complex]	1.31212e+08	Rv1438	Yes	Yes	Yes
WP_003407404.1	MRA_RS07645	MULTISPECIES: hypothetical protein [Mycobacterium tuberculosis complex]	4.99189e+07	Rv1439c	Yes	Yes	No
WP_003407419.1	MRA_RS07660	MULTISPECIES: biotin transporter BioY [Mycobacterium tuberculosis complex]	1.07513e+06	Rv1442	Yes	No	Yes
WP_003407433.1	MRA_RS07680	MULTISPECIES: 6-phosphogluconolactonase [Mycobacterium tuberculosis complex]	2.59102e+07	Rv1445c	Yes	Yes	Yes
WP_003407443.1	MRA_RS07690	MULTISPECIES: glucose-6-phosphate 1-dehydrogenase [Mycobacterium tuberculosis complex]	1.2818e+07	Rv1447c	Yes	Yes	Yes
WP_003407462.1	MRA_RS07730	MULTISPECIES: quinone reductase [Mycobacterium tuberculosis complex]	6.94253e+07	Rv1454c	Yes	Yes	Yes
WP_003407466.1	MRA_RS07740	MULTISPECIES: membrane protein [Mycobacterium tuberculosis complex]	1.64344e+06	Rv1456c	No	No	Yes
WP_003407477.1	MRA_RS07750	MULTISPECIES: spermidine/putrescine ABC transporter ATP-binding protein [Mycobacterium tuberculosis complex]	2.96207e+07	Rv1458c	Yes	Yes	Yes
WP_003407484.1	MRA_RS07765	MULTISPECIES: Fe-S cluster assembly protein SufB [Mycobacterium tuberculosis complex]	1.30686e+07	Rv1461	No	Yes	Yes
WP_003407489.1	MRA_RS07775	MULTISPECIES: Fe-S cluster assembly ATPase SufC [Mycobacterium tuberculosis complex]	1.04679e+08	Rv1463	No	Yes	Yes
WP_003407490.1	MRA_RS07780	MULTISPECIES: cysteine desulfurase [Mycobacterium tuberculosis complex]	1.83525e+07	Rv1464	Yes	Yes	Yes
WP_003407491.1	MRA_RS07785	MULTISPECIES: nitrogen fixation protein NifU [Mycobacterium tuberculosis complex]	5.0632e+06	Rv1465	Yes	Yes	No
WP_003407492.1	MRA_RS07790	MULTISPECIES: hypothetical protein [Mycobacterium tuberculosis complex]	7.2186e+08	Rv1466	Yes	Yes	Yes
WP_003407494.1	MRA_RS07800	MULTISPECIES: hypothetical protein [Mycobacterium tuberculosis complex]	1.33107e+06	Rv1468c	Yes	No	Yes
WP_003407501.1	MRA_RS07815	MULTISPECIES: thioredoxin [Mycobacterium tuberculosis complex]	2.98347e+07	Rv1471	No	Yes	Yes
WP_003407507.1	MRA_RS07825	MULTISPECIES: macrolide ABC transporter ATP-binding protein [Mycobacterium tuberculosis complex]	1.70113e+06	Rv1473	No	Yes	Yes
WP_003407511.1	MRA_RS07830	MULTISPECIES: transcriptional regulator [Mycobacterium tuberculosis complex]	15501198	Rv1473A	Yes	No	Yes
WP_003407514.1	MRA_RS07835	MULTISPECIES: transcriptional regulator [Mycobacterium tuberculosis complex]	8.65106e+06	Rv1474c	No	No	Yes
WP_003407520.1	MRA_RS07845	MULTISPECIES: membrane protein [Mycobacterium tuberculosis complex]	2.86438e+07	Rv1476	No	Yes	Yes
WP_003407523.1	MRA_RS07850	MULTISPECIES: peptidoglycan endopeptidase RipA [Mycobacterium tuberculosis complex]	1.48498e+07	Rv1477	Yes	No	Yes
WP_003407525.1	MRA_RS07855	MULTISPECIES: peptidoglycan endopeptidase RipB [Mycobacterium tuberculosis complex]	3.77182e+06	Rv1478	No	No	Yes
WP_003407527.1	MRA_RS07860	MULTISPECIES: ATPase [Mycobacterium tuberculosis complex]	1249023130	Rv1479	Yes	Yes	Yes
WP_003407529.1	MRA_RS07865	MULTISPECIES: hypothetical protein [Mycobacterium tuberculosis complex]	8.18247e+07	Rv1480	No	Yes	Yes
WP_003407530.1	MRA_RS07870	MULTISPECIES: membrane protein [Mycobacterium tuberculosis complex]	1.38392e+07	Rv1481	Yes	Yes	Yes
WP_003407553.1	MRA_RS07885	MULTISPECIES: enoyl-ACP reductase [NADH] [Mycobacterium tuberculosis complex]	6.05561e+08	Rv1484	Yes	Yes	Yes
WP_003407559.1	MRA_RS07890	MULTISPECIES: ferrochelatase [Mycobacterium tuberculosis complex]	975269	Rv1485	No	No	Yes
WP_003407562.1	MRA_RS07900	MULTISPECIES: hypothetical protein [Mycobacterium tuberculosis complex]	706934	Rv1487	Yes	No	No
WP_003407571.1	MRA_RS07905	MULTISPECIES: hypothetical protein [Mycobacterium tuberculosis complex]	3.13356e+08	Rv1488	Yes	Yes	Yes
WP_003407585.1	MRA_RS07930	MULTISPECIES: methylmalonyl-CoA mutase small subunit [Mycobacterium tuberculosis complex]	4.86544e+06	Rv1492	No	No	No
WP_003407587.1	MRA_RS07935	MULTISPECIES: methylmalonyl-CoA mutase large subunit [Mycobacterium tuberculosis complex]	3.26319e+06	Rv1493	No	No	Yes
WP_003407593.1	MRA_RS07945	MULTISPECIES: hypothetical protein [Mycobacterium tuberculosis complex]	1.36578e+07	Rv1495	Yes	No	Yes
WP_003407596.1	MRA_RS07950	MULTISPECIES: GTPase [Mycobacterium tuberculosis complex]	8.83611e+06	Rv1496	No	Yes	Yes
WP_003407599.1	MRA_RS07955	MULTISPECIES: esterase [Mycobacterium tuberculosis complex]	2.28466e+07	Rv1497	No	No	Yes
WP_003407612.1	MRA_RS07975	MULTISPECIES: glycosyltransferase [Mycobacterium tuberculosis complex]	1.05576e+07	Rv1500	No	No	Yes
WP_003407619.1	MRA_RS08000	MULTISPECIES: hypothetical protein [Mycobacterium tuberculosis complex]	1.6367e+07	Rv1505c	No	No	No
WP_003407632.1	MRA_RS08030	MULTISPECIES: hypothetical protein [Mycobacterium tuberculosis complex]	5.88275e+06	Rv1509	No	No	No
WP_003407639.1	MRA_RS08040	MULTISPECIES: GDP-mannose 4,6-dehydratase [Mycobacterium tuberculosis complex]	2.41634e+07	Rv1511	Yes	Yes	Yes
WP_003407642.1	MRA_RS08045	MULTISPECIES: GDP-L-fucose synthase [Mycobacterium tuberculosis complex]	6.36299e+07	Rv1512	No	Yes	Yes
WP_003407647.1	MRA_RS08050	MULTISPECIES: hypothetical protein [Mycobacterium tuberculosis complex]	1.72815e+08	Rv1513	Yes	Yes	Yes
WP_003407650.1	MRA_RS08055	MULTISPECIES: glycosyltransferase [Mycobacterium tuberculosis complex]	9.66734e+06	Rv1514c	No	No	Yes
WP_003407655.1	MRA_RS08075	MULTISPECIES: hypothetical protein [Mycobacterium tuberculosis complex]	2.4752e+06	Rv1518	No	No	Yes
WP_003407670.1	MRA_RS08100	MULTISPECIES: methyltransferase [Mycobacterium tuberculosis complex]	2.49678e+07	Rv1523	No	Yes	Yes
WP_003407671.1	MRA_RS08105	MULTISPECIES: glycosyltransferase [Mycobacterium tuberculosis complex]	1.23217e+07	Rv1524	No	Yes	Yes
WP_003407672.1	MRA_RS08110	MULTISPECIES: hypothetical protein [Mycobacterium tuberculosis complex]	1.1366e+06	Rv1525	No	No	No
WP_003407676.1	MRA_RS08115	MULTISPECIES: glycosyltransferase [Mycobacterium tuberculosis complex]	2.5123e+06	Rv1526c	No	No	No
WP_003407690.1	MRA_RS08135	MULTISPECIES: alcohol dehydrogenase [Mycobacterium tuberculosis complex]	377044	Rv1530	Yes	No	Yes
WP_003407692.1	MRA_RS08140	MULTISPECIES: hypothetical protein [Mycobacterium tuberculosis complex]	3.21751e+06	Rv1531	Yes	Yes	Yes
WP_003407695.1	MRA_RS08145	MULTISPECIES: hypothetical protein [Mycobacterium tuberculosis complex]	1.31413e+07	Rv1532c	Yes	No	No
WP_003407700.1	MRA_RS08155	MULTISPECIES: transcriptional regulator [Mycobacterium tuberculosis complex]	4.05088e+07	Rv1534	No	No	Yes
WP_003407710.1	MRA_RS08160	MULTISPECIES: hypothetical protein [Mycobacterium tuberculosis complex]	9.03732e+06	Rv1535	Yes	No	Yes
WP_003407714.1	MRA_RS08165	MULTISPECIES: isoleucine--tRNA ligase [Mycobacterium tuberculosis complex]	5.28537e+06	Rv1536	Yes	Yes	Yes
WP_003407718.1	MRA_RS08170	MULTISPECIES: DNA polymerase IV 1 [Mycobacterium tuberculosis complex]	2.53869e+06	Rv1537	No	No	Yes
WP_003407720.1	MRA_RS08175	MULTISPECIES: asparaginase [Mycobacterium tuberculosis complex]	5.98088e+06	Rv1538c	No	Yes	Yes
WP_003407722.1	MRA_RS08180	MULTISPECIES: lipoprotein signal peptidase [Mycobacterium tuberculosis complex]	2.23895e+06	Rv1539	No	Yes	No
WP_003407723.1	MRA_RS08185	MULTISPECIES: RNA pseudouridine synthase [Mycobacterium tuberculosis complex]	46733.8	Rv1540	No	No	Yes
WP_003407725.1	MRA_RS08190	MULTISPECIES: hypothetical protein [Mycobacterium tuberculosis complex]	497892	Rv1541c	No	No	No
WP_003407734.1	MRA_RS08200	MULTISPECIES: oxidoreductase [Mycobacterium tuberculosis complex]	4.17996e+08	Rv1543	Yes	Yes	Yes
WP_003407737.1	MRA_RS08205	MULTISPECIES: ketoacyl reductase [Mycobacterium tuberculosis complex]	481053420	Rv1544	Yes	Yes	Yes
WP_003407748.1	MRA_RS08215	MULTISPECIES: hypothetical protein [Mycobacterium tuberculosis complex]	1.34456e+08	Rv1546	Yes	Yes	Yes
WP_003407751.1	MRA_RS08220	MULTISPECIES: DNA polymerase III subunit alpha [Mycobacterium tuberculosis complex]	7.51945e+06	Rv1547	No	Yes	Yes
WP_003407762.1	MRA_RS08235	MULTISPECIES: glycerol-3-phosphate acyltransferase [Mycobacterium tuberculosis complex]	738794	Rv1551	No	No	Yes
WP_003407767.1	MRA_RS08250	MULTISPECIES: fumarate reductase iron-sulfur subunit [Mycobacterium tuberculosis complex]	182340	Rv1553	Yes	No	No
WP_003407773.1	MRA_RS08265	MULTISPECIES: hypothetical protein [Mycobacterium tuberculosis complex]	3.80438e+07	Rv1556	Yes	Yes	No
WP_003407780.1	MRA_RS08275	MULTISPECIES: hypothetical protein [Mycobacterium tuberculosis complex]	1.87044e+08	Rv1558	Yes	Yes	Yes
WP_003407781.1	MRA_RS08280	MULTISPECIES: L-threonine dehydratase biosynthetic IlvA [Mycobacterium tuberculosis complex]	7.63884e+06	Rv1559	No	Yes	Yes
WP_003407785.1	MRA_RS08285	MULTISPECIES: antitoxin VapB11 [Mycobacterium tuberculosis complex]	1.95029e+07	Rv1560	No	No	No
WP_003407786.1	MRA_RS08290	MULTISPECIES: ribonuclease [Mycobacterium tuberculosis complex]	4.88524e+07	Rv1561	No	No	Yes
WP_003407790.1	MRA_RS08300	MULTISPECIES: maltooligosyl trehalose synthase [Mycobacterium tuberculosis complex]	257485	Rv1563c	Yes	No	No
WP_003407794.1	MRA_RS08310	MULTISPECIES: hypothetical protein [Mycobacterium tuberculosis complex]	2.08926e+06	Rv1565c	No	No	Yes
WP_003407798.1	MRA_RS08315	MULTISPECIES: NLP/P60 family protein [Mycobacterium tuberculosis complex]	8.74678e+07	Rv1566c	Yes	No	Yes
WP_003407803.1	MRA_RS08325	MULTISPECIES: adenosylmethionine--8-amino-7-oxononanoate aminotransferase BioA [Mycobacterium tuberculosis complex]	1.86513e+06	Rv1568	Yes	No	Yes
WP_003407805.1	MRA_RS08330	MULTISPECIES: 8-amino-7-oxononanoate synthase [Mycobacterium tuberculosis complex]	9.77683e+06	Rv1569	No	Yes	No
WP_003407809.1	MRA_RS08340	MULTISPECIES: hypothetical protein [Mycobacterium tuberculosis complex]	1.6727e+07	Rv1571	Yes	No	Yes
WP_003407914.1	MRA_RS08430	MULTISPECIES: hypothetical protein [Mycobacterium tuberculosis complex]	1.78914e+07	Rv1590	No	Yes	Yes
WP_003407924.1	MRA_RS08435	MULTISPECIES: hypothetical protein [Mycobacterium tuberculosis complex]	8.2648e+06	Rv1591	Yes	Yes	Yes
WP_003407931.1	MRA_RS08450	MULTISPECIES: quinolinate synthase A [Mycobacterium tuberculosis complex]	1.07993e+08	Rv1594	Yes	Yes	Yes
WP_003407939.1	MRA_RS08470	MULTISPECIES: hypothetical protein [Mycobacterium tuberculosis complex]	8.56615e+08	Rv1598c	Yes	No	Yes
WP_003407947.1	MRA_RS08480	MULTISPECIES: histidinol-phosphate aminotransferase [Mycobacterium tuberculosis complex]	4.53943e+07	Rv1600	Yes	Yes	Yes
WP_003407950.1	MRA_RS08485	MULTISPECIES: imidazoleglycerol-phosphate dehydratase [Mycobacterium tuberculosis complex]	1.25942e+07	Rv1601	No	Yes	Yes
WP_003407955.1	MRA_RS08495	MULTISPECIES: phosphoribosyl isomerase A [Mycobacterium tuberculosis complex]	6.08476e+07	Rv1603	Yes	Yes	Yes
WP_003407963.1	MRA_RS08510	MULTISPECIES: phosphoribosyl-AMP cyclohydrolase [Mycobacterium tuberculosis complex]	4.82297e+07	Rv1606	Yes	No	Yes
WP_003407974.1	MRA_RS08520	MULTISPECIES: peroxiredoxin [Mycobacterium tuberculosis complex]	2.62847e+08	Rv1608c	Yes	Yes	Yes
WP_003407977.1	MRA_RS08525	MULTISPECIES: anthranilate synthase component 1 [Mycobacterium tuberculosis complex]	2.8961e+07	Rv1609	Yes	Yes	Yes
WP_003407990.1	MRA_RS08535	MULTISPECIES: indole-3-glycerol phosphate synthase [Mycobacterium tuberculosis complex]	7.71428e+08	Rv1611	Yes	Yes	Yes
WP_003407999.1	MRA_RS08545	MULTISPECIES: tryptophan synthase alpha chain [Mycobacterium tuberculosis complex]	6.84177e+08	Rv1613	Yes	Yes	Yes
WP_003408002.1	MRA_RS08550	MULTISPECIES: prolipoprotein diacylglyceryl transferase [Mycobacterium tuberculosis complex]	1.84702e+07	Rv1614	Yes	Yes	Yes
WP_003408022.1	MRA_RS08585	MULTISPECIES: cytochrome assembly ABC transporter ATP-binding protein CydD [Mycobacterium tuberculosis complex]	280229	Rv1621c	No	No	Yes
WP_003408024.1	MRA_RS08590	MULTISPECIES: cytochrome C oxidase assembly protein [Mycobacterium tuberculosis complex]	2.55971e+06	Rv1622c	Yes	No	Yes
WP_003408027.1	MRA_RS08595	MULTISPECIES: cytochrome BD ubiquinol oxidase subunit I [Mycobacterium tuberculosis complex]	3.74006e+06	Rv1623c	Yes	Yes	Yes
WP_003408035.1	MRA_RS08605	MULTISPECIES: adenylate cyclase [Mycobacterium tuberculosis complex]	2.37618e+06	Rv1625c	No	Yes	Yes
WP_003408045.1	MRA_RS08615	MULTISPECIES: transcriptional regulator [Mycobacterium tuberculosis complex]	365083153	Rv1626	Yes	Yes	Yes
WP_003408058.1	MRA_RS08625	MULTISPECIES: hypothetical protein [Mycobacterium tuberculosis complex]	4.74495e+07	Rv1628c	No	Yes	Yes
WP_003408063.1	MRA_RS08630	MULTISPECIES: DNA polymerase I [Mycobacterium tuberculosis complex]	2.11775e+07	Rv1629	No	Yes	Yes
WP_003408066.1	MRA_RS08635	MULTISPECIES: 30S ribosomal protein S1 [Mycobacterium tuberculosis complex]	2.25588e+08	Rv1630	Yes	Yes	Yes
WP_003408069.1	MRA_RS08640	MULTISPECIES: dephospho-CoA kinase [Mycobacterium tuberculosis complex]	1.18135e+07	Rv1631	No	Yes	Yes
WP_003408085.1	MRA_RS08665	MULTISPECIES: universal stress protein [Mycobacterium tuberculosis complex]	4210482198	Rv1636	Yes	Yes	Yes
WP_003408088.1	MRA_RS08670	MULTISPECIES: MBL fold hydrolase [Mycobacterium tuberculosis complex]	1.99971e+08	Rv1637c	Yes	Yes	Yes
WP_003408092.1	MRA_RS08675	MULTISPECIES: UvrABC system protein A [Mycobacterium tuberculosis complex]	1.22466e+07	Rv1638	Yes	Yes	Yes
WP_003408096.1	MRA_RS08680	MULTISPECIES: hypothetical protein [Mycobacterium tuberculosis complex]	3.32727e+07	Rv1638A	No	Yes	Yes
WP_003408104.1	MRA_RS08695	MULTISPECIES: translation initiation factor IF-3, partial [Mycobacterium tuberculosis complex]	5.11679e+07	Rv1641	No	Yes	Yes
WP_003408106.1	MRA_RS08700	MULTISPECIES: 50S ribosomal protein L35 [Mycobacterium tuberculosis complex]	3.16891e+07	Rv1642	Yes	Yes	Yes
WP_003408108.1	MRA_RS08705	MULTISPECIES: 50S ribosomal protein L20 [Mycobacterium tuberculosis complex]	9.27988e+08	Rv1643	Yes	Yes	Yes
WP_003408141.1	MRA_RS08715	MULTISPECIES: hypothetical protein [Mycobacterium tuberculosis complex]	233400	Rv1645c	No	No	Yes
WP_003408160.1	MRA_RS08755	MULTISPECIES: arginine biosynthesis bifunctional protein ArgJ [Mycobacterium tuberculosis complex]	1.74171e+07	Rv1653	Yes	No	Yes
WP_003408161.1	MRA_RS08760	MULTISPECIES: acetylglutamate kinase [Mycobacterium tuberculosis complex]	4.34894e+07	Rv1654	Yes	Yes	Yes
WP_003408163.1	MRA_RS08765	MULTISPECIES: acetylornithine aminotransferase [Mycobacterium tuberculosis complex]	1.85581e+07	Rv1655	Yes	Yes	Yes
WP_003408165.1	MRA_RS08770	MULTISPECIES: ornithine carbamoyltransferase [Mycobacterium tuberculosis complex]	5.48629e+06	Rv1656	Yes	Yes	Yes
WP_003408178.1	MRA_RS08775	MULTISPECIES: arginine repressor [Mycobacterium tuberculosis complex]	1.98975e+07	Rv1657	No	No	Yes
WP_003408179.1	MRA_RS08780	MULTISPECIES: argininosuccinate synthase [Mycobacterium tuberculosis complex]	2.62802e+07	Rv1658	No	Yes	Yes
WP_003408180.1	MRA_RS08785	MULTISPECIES: argininosuccinate lyase [Mycobacterium tuberculosis complex]	5.64478e+06	Rv1659	Yes	Yes	Yes
WP_003408181.1	MRA_RS08790	MULTISPECIES: polyketide synthase [Mycobacterium tuberculosis complex]	1.21437e+07	Rv1660	Yes	Yes	Yes
WP_003408248.1	MRA_RS08815	MULTISPECIES: alpha-pyrone synthesis polyketide synthase [Mycobacterium tuberculosis complex]	1.84935e+07	Rv1665	Yes	Yes	Yes
WP_003408265.1	MRA_RS08850	MULTISPECIES: hypothetical protein [Mycobacterium tuberculosis complex]	705361	Rv1673c	No	No	No
WP_003408266.1	MRA_RS08855	MULTISPECIES: transcriptional regulator [Mycobacterium tuberculosis complex]	3.49224e+06	Rv1674c	No	No	Yes
WP_003408271.1	MRA_RS08870	MULTISPECIES: lipoprotein DsbF [Mycobacterium tuberculosis complex]	2.34008e+06	Rv1677	Yes	Yes	No
WP_003408274.1	MRA_RS08880	MULTISPECIES: acyl-CoA dehydrogenase [Mycobacterium tuberculosis complex]	2.88878e+07	Rv1679	Yes	Yes	Yes
WP_003408362.1	MRA_RS08905	MULTISPECIES: hypothetical protein [Mycobacterium tuberculosis complex]	2.02154e+08	Rv1684	Yes	Yes	Yes
WP_003408366.1	MRA_RS08910	MULTISPECIES: hypothetical protein [Mycobacterium tuberculosis complex]	2.24554e+06	Rv1685c	No	No	Yes
WP_003408373.1	MRA_RS08925	MULTISPECIES: 3-methyladenine DNA glycosylase [Mycobacterium tuberculosis complex]	8.71027e+06	Rv1688	No	No	Yes
WP_003408378.1	MRA_RS08935	MULTISPECIES: hypothetical protein [Mycobacterium tuberculosis complex]	3454897	Rv1690	No	No	Yes
WP_003408380.1	MRA_RS08945	MULTISPECIES: phosphatase [Mycobacterium tuberculosis complex]	1.55465e+07	Rv1692	No	Yes	Yes
WP_003408381.1	MRA_RS08950	MULTISPECIES: hypothetical protein [Mycobacterium tuberculosis complex]	3.24387e+08	Rv1693	No	Yes	No
WP_003408382.1	MRA_RS08955	MULTISPECIES: 16S/23S rRNA (cytidine-2'-O)-methyltransferase TlyA [Mycobacterium tuberculosis complex]	7.04494e+06	Rv1694	No	No	No
WP_003408383.1	MRA_RS08960	MULTISPECIES: NAD kinase [Mycobacterium tuberculosis complex]	1.43059e+07	Rv1695	No	Yes	Yes
WP_003408385.1	MRA_RS08965	MULTISPECIES: DNA repair protein RecN [Mycobacterium tuberculosis complex]	5.24019e+06	Rv1696	No	No	Yes
WP_003408387.1	MRA_RS08970	MULTISPECIES: hypothetical protein [Mycobacterium tuberculosis complex]	7.54712e+07	Rv1697	No	Yes	Yes
WP_003408390.1	MRA_RS08975	MULTISPECIES: copper transporter MctB [Mycobacterium tuberculosis complex]	3.12205e+07	Rv1698	No	Yes	Yes
WP_003408396.1	MRA_RS08980	MULTISPECIES: CTP synthase [Mycobacterium tuberculosis complex]	7.07039e+06	Rv1699	Yes	Yes	Yes
WP_003408399.1	MRA_RS08985	MULTISPECIES: NUDIX hydrolase [Mycobacterium tuberculosis complex]	4.46598e+06	Rv1700	No	No	Yes
WP_003408401.1	MRA_RS08990	MULTISPECIES: tyrosine recombinase XerD [Mycobacterium tuberculosis complex]	12234656	Rv1701	No	No	Yes
WP_003408420.1	MRA_RS09020	MULTISPECIES: hypothetical protein [Mycobacterium tuberculosis complex]	651987	Rv1706A	No	No	No
WP_003408432.1	MRA_RS09035	MULTISPECIES: segregation and condensation protein A [Mycobacterium tuberculosis complex]	565028	Rv1709	No	No	Yes
WP_003408436.1	MRA_RS09040	MULTISPECIES: SMC-Scp complex subunit ScpB [Mycobacterium tuberculosis complex]	5.60702e+06	Rv1710	No	Yes	No
WP_003408441.1	MRA_RS09050	MULTISPECIES: cytidylate kinase [Mycobacterium tuberculosis complex]	1.06375e+07	Rv1712	No	No	Yes
WP_003408456.1	MRA_RS09080	MULTISPECIES: hypothetical protein [Mycobacterium tuberculosis complex]	32130.3	Rv1718	No	No	Yes
WP_003408460.1	MRA_RS09085	MULTISPECIES: transcriptional regulator [Mycobacterium tuberculosis complex]	7.74925e+06	Rv1719	Yes	Yes	Yes
WP_003408465.1	MRA_RS09100	MULTISPECIES: ribonuclease VapC12 [Mycobacterium tuberculosis complex]	796053	Rv1720c	No	No	No
WP_003408469.1	MRA_RS09105	MULTISPECIES: antitoxin [Mycobacterium tuberculosis complex]	5.1431e+07	Rv1721c	No	No	Yes
WP_003408483.1	MRA_RS09120	MULTISPECIES: hypothetical protein [Mycobacterium tuberculosis complex]	1.46507e+06	Rv1724c	No	No	No
WP_003408486.1	MRA_RS09125	MULTISPECIES: hypothetical protein [Mycobacterium tuberculosis complex]	1.55719e+06	Rv1725c	No	No	Yes
WP_003408493.1	MRA_RS09135	MULTISPECIES: hypothetical protein [Mycobacterium tuberculosis complex]	2.37461e+06	Rv1727	No	No	Yes
WP_003408497.1	MRA_RS09145	MULTISPECIES: S-adenosylmethionine-dependent methyltransferase [Mycobacterium tuberculosis complex]	2.79781e+06	Rv1729c	No	No	Yes
WP_003408499.1	MRA_RS09150	MULTISPECIES: penicillin-binding protein [Mycobacterium tuberculosis complex]	766700	Rv1730c	No	Yes	Yes
WP_003408503.1	MRA_RS09160	MULTISPECIES: hypothetical protein [Mycobacterium tuberculosis complex]	7.2004e+08	Rv1732c	Yes	Yes	Yes
WP_003408522.1	MRA_RS09195	MULTISPECIES: hypothetical protein [Mycobacterium tuberculosis complex]	2.73077e+08	Rv1738	No	Yes	Yes
WP_003408545.1	MRA_RS09240	MULTISPECIES: ABC transporter ATP-binding/permease Rv1747 [Mycobacterium tuberculosis complex]	1.21898e+07	Rv1747	No	Yes	Yes
WP_003408558.1	MRA_RS09255	MULTISPECIES: acyl-CoA synthetase [Mycobacterium tuberculosis complex]	1.07711e+06	Rv1750c	No	No	Yes
WP_003408743.1	MRA_RS09390	MULTISPECIES: hypothetical protein [Mycobacterium tuberculosis complex]	2.83814e+06	Rv1767	Yes	No	No
WP_003408749.1	MRA_RS09410	MULTISPECIES: L-gulono-1,4-lactone dehydrogenase [Mycobacterium tuberculosis complex]	1.30893e+08	Rv1771	Yes	Yes	Yes
WP_003408754.1	MRA_RS09420	MULTISPECIES: transcriptional regulator [Mycobacterium tuberculosis complex]	1.51157e+07	Rv1773c	No	No	Yes
WP_003408775.1	MRA_RS09445	MULTISPECIES: hypothetical protein [Mycobacterium tuberculosis complex]	2.74148e+07	Rv1778c	Yes	Yes	Yes
WP_003408781.1	MRA_RS09450	MULTISPECIES: membrane protein [Mycobacterium tuberculosis complex]	880524	Rv1779c	Yes	Yes	Yes
WP_003408792.1	MRA_RS09455	MULTISPECIES: hypothetical protein [Mycobacterium tuberculosis complex]	2.40446e+08	Rv1780	No	Yes	Yes
WP_003408795.1	MRA_RS09460	MULTISPECIES: 4-alpha-glucanotransferase [Mycobacterium tuberculosis complex]	185631	Rv1781c	No	No	Yes
WP_003408799.1	MRA_RS09470	MULTISPECIES: type VII secretion protein EccC [Mycobacterium tuberculosis complex]	2.38037e+07	Rv1783	No	Yes	Yes
WP_003408802.1	MRA_RS09475	MULTISPECIES: cytochrome P450 [Mycobacterium tuberculosis complex]	1.14525e+07	Rv1785c	No	No	Yes
WP_003408803.1	MRA_RS09480	MULTISPECIES: ferredoxin [Mycobacterium tuberculosis complex]	2.36768e+06	Rv1786	No	No	Yes
WP_003408840.1	MRA_RS09515	MULTISPECIES: ESAT-6-like protein EsxN [Mycobacterium tuberculosis complex]	7.71095e+08	Rv1793	No	No	Yes
WP_003408846.1	MRA_RS09520	MULTISPECIES: hypothetical protein [Mycobacterium tuberculosis complex]	2.07948e+08	Rv1794	Yes	Yes	Yes
WP_003408854.1	MRA_RS09530	MULTISPECIES: type VII secretion-associated serine protease [Mycobacterium tuberculosis complex]	1.4557e+07	Rv1796	No	Yes	Yes
WP_003408859.1	MRA_RS09535	MULTISPECIES: type VII secretion protein EccE [Mycobacterium tuberculosis complex]	1.31132e+07	Rv1797	No	Yes	Yes
WP_003408868.1	MRA_RS09540	MULTISPECIES: type VII secretion AAA-ATPase EccA [Mycobacterium tuberculosis complex]	2.04963e+07	Rv1798	No	Yes	Yes
WP_003408979.1	MRA_RS09495	MULTISPECIES: PPE family protein PPE26 [Mycobacterium tuberculosis complex]	1.46012e+07	Rv1789	No	No	Yes
WP_003409199.1	MRA_RS09615	MULTISPECIES: hypothetical protein [Mycobacterium tuberculosis complex]	2.5752e+06	Rv1813c	No	No	Yes
WP_003409204.1	MRA_RS09625	MULTISPECIES: hypothetical protein [Mycobacterium tuberculosis complex]	2.195e+07	Rv1815	No	No	Yes
WP_003409205.1	MRA_RS09630	MULTISPECIES: transcriptional regulator [Mycobacterium tuberculosis complex]	5.53344e+06	Rv1816	No	No	Yes
WP_003409207.1	MRA_RS09635	MULTISPECIES: hypothetical protein [Mycobacterium tuberculosis complex]	699602	Rv1817	Yes	No	Yes
WP_003409218.1	MRA_RS09650	MULTISPECIES: hypothetical protein [Mycobacterium tuberculosis complex]	2.86059e+07	Rv1820	No	Yes	Yes
WP_003409227.1	MRA_RS09660	MULTISPECIES: CDP-diacylglycerol--glycerol-3-phosphate 3-phosphatidyltransferase [Mycobacterium tuberculosis complex]	3.83599e+06	Rv1822	Yes	No	Yes
WP_003409239.1	MRA_RS09690	MULTISPECIES: MerR family transcriptional regulator [Mycobacterium tuberculosis complex]	2.72758e+07	Rv1828	No	No	Yes
WP_003409242.1	MRA_RS09695	MULTISPECIES: hypothetical protein [Mycobacterium tuberculosis complex]	4.39059e+07	Rv1829	No	Yes	Yes
WP_003409254.1	MRA_RS09715	MULTISPECIES: haloalkane dehalogenase [Mycobacterium tuberculosis complex]	1.33554e+08	Rv1833c	Yes	Yes	Yes
WP_003409255.1	MRA_RS09720	MULTISPECIES: hydrolase [Mycobacterium tuberculosis complex]	8.33484e+06	Rv1834	No	No	Yes
WP_003409258.1	MRA_RS09725	MULTISPECIES: serine esterase [Mycobacterium tuberculosis complex]	253806	Rv1835c	No	No	Yes
WP_003409271.1	MRA_RS09735	MULTISPECIES: malate synthase G [Mycobacterium tuberculosis complex]	9.77083e+07	Rv1837c	Yes	Yes	Yes
WP_003409273.1	MRA_RS09740	MULTISPECIES: ribonuclease [Mycobacterium tuberculosis complex]	9.07422e+07	Rv1838c	No	No	Yes
WP_003409276.1	MRA_RS09745	MULTISPECIES: antitoxin [Mycobacterium tuberculosis complex]	6.91331e+07	Rv1839c	No	No	Yes
WP_003409301.1	MRA_RS09780	MULTISPECIES: transcriptional regulator BlaI [Mycobacterium tuberculosis complex]	2.94935e+07	Rv1846c	Yes	No	Yes
WP_003409305.1	MRA_RS09790	MULTISPECIES: urease subunit gamma [Mycobacterium tuberculosis complex]	5.71489e+07	Rv1848	Yes	No	Yes
WP_003409308.1	MRA_RS09795	MULTISPECIES: urease subunit beta [Mycobacterium tuberculosis complex]	4.98943e+07	Rv1849	No	No	Yes
WP_003409313.1	MRA_RS09810	MULTISPECIES: urease accessory protein UreG [Mycobacterium tuberculosis complex]	1.64698e+07	Rv1852	Yes	Yes	Yes
WP_003409317.1	MRA_RS09820	MULTISPECIES: NADH dehydrogenase [Mycobacterium tuberculosis complex]	5.89115e+06	Rv1854c	Yes	Yes	Yes
WP_003409319.1	MRA_RS09825	MULTISPECIES: oxidoreductase [Mycobacterium tuberculosis complex]	3.34539e+08	Rv1855c	Yes	Yes	Yes
WP_003409323.1	MRA_RS09830	MULTISPECIES: oxidoreductase [Mycobacterium tuberculosis complex]	2.49082e+08	Rv1856c	Yes	Yes	Yes
WP_003409326.1	MRA_RS09835	MULTISPECIES: molybdate-binding protein [Mycobacterium tuberculosis complex]	503679	Rv1857	Yes	No	No
WP_003409345.1	MRA_RS09860	MULTISPECIES: alcohol dehydrogenase [Mycobacterium tuberculosis complex]	8.14741e+06	Rv1862	No	No	Yes
WP_003409351.1	MRA_RS09870	MULTISPECIES: hypothetical protein [Mycobacterium tuberculosis complex]	2.06292e+06	Rv1864c	Yes	No	Yes
WP_003409355.1	MRA_RS09875	MULTISPECIES: short-chain dehydrogenase [Mycobacterium tuberculosis complex]	1.68688e+07	Rv1865c	No	Yes	Yes
WP_003409362.1	MRA_RS09885	MULTISPECIES: acetyl-CoA acetyltransferase [Mycobacterium tuberculosis complex]	3.21524e+06	Rv1867	No	No	Yes
WP_003409374.1	MRA_RS09890	MULTISPECIES: hypothetical protein [Mycobacterium tuberculosis complex]	5.51566e+06	Rv1868	No	No	Yes
WP_003409385.1	MRA_RS09915	MULTISPECIES: hypothetical protein [Mycobacterium tuberculosis complex]	979062	Rv1873	No	No	No
WP_003409398.1	MRA_RS09930	MULTISPECIES: bacterioferritin [Mycobacterium tuberculosis complex]	1.7912e+08	Rv1876	Yes	No	Yes
WP_003409401.1	MRA_RS09940	MULTISPECIES: glutamine synthetase GlnA [Mycobacterium tuberculosis complex]	6.76617e+06	Rv1878	Yes	Yes	Yes
WP_003409406.1	MRA_RS09950	MULTISPECIES: cytochrome P450 [Mycobacterium tuberculosis complex]	1.86752e+07	Rv1880c	Yes	Yes	Yes
WP_003409413.1	MRA_RS09960	MULTISPECIES: short-chain dehydrogenase [Mycobacterium tuberculosis complex]	7.55851e+07	Rv1882c	Yes	Yes	Yes
WP_003409456.1	MRA_RS09980	MULTISPECIES: diacylglycerol acyltransferase [Mycobacterium tuberculosis complex]	7345721928	Rv1886c	Yes	Yes	Yes
WP_003409509.1	MRA_RS10005	MULTISPECIES: hypothetical protein [Mycobacterium tuberculosis complex]	7.40041e+07	Rv1891	Yes	Yes	No
WP_003409515.1	MRA_RS10015	MULTISPECIES: hypothetical protein [Mycobacterium tuberculosis complex]	2608911039	Rv1893	Yes	Yes	Yes
WP_003409518.1	MRA_RS10020	MULTISPECIES: hypothetical protein [Mycobacterium tuberculosis complex]	1.31722e+07	Rv1894c	No	Yes	Yes
WP_003409526.1	MRA_RS10030	MULTISPECIES: S-adenosyl-L-methionine-dependent methyltransferase [Mycobacterium tuberculosis complex]	1.94345e+07	Rv1896c	No	Yes	Yes
WP_003409533.1	MRA_RS10035	MULTISPECIES: D-aminoacyl-tRNA deacylase [Mycobacterium tuberculosis complex]	2.99236e+07	Rv1897c	No	No	No
WP_003409536.1	MRA_RS10040	MULTISPECIES: hypothetical protein [Mycobacterium tuberculosis complex]	2.98681e+06	Rv1898	No	No	No
WP_003409537.1	MRA_RS10045	MULTISPECIES: hypothetical protein [Mycobacterium tuberculosis complex]	7.00733e+07	Rv1899c	Yes	Yes	Yes
WP_003409543.1	MRA_RS10070	MULTISPECIES: hypothetical protein [Mycobacterium tuberculosis complex]	5.60009e+07	Rv1904	No	No	Yes
WP_003409574.1	MRA_RS10115	MULTISPECIES: hypothetical protein [Mycobacterium tuberculosis complex]	1.67033e+06	Rv1913	No	No	No
WP_003409577.1	MRA_RS10120	MULTISPECIES: hypothetical protein [Mycobacterium tuberculosis complex]	380970	Rv1914c	Yes	No	Yes
WP_003409667.1	MRA_RS10160	MULTISPECIES: lipoprotein [Mycobacterium tuberculosis complex]	917302	Rv1922	No	No	Yes
WP_003409680.1	MRA_RS10175	MULTISPECIES: nitrate ABC transporter substrate-binding protein [Mycobacterium tuberculosis complex]	1.26873e+08	Rv1925	Yes	Yes	Yes
WP_003409684.1	MRA_RS10180	MULTISPECIES: hypothetical protein [Mycobacterium tuberculosis complex]	1440906780	Rv1926c	Yes	Yes	Yes
WP_003409685.1	MRA_RS10185	MULTISPECIES: hypothetical protein [Mycobacterium tuberculosis complex]	2.08011e+07	Rv1927	Yes	No	Yes
WP_003409686.1	MRA_RS10190	MULTISPECIES: short-chain dehydrogenase [Mycobacterium tuberculosis complex]	136310	Rv1928c	Yes	No	Yes
WP_003409694.1	MRA_RS10200	MULTISPECIES: hypothetical protein [Mycobacterium tuberculosis complex]	58769.6	Rv1930c	No	No	No
WP_003409700.1	MRA_RS10210	MULTISPECIES: thiol peroxidase [Mycobacterium tuberculosis complex]	1174829627	Rv1932	Yes	Yes	Yes
WP_003409714.1	MRA_RS10235	MULTISPECIES: oxygenase [Mycobacterium tuberculosis complex]	56909.1	Rv1937	No	No	No
WP_003409775.1	MRA_RS10255	MULTISPECIES: short-chain type dehydrogenase/reductase [Mycobacterium tuberculosis complex]	30121.8	Rv1941	No	No	No
WP_003409778.1	MRA_RS10260	MULTISPECIES: toxin MazF5 [Mycobacterium tuberculosis complex]	4.90288e+07	Rv1942c	Yes	No	Yes
WP_003409784.1	MRA_RS10270	MULTISPECIES: hypothetical protein [Mycobacterium tuberculosis complex]	2.20924e+07	Rv1944c	Yes	Yes	Yes
WP_003409877.1	MRA_RS10310	MULTISPECIES: hypothetical protein [Mycobacterium tuberculosis complex]	7.63863e+06	Rv1951c	No	No	No
WP_003409886.1	MRA_RS10335	MULTISPECIES: antitoxin HigA [Mycobacterium tuberculosis complex]	1.55876e+07	Rv1956	No	No	Yes
WP_003409891.1	MRA_RS10340	MULTISPECIES: SecB-like chaperone Rv1957 [Mycobacterium tuberculosis complex]	1.64515e+07	Rv1957	Yes	Yes	No
WP_003409896.1	MRA_RS10350	MULTISPECIES: toxin ParE1 [Mycobacterium tuberculosis complex]	1.12629e+07	Rv1959c	No	No	No
WP_003409899.1	MRA_RS10355	MULTISPECIES: antitoxin [Mycobacterium tuberculosis complex]	1.95591e+07	Rv1960c	No	No	No
WP_003409913.1	MRA_RS10365	MULTISPECIES: ribonuclease VapC35 [Mycobacterium tuberculosis complex]	1.47332e+07	Rv1962c	Yes	No	Yes
WP_003409919.1	MRA_RS10375	MULTISPECIES: transcriptional regulator [Mycobacterium tuberculosis complex]	1.48583e+07	Rv1963c	No	No	Yes
WP_003409942.1	MRA_RS10455	MULTISPECIES: hypothetical protein [Mycobacterium tuberculosis complex]	8.07558e+07	Rv1978	Yes	Yes	Yes
WP_003409954.1	MRA_RS10465	MULTISPECIES: hypothetical protein [Mycobacterium tuberculosis complex]	5.35902e+08	Rv1980c	Yes	Yes	Yes
WP_003409968.1	MRA_RS10480	MULTISPECIES: antitoxin VapB36 [Mycobacterium tuberculosis complex]	3.92061e+07	Rv1982A	No	No	Yes
WP_003409976.1	MRA_RS10490	MULTISPECIES: cutinase [Mycobacterium tuberculosis complex]	5.63939e+07	Rv1984c	Yes	Yes	Yes
WP_003409986.1	MRA_RS10500	MULTISPECIES: LysR family transcriptional regulator [Mycobacterium tuberculosis complex]	5.26237e+06	Rv1985c	No	No	Yes
WP_003409992.1	MRA_RS10510	MULTISPECIES: chitinase [Mycobacterium tuberculosis complex]	3.42302e+07	Rv1987	Yes	No	Yes
WP_003410001.1	MRA_RS10520	MULTISPECIES: hypothetical protein [Mycobacterium tuberculosis complex]	1.52587e+06	Rv1989c	No	No	Yes
WP_003410003.1	MRA_RS10525	MULTISPECIES: transcriptional regulator [Mycobacterium tuberculosis complex]	1.46601e+08	Rv1990c	Yes	Yes	Yes
WP_003410006.1	MRA_RS10530	MULTISPECIES: hypothetical protein [Mycobacterium tuberculosis complex]	4.12408e+06	#N/A	No	No	No
WP_003410010.1	MRA_RS10540	MULTISPECIES: hypothetical protein [Mycobacterium tuberculosis complex]	1.67485e+07	Rv1991c	No	No	Yes
WP_003410014.1	MRA_RS10545	MULTISPECIES: antitoxin MazE [Mycobacterium tuberculosis complex]	6.82796e+07	Rv1991A	No	No	Yes
WP_003410017.1	MRA_RS10555	MULTISPECIES: hypothetical protein [Mycobacterium tuberculosis complex]	1.19208e+08	Rv1993c	Yes	Yes	Yes
WP_003410018.1	MRA_RS10560	MULTISPECIES: transcriptional regulator [Mycobacterium tuberculosis complex]	8.40845e+06	Rv1994c	No	No	Yes
WP_003410027.1	MRA_RS10575	MULTISPECIES: cation-transporting ATPase F [Mycobacterium tuberculosis complex]	138447	Rv1997	No	No	Yes
WP_003410047.1	MRA_RS10600	MULTISPECIES: 3-alpha-(or 20-beta)-hydroxysteroid dehydrogenase [Mycobacterium tuberculosis complex]	8.06394e+07	Rv2002	No	Yes	Yes
WP_003410057.1	MRA_RS10615	MULTISPECIES: hypothetical protein [Mycobacterium tuberculosis complex]	1.07164e+06	Rv2004c	No	No	Yes
WP_003410060.1	MRA_RS10620	MULTISPECIES: universal stress protein [Mycobacterium tuberculosis complex]	5.55503e+07	Rv2005c	No	No	Yes
WP_003410065.1	MRA_RS10630	MULTISPECIES: ferredoxin [Mycobacterium tuberculosis complex]	5.84448e+07	Rv2007c	No	Yes	Yes
WP_003410070.1	MRA_RS10635	MULTISPECIES: hypothetical protein [Mycobacterium tuberculosis complex]	1.82601e+07	Rv2008c	No	Yes	Yes
WP_003410075.1	MRA_RS10645	MULTISPECIES: ribonuclease [Mycobacterium tuberculosis complex]	8.11415e+06	Rv2010	No	No	No
WP_003410078.1	MRA_RS10650	MULTISPECIES: hypothetical protein [Mycobacterium tuberculosis complex]	1.45304e+07	Rv2011c	No	No	Yes
WP_003410080.1	MRA_RS10655	MULTISPECIES: hypothetical protein [Mycobacterium tuberculosis complex]	2.79089e+06	Rv2012	No	No	No
WP_003410095.1	MRA_RS10670	MULTISPECIES: hypothetical protein [Mycobacterium tuberculosis complex]	115739	Rv2015c	No	No	No
WP_003410108.1	MRA_RS10685	MULTISPECIES: hypothetical protein [Mycobacterium tuberculosis complex]	3.79903e+07	Rv2018	Yes	No	Yes
WP_003410114.1	MRA_RS10690	MULTISPECIES: hypothetical protein [Mycobacterium tuberculosis complex]	6.23213e+07	Rv2019	Yes	No	Yes
WP_003410124.1	MRA_RS10700	MULTISPECIES: transcriptional regulator [Mycobacterium tuberculosis complex]	5.57379e+07	Rv2021c	No	No	Yes
WP_003410131.1	MRA_RS10710	MULTISPECIES: hypothetical protein [Mycobacterium tuberculosis complex]	1.54594e+06	Rv2023c	No	No	No
WP_003410150.1	MRA_RS10730	MULTISPECIES: universal stress protein [Mycobacterium tuberculosis complex]	8.35473e+06	Rv2026c	Yes	No	Yes
WP_003410171.1	MRA_RS10740	MULTISPECIES: universal stress protein [Mycobacterium tuberculosis complex]	2.40643e+06	Rv2028c	No	No	Yes
WP_003410189.1	MRA_RS10755	MULTISPECIES: alpha-crystallin [Mycobacterium tuberculosis complex]	1.65138e+08	Rv2031c	Yes	Yes	Yes
WP_003410193.1	MRA_RS10760	MULTISPECIES: NAD(P)H nitroreductase [Mycobacterium tuberculosis complex]	2.57344e+07	Rv2032	No	Yes	Yes
WP_003410196.1	MRA_RS10765	MULTISPECIES: hypothetical protein [Mycobacterium tuberculosis complex]	335779	Rv2033c	No	No	Yes
WP_003410200.1	MRA_RS10770	MULTISPECIES: transcriptional regulator [Mycobacterium tuberculosis complex]	2.32246e+07	Rv2034	Yes	No	No
WP_003410218.1	MRA_RS10790	MULTISPECIES: sugar ABC transporter ATP-binding protein [Mycobacterium tuberculosis complex]	937936	Rv2038c	No	No	Yes
WP_003410224.1	MRA_RS10800	MULTISPECIES: sugar ABC transporter permease [Mycobacterium tuberculosis complex]	2.42201e+06	Rv2040c	No	No	No
WP_003410228.1	MRA_RS10805	MULTISPECIES: sugar ABC transporter substrate-binding lipoprotein [Mycobacterium tuberculosis complex]	1.62673e+06	Rv2041c	Yes	No	No
WP_003410243.1	MRA_RS10815	MULTISPECIES: pyrazinamidase/nicotinamidase PncA [Mycobacterium tuberculosis complex]	1.04614e+07	Rv2043c	No	No	Yes
WP_003410309.1	MRA_RS10835	MULTISPECIES: hypothetical protein [Mycobacterium tuberculosis complex]	4.7316e+06	Rv2047c	No	No	Yes
WP_003410601.1	MRA_RS10850	MULTISPECIES: RNA polymerase-binding protein RbpA [Mycobacterium tuberculosis complex]	4.01749e+07	Rv2050	Yes	Yes	Yes
WP_003410605.1	MRA_RS10865	MULTISPECIES: hypothetical protein [Mycobacterium tuberculosis complex]	2.76817e+06	Rv2052c	No	No	Yes
WP_003410610.1	MRA_RS10875	MULTISPECIES: hypothetical protein [Mycobacterium tuberculosis complex]	2.39949e+08	Rv2054	Yes	Yes	Yes
WP_003410619.1	MRA_RS10880	MULTISPECIES: 30S ribosomal protein S18 [Mycobacterium tuberculosis complex]	1.5683e+07	Rv2055c	No	No	Yes
WP_003410628.1	MRA_RS10890	MULTISPECIES: 50S ribosomal protein L33 [Mycobacterium tuberculosis complex]	750142	Rv2057c	No	No	No
WP_003410631.1	MRA_RS10895	MULTISPECIES: 50S ribosomal protein L28 [Mycobacterium tuberculosis complex]	372724	Rv2058c	No	No	Yes
WP_003410645.1	MRA_RS10910	MULTISPECIES: PPOX class F420-dependent enzyme [Mycobacterium tuberculosis complex]	5.96649e+08	Rv2061c	Yes	Yes	Yes
WP_003410648.1	MRA_RS10915	MULTISPECIES: cobalamin biosynthesis protein CobN [Mycobacterium tuberculosis complex]	715049	Rv2062c	Yes	Yes	Yes
WP_003410651.1	MRA_RS10920	MULTISPECIES: antitoxin [Mycobacterium tuberculosis complex]	4141196890	Rv2063	Yes	Yes	Yes
WP_003410654.1	MRA_RS10925	MULTISPECIES: mRNA interferase MazF7 [Mycobacterium tuberculosis complex]	1.8474e+07	Rv2063A	No	No	No
WP_003410658.1	MRA_RS10935	MULTISPECIES: precorrin-8X methylmutase [Mycobacterium tuberculosis complex]	1.83744e+07	Rv2065	No	Yes	Yes
WP_003410659.1	MRA_RS10940	MULTISPECIES: cobalamin biosynthesis protein CobIJ [Mycobacterium tuberculosis complex]	3.269e+06	Rv2066	No	No	Yes
WP_003410677.1	MRA_RS10950	MULTISPECIES: class A beta-lactamase [Mycobacterium tuberculosis complex]	2.10234e+07	Rv2068c	Yes	Yes	Yes
WP_003410726.1	MRA_RS11045	MULTISPECIES: hypothetical protein [Mycobacterium tuberculosis complex]	37816	Rv2085	No	No	No
WP_003410735.1	MRA_RS11060	MULTISPECIES: serine/threonine protein kinase [Mycobacterium tuberculosis complex]	2.23006e+06	Rv2088	No	No	Yes
WP_003410743.1	MRA_RS11065	MULTISPECIES: dipeptidase [Mycobacterium tuberculosis complex]	6.49951e+06	Rv2089c	No	No	Yes
WP_003410762.1	MRA_RS11075	MULTISPECIES: membrane protein [Mycobacterium tuberculosis complex]	2.79633e+08	Rv2091c	Yes	Yes	Yes
WP_003410768.1	MRA_RS11090	MULTISPECIES: protein translocase TatA [Mycobacterium tuberculosis complex]	1.92334e+08	Rv2094c	Yes	Yes	Yes
WP_003410772.1	MRA_RS11095	MULTISPECIES: protein PafC [Mycobacterium tuberculosis complex]	1.12036e+07	Rv2095c	No	No	Yes
WP_003410775.1	MRA_RS11100	MULTISPECIES: protein PafB [Mycobacterium tuberculosis complex]	1.65136e+07	Rv2096c	No	Yes	Yes
WP_003410811.1	MRA_RS11140	MULTISPECIES: ribonuclease VapC37 [Mycobacterium tuberculosis complex]	1.37798e+07	Rv2103c	No	No	Yes
WP_003410814.1	MRA_RS11145	MULTISPECIES: antitoxin [Mycobacterium tuberculosis complex]	6.27662e+07	Rv2104c	No	No	Yes
WP_003411023.1	MRA_RS11180	MULTISPECIES: proteasome subunit beta [Mycobacterium tuberculosis complex]	2.62676e+07	Rv2110c	Yes	Yes	Yes
WP_003411026.1	MRA_RS11185	MULTISPECIES: prokaryotic ubiquitin-like protein Pup [Mycobacterium tuberculosis complex]	3.08195e+07	Rv2111c	No	Yes	Yes
WP_003411029.1	MRA_RS11190	MULTISPECIES: Pup deamidase/depupylase [Mycobacterium tuberculosis complex]	2.22234e+07	Rv2112c	No	Yes	Yes
WP_003411031.1	MRA_RS11195	MULTISPECIES: integral membrane protein [Mycobacterium tuberculosis complex]	8.02793e+06	Rv2113	Yes	Yes	No
WP_003411033.1	MRA_RS11200	MULTISPECIES: hypothetical protein [Mycobacterium tuberculosis complex]	8.70154e+07	Rv2114	Yes	No	Yes
WP_003411035.1	MRA_RS11205	MULTISPECIES: proteasome-associated ATPase [Mycobacterium tuberculosis complex]	2.69602e+07	Rv2115c	No	Yes	Yes
WP_003411038.1	MRA_RS11215	MULTISPECIES: hypothetical protein [Mycobacterium tuberculosis complex]	7.65332e+07	Rv2117	No	No	Yes
WP_003411041.1	MRA_RS11220	MULTISPECIES: tRNA (adenine(58)-N(1))-methyltransferase TrmI [Mycobacterium tuberculosis complex]	1.30609e+07	Rv2118c	Yes	Yes	Yes
WP_003411047.1	MRA_RS11235	MULTISPECIES: ATP phosphoribosyltransferase [Mycobacterium tuberculosis complex]	4.88149e+07	Rv2121c	Yes	Yes	Yes
WP_003411082.1	MRA_RS11275	MULTISPECIES: hypothetical protein [Mycobacterium tuberculosis complex]	648014	Rv2128	No	No	No
WP_003411086.1	MRA_RS11280	MULTISPECIES: oxidoreductase [Mycobacterium tuberculosis complex]	2.38383e+08	Rv2129c	Yes	Yes	Yes
WP_003411091.1	MRA_RS11285	MULTISPECIES: L-cysteine:1D-myo-inositol 2-amino-2-deoxy-alpha-D-glucopyranoside ligase [Mycobacterium tuberculosis complex]	9.59106e+06	Rv2130c	Yes	Yes	Yes
WP_003411099.1	MRA_RS11295	MULTISPECIES: hypothetical protein [Mycobacterium tuberculosis complex]	1.72581e+08	Rv2132	No	No	Yes
WP_003411102.1	MRA_RS11305	MULTISPECIES: hypothetical protein [Mycobacterium tuberculosis complex]	1.51227e+07	Rv2134c	No	No	Yes
WP_003411103.1	MRA_RS11310	MULTISPECIES: hypothetical protein [Mycobacterium tuberculosis complex]	1.19618e+07	Rv2135c	Yes	No	Yes
WP_003411110.1	MRA_RS11325	MULTISPECIES: hypothetical protein [Mycobacterium tuberculosis complex]	3.84294e+06	Rv2138	Yes	No	Yes
WP_003411116.1	MRA_RS11335	MULTISPECIES: dihydroorotate dehydrogenase [Mycobacterium tuberculosis complex]	4.41866e+07	Rv2139	Yes	Yes	Yes
WP_003411119.1	MRA_RS11340	MULTISPECIES: hypothetical protein [Mycobacterium tuberculosis complex]	1220448017	Rv2140c	Yes	Yes	Yes
WP_003411121.1	MRA_RS11345	MULTISPECIES: hypothetical protein [Mycobacterium tuberculosis complex]	1.02208e+07	Rv2141c	Yes	Yes	Yes
WP_003411124.1	MRA_RS11355	MULTISPECIES: toxin ParE2 [Mycobacterium tuberculosis complex]	9.94298e+06	Rv2142c	No	No	Yes
WP_003411127.1	MRA_RS11360	MULTISPECIES: antitoxin ParD2 [Mycobacterium tuberculosis complex]	1.00235e+08	Rv2142A	No	No	No
WP_003411131.1	MRA_RS11375	MULTISPECIES: cell wall synthesis protein Wag31 [Mycobacterium tuberculosis complex]	2375891828	Rv2145c	Yes	Yes	Yes
WP_003411133.1	MRA_RS11385	MULTISPECIES: cell division protein SepF [Mycobacterium tuberculosis complex]	7.75009e+06	Rv2147c	No	No	Yes
WP_003411144.1	MRA_RS11400	MULTISPECIES: cell division protein FtsZ [Mycobacterium tuberculosis complex]	1.53186e+08	Rv2150c	No	Yes	Yes
WP_003411157.1	MRA_RS11405	MULTISPECIES: cell division protein FtsQ [Mycobacterium tuberculosis complex]	1.54659e+07	Rv2151c	Yes	Yes	Yes
WP_003411159.1	MRA_RS11410	MULTISPECIES: UDP-N-acetylmuramate--L-alanine ligase [Mycobacterium tuberculosis complex]	1.35378e+07	Rv2152c	No	Yes	Yes
WP_003411165.1	MRA_RS11420	MULTISPECIES: cell division protein FtsW [Mycobacterium tuberculosis complex]	329909	Rv2154c	No	No	Yes
WP_003411171.1	MRA_RS11430	MULTISPECIES: phospho-N-acetylmuramoyl-pentapeptide transferase [Mycobacterium tuberculosis complex]	1.03882e+06	Rv2156c	Yes	No	No
WP_003411187.1	MRA_RS11435	MULTISPECIES: UDP-N-acetylmuramoyl-tripeptide--D-alanyl-D-alanine ligase [Mycobacterium tuberculosis complex]	9.44094e+06	Rv2157c	No	Yes	Yes
WP_003411201.1	MRA_RS11460	MULTISPECIES: F420-dependent oxidoreductase [Mycobacterium tuberculosis complex]	1.95911e+08	Rv2161c	Yes	Yes	Yes
WP_003411214.1	MRA_RS11470	MULTISPECIES: penicillin-binding protein B [Mycobacterium tuberculosis complex]	580196	Rv2163c	No	No	Yes
WP_003411225.1	MRA_RS11485	MULTISPECIES: transcriptional regulator MraZ [Mycobacterium tuberculosis complex]	1.87609e+08	Rv2166c	Yes	Yes	Yes
WP_003411231.1	MRA_RS11500	MULTISPECIES: hypothetical protein [Mycobacterium tuberculosis complex]	6.3909e+06	Rv2169c	Yes	No	Yes
WP_003411235.1	MRA_RS11505	MULTISPECIES: acetyltransferase [Mycobacterium tuberculosis complex]	3.72518e+06	Rv2170	No	No	Yes
WP_003411241.1	MRA_RS11515	MULTISPECIES: hypothetical protein [Mycobacterium tuberculosis complex]	4.07404e+07	Rv2172c	No	Yes	Yes
WP_003411245.1	MRA_RS11520	MULTISPECIES: geranylgeranyl pyrophosphate synthase [Mycobacterium tuberculosis complex]	5.44501e+06	Rv2173	No	Yes	Yes
WP_003411331.1	MRA_RS11555	MULTISPECIES: hypothetical protein [Mycobacterium tuberculosis complex]	1.99561e+07	Rv2179c	No	No	Yes
WP_003411339.1	MRA_RS11565	MULTISPECIES: polyprenol-phosphate-mannose-dependent alpha-(1-2)-phosphatidylinositol mannoside mannosyltransferase [Mycobacterium tuberculosis complex]	1.00886e+06	Rv2181	Yes	No	No
WP_003411341.1	MRA_RS11570	MULTISPECIES: 1-acylglycerol-3-phosphate O-acyltransferase [Mycobacterium tuberculosis complex]	1.61667e+07	Rv2182c	Yes	Yes	Yes
WP_003411344.1	MRA_RS11575	MULTISPECIES: hypothetical protein [Mycobacterium tuberculosis complex]	1.81013e+07	Rv2183c	Yes	Yes	Yes
WP_003411354.1	MRA_RS11585	MULTISPECIES: hypothetical protein [Mycobacterium tuberculosis complex]	5.41588e+08	Rv2185c	Yes	Yes	Yes
WP_003411357.1	MRA_RS11590	MULTISPECIES: hypothetical protein [Mycobacterium tuberculosis complex]	7.71089e+07	Rv2186c	No	No	Yes
WP_003411369.1	MRA_RS11600	MULTISPECIES: GDP-mannose-dependent alpha-(1-6)-phosphatidylinositol monomannoside mannosyltransferase [Mycobacterium tuberculosis complex]	1.07533e+07	Rv2188c	No	No	Yes
WP_003411373.1	MRA_RS11610	MULTISPECIES: endopeptidase [Mycobacterium tuberculosis complex]	1.72188e+07	Rv2190c	No	Yes	Yes
WP_003411389.1	MRA_RS11635	MULTISPECIES: cytochrome c oxidase subunit 3 [Mycobacterium tuberculosis complex]	7.01344e+07	Rv2193	No	No	No
WP_003411405.1	MRA_RS11660	MULTISPECIES: membrane protein [Mycobacterium tuberculosis complex]	3.18217e+07	Rv2198c	Yes	Yes	Yes
WP_003411413.1	MRA_RS11675	MULTISPECIES: asparagine synthase [Mycobacterium tuberculosis complex]	8.51297e+06	Rv2201	Yes	No	Yes
WP_003411414.1	MRA_RS11680	MULTISPECIES: adenosine kinase [Mycobacterium tuberculosis complex]	1.3205e+08	Rv2202c	Yes	Yes	Yes
WP_003411415.1	MRA_RS11685	MULTISPECIES: membrane protein [Mycobacterium tuberculosis complex]	1.18058e+07	Rv2203	Yes	Yes	Yes
WP_003411418.1	MRA_RS11690	MULTISPECIES: hypothetical protein [Mycobacterium tuberculosis complex]	6.8714e+08	Rv2204c	Yes	Yes	Yes
WP_003411425.1	MRA_RS11700	MULTISPECIES: membrane protein [Mycobacterium tuberculosis complex]	2.00224e+07	Rv2206	No	Yes	Yes
WP_003411429.1	MRA_RS11705	MULTISPECIES: nicotinate-nucleotide--dimethylbenzimidazole phosphoribosyltransferase [Mycobacterium tuberculosis complex]	1.93774e+07	Rv2207	Yes	Yes	Yes
WP_003411438.1	MRA_RS11720	MULTISPECIES: branched-chain-amino-acid aminotransferase [Mycobacterium tuberculosis complex]	5.37681e+07	Rv2210c	Yes	Yes	Yes
WP_003411445.1	MRA_RS11740	MULTISPECIES: oxidoreductase [Mycobacterium tuberculosis complex]	4.53538e+07	Rv2214c	Yes	Yes	Yes
WP_003411450.1	MRA_RS11745	MULTISPECIES: dihydrolipoyllysine-residue acetyltransferase component of pyruvate dehydrogenase complex [Mycobacterium tuberculosis complex]	3.25989e+08	Rv2215	Yes	Yes	Yes
WP_003411454.1	MRA_RS11750	MULTISPECIES: multidrug MFS transporter [Mycobacterium tuberculosis complex]	7.02411e+07	Rv2216	Yes	Yes	Yes
WP_003411458.1	MRA_RS11755	MULTISPECIES: octanoyltransferase [Mycobacterium tuberculosis complex]	7.99067e+06	Rv2217	No	No	Yes
WP_003411460.1	MRA_RS11760	MULTISPECIES: lipoyl synthase [Mycobacterium tuberculosis complex]	3.62379e+06	Rv2218	No	No	Yes
WP_003411463.1	MRA_RS11765	MULTISPECIES: hypothetical protein [Mycobacterium tuberculosis complex]	1.73568e+08	Rv2219	Yes	Yes	Yes
WP_003411466.1	MRA_RS11770	MULTISPECIES: membrane protein [Mycobacterium tuberculosis complex]	301387	Rv2219A	Yes	No	No
WP_003411475.1	MRA_RS11775	MULTISPECIES: glutamine synthetase 1 [Mycobacterium tuberculosis complex]	3.65933e+08	Rv2220	Yes	Yes	Yes
WP_003411478.1	MRA_RS11780	MULTISPECIES: glutamate--ammonia-ligase adenylyltransferase [Mycobacterium tuberculosis complex]	1.16075e+07	Rv2221c	Yes	Yes	Yes
WP_003411482.1	MRA_RS11785	MULTISPECIES: glutamine synthetase [Mycobacterium tuberculosis complex]	5.99961e+07	Rv2222c	Yes	Yes	Yes
WP_003411489.1	MRA_RS11805	MULTISPECIES: 3-methyl-2-oxobutanoate hydroxymethyltransferase [Mycobacterium tuberculosis complex]	5.37182e+06	Rv2225	No	No	Yes
WP_003411501.1	MRA_RS11825	MULTISPECIES: hypothetical protein [Mycobacterium tuberculosis complex]	2.12655e+07	Rv2229c	Yes	Yes	Yes
WP_003411502.1	MRA_RS11830	MULTISPECIES: Nif3-like dinuclear metal center hexameric protein [Mycobacterium tuberculosis complex]	1.46496e+07	Rv2230c	Yes	Yes	Yes
WP_003411510.1	MRA_RS11855	MULTISPECIES: protein-tyrosine phosphatase [Mycobacterium tuberculosis complex]	6.94089e+06	Rv2234	No	Yes	Yes
WP_003411514.1	MRA_RS11860	MULTISPECIES: hypothetical protein [Mycobacterium tuberculosis complex]	4.35107e+06	Rv2235	Yes	No	Yes
WP_003411520.1	MRA_RS11870	MULTISPECIES: hypothetical protein [Mycobacterium tuberculosis complex]	3.00386e+07	Rv2237	Yes	Yes	Yes
WP_003411522.1	MRA_RS11875	MULTISPECIES: hypothetical protein [Mycobacterium tuberculosis complex]	8.54943e+08	Rv2237A	No	Yes	Yes
WP_003411527.1	MRA_RS11885	MULTISPECIES: peroxiredoxin [Mycobacterium tuberculosis complex]	126106053	Rv2238c	Yes	Yes	Yes
WP_003411543.1	MRA_RS11905	MULTISPECIES: hypothetical protein [Mycobacterium tuberculosis complex]	9.16682e+06	Rv2242	No	No	Yes
WP_003411559.1	MRA_RS11910	MULTISPECIES: malonyl CoA-ACP transacylase [Mycobacterium tuberculosis complex]	8.45703e+07	Rv2243	No	Yes	Yes
WP_003411565.1	MRA_RS11915	MULTISPECIES: meromycolate extension acyl carrier protein [Mycobacterium tuberculosis complex]	33184091768	Rv2244	Yes	Yes	Yes
WP_003411571.1	MRA_RS11920	MULTISPECIES: 3-oxoacyl-ACP synthase I [Mycobacterium tuberculosis complex]	3.26638e+08	Rv2245	Yes	Yes	Yes
WP_003411576.1	MRA_RS11925	MULTISPECIES: 3-oxoacyl-ACP synthase II [Mycobacterium tuberculosis complex]	4.24473e+08	Rv2246	Yes	Yes	Yes
WP_003411595.1	MRA_RS11945	MULTISPECIES: transcriptional regulator [Mycobacterium tuberculosis complex]	3.11943e+07	Rv2250c	No	Yes	Yes
WP_003411603.1	MRA_RS11955	MULTISPECIES: diacylglycerol kinase [Mycobacterium tuberculosis complex]	3.31918e+07	Rv2252	No	No	Yes
WP_003411608.1	MRA_RS11960	MULTISPECIES: hypothetical protein [Mycobacterium tuberculosis complex]	1.08879e+07	Rv2253	No	No	Yes
WP_003411615.1	MRA_RS11980	MULTISPECIES: hypothetical protein [Mycobacterium tuberculosis complex]	2.47157e+07	Rv2256c	No	No	No
WP_003411619.1	MRA_RS11985	MULTISPECIES: hypothetical protein [Mycobacterium tuberculosis complex]	4.10699e+07	Rv2257c	Yes	Yes	Yes
WP_003411622.1	MRA_RS11990	MULTISPECIES: transcriptional regulator [Mycobacterium tuberculosis complex]	2.34084e+07	Rv2258c	Yes	Yes	Yes
WP_003411632.1	MRA_RS12000	MULTISPECIES: hypothetical protein [Mycobacterium tuberculosis complex]	1.05849e+08	Rv2260	No	Yes	Yes
WP_003411654.1	MRA_RS12025	MULTISPECIES: cytochrome P450 [Mycobacterium tuberculosis complex]	354488	Rv2266	No	No	No
[truncated: 2,090 more rows]
