# Supplementary material for: Integrated Multi-Omic Analysis of Mycobacterium tuberculosis H37Ra Redefines Virulence Attributes
Source: Front Microbiol. 2018 Jun 19;9:1314. doi: 10.3389/fmicb.2018.01314 (PMC6018540; doi:10.3389/fmicb.2018.01314)
Supplement: Supplementary Table 6 — A summary of results from proteogenomics analysis. (A) Novel genes. (B) Protein extensions. (C) Alternate start site. [file Data_Sheet_6.xlsx]

## Sheet: A
Integrated multi-omic analysis of Mycobacterium tuberculosis H37Ra redefines virulence attributes.
Supplemental Table 6: A summary of results from proteogenomics analysis
(A) Novel genes
Tentative Designation	Gene coordinates	Peptide sequence	Genomic coordinates of identified peptide	Transcript evidence (Yes/No)	Evidence from FGENESB	Evidence from Genemark	Xcorr	Ion score	MH+1	Delta M (ppm)	m/z [Da]	Charge	# Missed cleavage	Modifications	no. PSMs
IOB_NG_001	NC_009525.1: 1,790,023-1,788,612	RPAYEQMLADITAGK	NC_009525.1:1789802-1789846	Yes	Yes	Yes	-	59.7	1663.85	-0.588954	555.287	3	0		6
		WVPVEYLDNDVSASTGK	NC_009525.1:1789850-1789900				-	45.76	1879.91	3.00523	940.46	2	0		4
IOB_NG_002	NC_009525.1:1,052,078-1,052,460	FLAKPLDPGDQPVEFVRIAAAMHPSIGAR	NC_009525.1:1052108-1052194	No	No	No	4.69994		3145.62	-13.7135	525.109	6	1	N-Term(Acetyl)	1
IOB_NG_003	NC_009525.1:1,134,434-1,134,118	VVPAMLVLGR	NC_009525.1:1134183-1134154	No	No	No	2.12868	11.81	1054.64	-17.773	527.816	2	0		1
IOB_NG_004	NC_009525.1:1,244,013-1,244,206	AYTPDEVR	NC_009525.1:1244106-1244129	No	Yes	No	3.04	29	950.458	-0.424164	475.732	2	0		9
IOB_NG_005	NC_009525.1:1,244,013-1,244,222	LDESDVDGYQSR	NC_009525.1:1244148-1244183	No	Yes	No	4.48	75	1383.6	1.3625	692.306	2	0		25
		LHQRLDESDVDGYQSR	NC_009525.1:1244136-1244183	No	Yes	No	4.15	25	1917.9	-0.227128	639.973	3	0		3
		AYTPDEVR	NC_009525.1:1244106-1244129	No	Yes	No	3.04	29	950.458	-0.424164	475.732	2	0		9
		WVGLAGVAGVVAGGALVAR	NC_009525.1:1244031-1244087	No	Yes	No	-	65.06	1723	0.658044	862.005	2	0		2
		RAYTPDEVR	NC_009525.1:1244103-1244129	No	Yes	No	-	39.07	1106.56	-0.22964	553.783	2	0		2
IOB_NG_006	NC_009525.1:1,341,583-1,341,834	AGGGLSGVLR	NC_009525.1:1341757-1341786	No	No	No	-	49.21	886.51	-0.0084263	443.759	2	0		8
		VPPRPYVMPHSPAAG	NC_009525.1:1341787-1341831	No	No	No	-	29.91	1575.81	0.266492	788.409	2	0		9
		ALPLTSLTSAAERGPGQMLGGLPVGQMGAR	NC_009525.1:1341667-1341756	No	No	No	7.02	59	3181.7	0.71	796.182	4	1		5
		ALPLTSLTSAAER	NC_009525.1:1341667-1341705	No	No	No	4	38	1329.74	-0.0242604	665.372	2	0		2
IOB_NG_007	NC_009525.1:1,693,918-1,693,707	GIDGEHNIDGGNVTGQNPGK	NC_009525.1:1693850-1693791	No	No	No	2.90992		1978.92	-0.0120773	660.312	3	0		1
IOB_NG_008	NC_009525.1:1,709,824- 1,709,985	MIAGVASVDASSATMISTGK	NC_009525.1:1709893-1709952	No	No	No	0.82	22	2435.23	-1.69	812.414	3	0		3
IOB_NG_009	NC_009525.1:1,963,899 : 1,964,891	TQSRDDRR	NC_009525.1:1964037-1964060	No	No	No	2.19	-	1262.68	2.98	421.565	3	2		1
IOB_NG_010	NC_009525.1:126,925-127,200	FYPPASESSASSGR	NC_009525.1:127021-127062	No	No	No	-	44.03	1442.65	-0.12809	721.831	2	0		6
		TPVQATGPSGVHPK	NC_009525.1:127150-127191				4.66754	0	1375.73	-0.89569	459.249	3	0		1
IOB_NG_011	NC_009525.1:2,207,530-2,207,745	HVLDAGEALDAGQID	NC_009525.1:2207701-2207745	No	Yes	Yes	3.89	66	1523.73	-0.763467	762.37	2	0		1
IOB_NG_012	NC_009525.1:2,211,643-2,211,125	VASLSGLDGAPTVPEGSDK	NC_009525.1:2211539-2211595	No	No	No	1.59	-	2418.16	-0.44	1209.58	2	0		1
IOB_NG_013	NC_009525.1:2,319,544-2,319,732	GCTIALSWR	NC_009525.1:2319565-2319591	No	No	No	-	46.15	1105.55	0.264765	553.277	2	0	N-Term(Acetyl); C2(Carbamidomethyl)	1
IOB_NG_014	NC_009525.1:2,355,327-2,355,554	GWCDVMVTAVTAAAATTITAATAATPRR	NC_009525.1:2355330-2355413	No	No	No	1.48	-	3079.59	0.97	770.653	4	1	C3(Carbamidomethyl); M6(Oxidation)	1
IOB_NG_015	NC_009525.1:2,460,948-2,461,120	VVSYQQDPAHLGQASGSTLR	NC_009525.1:2461023-2461082	No	No	No	-	37.4	2114.06	-0.453539	705.359	3	0		2
		SGADQPTDELPQIGLDAPASGWK	NC_009525.1:2460954-2461022	No	No	No	1.77	25	2891.42	0.58	964.48	3	0		1
IOB_NG_016	NC_009525.1:2,584,360-2,584,592	EVGGVGCGPSNHER	NC_009525.1:2584453-2584494	No	No	No	-	56.7	1454.64	-0.19512	485.553	3	0	1xCarbamidomethyl [C7]	2
IOB_NG_017	NC_009525.1:2,811,496-2,812,413	NAVESVADLGHQGEVVGSDLEFGPR	NC_009525.1:2811568-2811642	No	No	No	1.59	-	2891.38	-0.74	964.463	3	0		1
IOB_NG_018	NC_009525.1:2,820,663-2,820,488	YVVSQEAVASHGA	NC_009525.1:2820491-2820529	No	No	No	-	37.88	1317.64	1.47847	659.326	2	0		2
IOB_NG_019	NC_009525.1:2,912,004-2,911,406	LLAQHATGIDAEQHCDHHHQ	NC_009525.1:2911468-2911409	No	No	No	3.43278		2318.05	-0.5026	580.267	4	0	C15(Carbamidomethyl)	1
IOB_NG_020	NC_009525.1:2,985,601-2,985,416	AEVEIAR	NC_009525.1:2516125-2516145	Yes	No	Yes	2.78	27	1016.59	0.58	508.801	2	0		4
IOB_NG_021	NC_009525.1:260,265-259,148	ALGVATAALEDSLAYAQQR	NC_009525.1:259400-259456	No	Yes	Yes	-	51.21	1948.01	1.05059	650.01	3	0		2
IOB_NG_022	NC_009525.1:3,067,987-3,068,391	VHNLDPELVDEHAR	NC_009525.1:3068281-3068322	No	Yes	Yes	5.62	64	1643.81	0.424872	548.61	3	0		3
IOB_NG_023	NC_009525.1:3,125,057-3,124,720	SALASSLKPR	NC_009525.1:3125001-3124972	No	No	No	-	15.11	1029.59	-11.2432	515.3	2	0		1
IOB_NG_024	NC_009525.1:3,160,944-3,161,734	ITNATVPAR	NC_009525.1:3161574-3161600	No	No	No	-	27.48	984.557	10.3731	492.782	2	0	N-Term(Acetyl)	1
IOB_NG_025	NC_009525.1:3,397,778-3,398,041	TSNQDTCPLTTR	NC_009525.1:3397928-3397963	No	No	No	0.74	-	1393.64	0.262027	697.323	2	0	1xCarbamidomethyl [C7]	1
		TSNQDTCPLTTRTPR	NC_009525.1:3397928-3397972	No	No	No	1.75	-	2056.97	-0.25	686.328	3	1	C7(Carbamidomethyl)	1
IOB_NG_026	NC_009525.1:3,582,410-3,582,580	AIEIDPGSSSFDSDALDQSPAASAAR	NC_009525.1:3582422-3582499	No	No	No	7.01	130	2578.19	-0.778581	860.068	3	0		15
		VNHAASAISPSLNENSSSGSPK	NC_009525.1:3582512-3582577	No	No	No	-	84.57	2154.04	-1.39608	718.685	3	0		12
		VNHAASAISPSLNENSSSGSPKA	NC_009525.1:3582512-3582580	No	No	No	4.97	40	2225.08	0.350118	742.365	3	0		1
IOB_NG_027	NC_009525.1:3,742,695-3,742,945	EHGESTGADGEVGEADHGVFR	NC_009525.1:3742860-3742922	No	No	No	3.00499		2155.93	-0.176903	719.314	3	0		1
IOB_NG_028	NC_009525.1:3,813,468-3,810,668	GQGGFGGAR	NC_009525.1:3813043-3813017	No	No	No	-	44.17	806.39	-0.0153648	403.699	2	0		1
IOB_NG_029	NC_009525.1:3,857,915-3,857,702	GSSVTVDEVPDPQVPER	NC_009525.1:3857881-3857831	No	No	No	3.25749	18.97	1810.88	-0.466044	905.944	2	0		1
IOB_NG_030	NC_009525.1:3,863,738-3,863,476	TLDAIHVATAETLGAELTAMITYHR	NC_009525.1:3863655-3863581	No	No	No	3.38966		2756.37	-9.79025	689.847	4	0	N-Term(Acetyl); M20(Oxidation)	1
IOB_NG_031	NC_009525.1:4,139,800-4,139,436	HHAGCFQQCQAEQR	NC_009525.1:4139547-4139588	No	No	No	-	35.04	1756.74	0.119261	439.94	4	0	2xCarbamidomethyl [C5; C9]	4
IOB_NG_032	NC_009525.1:4,206,638-4,206,329	RHEQPLQR	NC_009525.1:4206405-4206428	No	No	No	2.07	12	431.585	0.9	1292.74	3	1	N-Term(TMT6plex)	1
IOB_NG_033	NC_009525.1:4,229,466-4,231,094	LTCGCGNSDCPSSAGNHR	NC_009525.1:4230252-4230305	No	Yes	Yes	-	40.55	1949.76	-1.42397	650.592	3	0	3xCarbamidomethyl [C3; C5; C10]	2
IOB_NG_034	NC_009525.1:4,338,366-4,338,191	IAWSWFR	NC_009525.1:4338292-4338272	No	No	No	1.88759	35.37	965.499	-0.015101	483.253	2	0		4
IOB_NG_035	NC_009525.1:406,109-406,623	KHDPDVQQQR	NC_009525.1:406538-406567	No	No	No	3.26113	21.71	1250.62	0.338887	417.546	3	1		1
IOB_NG_036	NC_009525.1:417,183-417,499	FITLPAASIPILEK	NC_009525.1:417429-417470	No	No	No	-	17.23	1512.91	2.72594	504.974	3	0		1
IOB_NG_037	NC_009525.1:431,478-431,791	LLPMLNMPETLAGAPMPVLNTPETVSPR	NC_009525.1:431679-431762	No	No	No	-	2.48	3021.52	-8.31086	756.136	4	0	M7(Oxidation); M16(Oxidation)	1
IOB_NG_038	NC_009525.1:489,496-488,562	HEQPIQR	NC_009525.1:489147-489167	No	No	No	2.59	29	379.55	-1.43	1136.64	3	0	N-Term(TMT6plex)	1
IOB_NG_039	NC_009525.1:538,908-539,845	RVDADDVGAPGAATVVQIVGVGMTAQPAVR	NC_009525.1:539664-539753	No	No	No	-	55.28	2920.53	3.57213	974.185	3	0		4
		LVQGDSVPSRQDVGGGEAGDPTSDNSHR	NC_009525.1:539754-539837	No	No	No	6.78	53	3066.47	1.15	767.373	4	1		1
		QDVGGGEAGDPTSDNSHR	NC_009525.1:539784-539837	No	No	No	4.14	50	2027.92	-0.86	676.645	3	0		1
IOB_NG_040	NC_009525.1:581,892-582,119	SDEVGAPPACGGEWR	NC_009525.1:581995-582039	No	No	No	-	40.19	1587.69	0.751024	794.347	2	0	1xCarbamidomethyl [C10]	4
IOB_NG_041	NC_009525.1:608,672-607,870	HIGGQLR	NC_009525.1:608304-608284	No	No	No	-	37.13	822.447	-13.5185	411.727	2	0	N-Term(Acetyl)	2
IOB_NG_042	NC_009525.1:609,347-609,043	GGQNQGAVG	NC_009525.1:609043-609069	No	No	No	1.84	30	508.77	-0.19	1016.53	2	0	N-Term(TMT6plex)	2
IOB_NG_043	NC_009525.1:666,910-666,747	RGQAGIVDDGAVLIHVPGECPHPGEHVPR	NC_009525.1:666750-666836	No	No	No	-	31.15	3069.54	0.406761	614.715	5	0	1xCarbamidomethyl [C20]	6
		GQAGIVDDGAVLIHVPGECPHPGEHVPR	NC_009525.1:666750-666833	No	No	No	-	13.31	2913.44	0.197759	729.116	4	0	1xCarbamidomethyl [C19]	4
		QTIEPGWLYITAHR	NC_009525.1:666837-666878	No	No	No	-	79.65	1684.88	-0.503893	562.298	3	0		12
IOB_NG_044	NC_009525.1:705,981-705,788	GTQVNAVACETCGHIDLYLESR	NC_009525.1:705806-705871	No	No	No	-	68.72	2493.15	1.93488	831.723	3	0	2xCarbamidomethyl [C9; C12]	8
		EGAGHFNR	NC_009525.1:705872-705895	No	No	No	3.99	19	1116.58	0.67	372.863	3	0	0	1
		CGGDQLVEGAVVWNAPLR	NC_009525.1:705905-705958	No	No	No	-	72.97	1940.96	-1.04219	970.985	2	0	1xCarbamidomethyl [C1]	4
IOB_NG_045	NC_009525.1:919,009-918,450	AIQPSPATMQSAQR	NC_009525.1:918954-918995	No	No	No	-	45.3	1485.75	-0.318816	743.377	2	0		2
IOB_NG_046	NC_009525.1:926,746-927,564	ATTPAGTVGPVAAPACSPLATAALAGPAGPLPPEPAGPAGR	NC_009525.1:927220-927342	No	No	No	1.79	-	3967	-9.6	1323	3	0	C16(Carbamidomethyl)	1
IOB_NG_047	NC_009525.1:976,302-976,510	SASDGDRDDDEQR	NC_009525.1:976374-976412	No	No	No	3.77	32	1694.74	-0.64	565.585	3	1		1
IOB_NG_048	NC_009525: 1,290,252-1,290,116	MMIIDRPPDSVALR	NC_009525.1:1290253-1290212	No	No	No	1.7547	1.49	1613.85	8.18941	404.221	4	4		1
IOB_NG_049	NC_009525: 1,273,500-1,273,346	MWIDDSSADVIK	NC_009525.1:1273477-1273442	No	No	No	3.40689	54.75	1379.65	-0.506925	690.329	2	2		12
IOB_NG_050	NC_009525.1:451,281-451,502	MPEAMILALSR	NC_009525.1:451413-451445	No	No	No	1.79219	6.59	1231.65	8.89121	411.226	3	3		2
IOB_NG_051	NC_009525.1:1,935,642-1,935,827	GTFALHGLTHR	NC_009525.1:1935714-1935746	No	No	No	-	5.82	1209.65	-5.91809	403.885	3	3		1
IOB_NG_052	NC_009525.1:3,770,028-3,770,404	LPTLPAPR	NC_009525.1:3770268-3770291	No	No	No	-	26.34	864.53	-0.671266	432.768	2	2		1
IOB_NG_053	NC_009525.1:3,238,619-3,238,288	ATLFGAGPTSHR	NC_009525.1:3238425-3238390	No	No	No	-	7.45	1214.63	7.68221	405.551	3	3		1
IOB_NG_054	NC_009525.1:2,814,527-2,814,196	AGPVGLEAR	NC_009525.1:2814486-2814460	No	No	No	-	23.78	869.484	-0.159152	435.246	2	2		1
IOB_NG_055	NC_009525.1:3,518,128-3,517,938	PSSAALAVK	NC_009525.1:3517976-3517950	No	No	No	-	23.27	843.493	-0.21392	422.25	2	2		2
IOB_NG_056	NC_009525.1:2,451,800-2,452,419	GAHPAAGPLGIEFR	NC_009525.1:2452073-2452114	No	No	No	-	9.07	1392.74	-8.56012	464.914	3	3		1
IOB_NG_057	NC_009525.1:1,637,584-1,637,406	AAAVLVAR	NC_009525.1:1637582-1637559	No	No	No	-	30.18	812.499	-0.345293	406.753	2	2	1xAcetyl [N-Term]	1
IOB_NG_058	NC_009525.1:2,614,996-2,614,698	DVAMVTLVGER	NC_009525.1:2614976-2614944	No	No	No	-	6.3	1231.64	-9.20925	411.213	3	3	1xAcetyl [N-Term]	2
IOB_NG_059	NC_009525.1:1,122,858-1,123,549	MPGMPTPGTLGAAR	NC_009525.1:1123011-1123052	No	No	No	2.26837	17.73	1414.68	-5.2064	472.23	3	3	1xOxidation [M1; M4]; 1xAcetyl [N-Term]	5
IOB_NG_060	NC_009525.1:666,910-666,744	GQAGIVDDGAVLIHVPGECPHPGEHVPRS	NC_009525.1:666833-666747	No	Yes	No	5.9978	2.15	3000.47	0.277016	600.901	5	0	1xCarbamidomethyl [C19]	2
IOB_NG_061	NC_009525.1:2,614,997-2,614,698	DVAMVTLVGER	NC_009525.1:2614976-2614944	No	No	No	-	6.3	1231.64	-9.20925	411.213	3	3	1xAcetyl [N-Term]	2
IOB_NG_062	NC_009525.1:2,916,846-2,917,679	MLLGDIR	NC_009525.1:2917353-2917373	No	No	No	1.14174	24.55	817.456	-4.36949	409.232	2	0		4
IOB_NG_063	NC_009525.1:1,028,123-1,028,383	MPLSVFGHSSDSFCPTPGAVR	NC_009525.1:1028123-1028185	No	No	No	1.51755	7.48	2265.04	-8.86902	567.011	4	4	1xOxidation [M1]; 1xCarbamidomethyl [C14]	1

## Sheet: B
Integrated multi-omic analysis of Mycobacterium tuberculosis H37Ra redefines virulence attributes.
Supplemental Table 6 : A summary of results from proteogenomics analysis
(B) Protein extensions
S. no.	Gene(s) involved	Category of protein correction	Existing genomic coordinates of gene	Revised genomic coordinates of the gene	Peptide sequence	Genomic coordinates of identified peptide	Transcript evidence (Yes/no)	Evidence from FGENESB	Evidence from Genemark	Xcorr	Ion score	MH+1	Mass error (ppm)	m/z	Charge	# Missed cleavage	Modification(s)	PSMs
1	MRA_RS11425	N-terminal extension	NC_009525.1:2424836-2426296	NC_009525.1:2,426,325-2,424,836	SVPDVLDPLGPGAPVLVAGGR	NC_009525.1:2426246-2426308	Yes	Yes	Yes	-	36.47	1986.1	-1.10161	993.553	2	0		2
2	MRA_RS05265	N-terminal extension	NC_009525.1:1112920-1113531	NC_009525.1:1,112,878-1,113,530	HPGWPMAVGPLR	NC_009525.1:1112905-1112940	No	No	Yes	-	59.57	1317.69	0.754996	439.901	3	0		8
3	MRA_RS05830	N-terminal extension	NC_009525.1:1221884-1223164	NC_009525.1:1,221,782-1,223,160	TTAVMSAPLAEVDPDIAELLAK	NC_009525.1:1221872-1221937	Yes	Yes	Yes	3.55	54	2255.18	-0.772607	1128.09	2	0		2
4	MRA_RS06690	N-terminal extension	NC_009525.1:1410794-1411243	NC_009525.1:1,411,266-1,410,794	KTDPMDISR	NC_009525.1:1411255-1411229	No	No	No	2.96714	25.27	1062.52	2.07354	531.767	2	1		1
5	MRA_RS07075	N-terminal extension	NC_009525.1:1500523-1501869	NC_009525.1:1,502,051-1,500,523	TAVGPPPAAR	NC_009525.1:1501875-1501846	No	No	No	2.99587	39.56	936.526	0.0239929	468.767	2	0		1
6	MRA_RS07385	N-terminal extension	NC_009525.1:1565259-1565576	NC_009525.1:1,565,004-1,565,572	DGGIVALPQLTDEQR	NC_009525.1:1565247-1565291	No	Yes	Yes	-	86.51	1611.83	-1.1488	806.42	2	0		4
7	MRA_RS07960	N-terminal extension	NC_009525.1:1690820-1691437	NC_009525.1:1,691,629- 1,690,820	QFVGGAYK	NC_009525.1:1691524-1691501	No	No	No	-	31.08	869.451	-0.202035	435.229	2	0		2
					GSADGGSAEALPPK	NC_009525.1:1691534-1691575	No	No	No	4.83	52	1256.61	-0.077518	628.809	2	0		49
					LFQNILTR	NC_009525.1:1691608-1691585	No	No	No	2.81644	63.3	1004.59	-0.137141	502.798	2	0		10
8	MRA_RS08240	N-terminal extension	NC_009525.1:1759006-1759188	NC_009525.1:1,759,006- 1,759,185	APCGHMVDGDHHIERDDEGLAYDDLK	NC_009525.1:1758991-1759068	No	Yes	No	-	14.13	2965.28	0.29212	742.077	4	1	1xCarbamidomethyl [C3]	5
9	MRA_RS08920	N-terminal extension	NC_009525.1:1913671-1914438	NC_009525.1:1,912,919-1,913,740	LTLQNYTATTAR	NC_009525.1:1913639-1913674	No	No	Yes	-	58.08	1352.72	0.346584	676.862	2	0		4
10	MRA_RS00845	N-terminal extension	NC_009525.1:184982-186082	NC_009525.1:185,137-185,468	AMTDPQTQSTR	NC_009525.1:184979-185011	Yes	Yes	Yes	-	56.32	1235.57	-0.155734	618.288	2	0		2
11	MRA_RS10325	N-terminal extension	NC_009525.1:2211257-2211478	NC_009525.1:2,211,465-2,211,995	AAAAELVPSGWVSHR	NC_009525.1:2211465-2211509	No	No	No	-	47.95	1550.81	0.429389	517.608	3	0		2
12	MRA_RS13090	N-terminal extension	NC_009525.1:2772822-2774348	NC_009525.1:2,772,732-2,774,347	SDVTAAPDTVEGDSHTAMTPR	NC_009525.1:2772771-2772833	No	Yes	Yes	-	33.93	2157.97	-0.247635	719.995	3	0		2
13	MRA_RS14230	N-terminal extension	NC_009525.1:2997251-2997721	NC_009525.1:2,997,167-2,997,717	LEIATADVTDADELAAVAAR	NC_009525.1:2997230-2997289	No	No	No	4.01	76	2015.03	-0.444832	1008.02	2	0		1
14	MRA_RS17480	N-terminal extension	NC_009525.1:3679734-3680171	NC_009525.1:3,680,236-3,679,962	SLPGGCMADSDLPTK	NC_009525.1:3680145-3680189	No	No	Yes	-	67.28	1548.7	-1.0793	774.854	2	0	1xCarbamidomethyl [C6]	6
					TDQLEDQTQGGSTVDR	NC_009525.1:3680237-3680190	No	No	No	-	59.89	1791.8	-0.556324	896.403	2	0	1xAcetyl [N-Term]	2
15	MRA_RS17605	N-terminal extension	NC_009525.1:3710245-3711111	NC_009525.1:3,711,176-3,710,248	IRTDEADVLMLPDGR	NC_009525.1:3711094-3711138	No	No	Yes	-	69.93	1700.86	-0.0891253	850.935	2	1		4
16	MRA_RS18495	N-terminal extension	NC_009525.1:3914449-3914898	NC_009525.1:3,914,407-3,914,894	LLHAEGPPSVICIR	NC_009525.1:3914446-3914487	No	No	No	-	41.16	1561.85	0.575099	521.289	3	0		7
17	MRA_RS18865	N-terminal extension	NC_009525.1:4004470-4005630	NC_009525.1:4,005,692-4,004,470	GAVMTEAYVIDAVR	NC_009525.1:4005598-4005639	No	No	No	-	81.14	1494.76	1.09264	747.885	2	0		6
18	MRA_RS19455	N-terminal extension	NC_009525.1:4121967-4122788	NC_009525.1:4,121,967-4,122,848	EAPMSAGGTPLQAGATPTGSR	NC_009525.1:4122735-4122797	No	No	Yes	4.56	68	1956.94	0.571835	978.976	2	0		8
19	MRA_RS19715	N-terminal extension	NC_009525.1:4172182-4173444	NC_009525.1:4,172,161-4,173,444	LSMAEILEIFTATGQHPLK	NC_009525.1:4172176-4172232	No	No	Yes	-	51.12	2115.12	0.280817	705.71	3	0		2
20	MRA_RS02650	N-terminal extension	NC_009525.1:595181-596089	NC_009525.1:596,148-595,181	SMTSQGDTTSGTQLKPPVEAVR	NC_009525.1:596092-596027	No	No	No	-	11.26	2348.16	6.98298	783.39	3	0	N-Term(Acetyl); M2(Oxidation)	2
21	MRA_RS00430	N-terminal extension	NC_009525.1:87886-88491	NC_009525.1:87,808-88,491	QTAGNLPTDCMEIK	NC_009525.1:87856-87897	No	Yes	Yes	-	35.51	1577.73	0.139054	789.369	2	0		6
22	MRA_RS08420	N-terminal extension	NC_009525.1:1789680-1790915	NC_009525.1:1,790,022-1,788,614	SGEQLGVAR	NC_009525.1:1789966-1789940	No	Yes	Yes	2.19918	35.84	916.485	-0.400018	458.746	2	0		2
23	MRA_RS18960	N-terminal extension	NC_009525.1:4025150-4025749	NC_009525.1:4,025,087-4,025,748	SSANTNTSSAPDAPPR	NC_009525.1:4025090-4025137	No	No	No	-	90.11	1572.72	0.655239	786.867	2	0		5
					SSANTNTSSAPDAPPR	NC_009525.1:4025090-4025137	No	No	No	-	90.11	1572.72	0.655239	786.867	2	0		5
24	MRA_RS17700	N-terminal extension	NC_009525.1:3725233-3726549	NC_009525.1:3,725,149-3,726,546	SLPEPSAALANTTTR	NC_009525.1:3725179-3725223	No	Yes	Yes	-	64.56	1528.8	0.0798471	764.902	2	0		12
25	MRA_RS05850	N-terminal extension	NC_009525.1:1226573-1227454	NC_009525.1:1,230,153-1,228,906	TAEGSGSSTAAVASHDPSHTRPSR	NC_009525.1:1229991-1229920	No	Yes	No	-	54.19	2408.12	-2.05565	803.376	3	0	1xAcetyl [N-Term]	1

## Sheet: C
Integrated multi-omic analysis of Mycobacterium tuberculosis H37Ra redefines virulence attributes.
Supplemental Table 6: A summary of results from proteogenomics analysis
(C) Alternate start sites of Proteins
S.no.	Peptide Sequence	Genomic coordinates	Position of novel start codon (annotated start codon's position=0)	Transcript evidence	Ortholog evidence	Whether annotated as start site in ortholog	Evidence from FGENESB	Evidence from Genemark	Ion Score	Xcorr	Intensity	Charge	m/z [Da]	MH+ [Da]	ΔM [ppm]	Modifications	# PSMs
1	SVMTGPTTDADAAVPR	NC_009525.1:1,829,689-1,830,314	-1	No	Yes; AAK45932.1	Yes	No	Yes	101.02	-	1630.77	0.142123	815.891	2	0	1xAcetyl [N-Term]	1
2	TDQLEDQTQGGSTVDR	NC_009525.1:3,680,239-3,679,734	-1	No	Yes; AEJ51833.1	Yes	No	No	59.89	-	1791.8	-0.556324	896.403	2	0	1xAcetyl [N-Term]	2
3	TSMEVSEFEALR	NC_009525.1: 3,725,181-3,724,235	-1	No	Yes; CFQ52001.1	Yes	Yes	Yes	53.08	-	1440.67	-0.0819134	720.837	2	0	1xAcetyl [N-Term]	1
4	TAEGSGSSTAAVASHDPSHTRPSR	NC_009525.1:1,229,993-1,228,906	-1	No	Yes; WP_003898726.1	Yes	Yes	No	54.19	-	2408.12	-2.05565	803.376	3	0	1xAcetyl [N-Term]	1
